# Supplementary material for: The subunit composition of the mammalian Mediator complex is not conserved in all vertebrates: Insights from evolutionary plasticity of fish genomes
Source: Protein Sci. 2026 Apr 11;35(5):e70566. doi: 10.1002/pro.70566 (PMC13069492; doi:10.1002/pro.70566)
Supplement: Supplementary file 4 — Table S1. Genes of pikeperch Mediator complex subunits transcribed in two consecutive seasons in brain. The color code of subunit names corresponds to colors used in Figure 1. Transcripts of the additional paralogs med31 and med13 are bold as well as the single copy of med12. The red color means the high(est) value of transcription, the green color means the low(est) value of transcription. [file PRO-35-e70566-s003.xlsx]

## Sheet: TabS1
Table S1	Genes of pikeperch mediator complex subunits transcribed in juvenile brain in two consecutive seasons
					pikeperch individuals analysed in 2023											pikeperch individuals analysed in 2022
gene ID	subunit	log2FC	pvalue	padj	C1	C2	C4	N4	N5	N6		subunit	log2FC	pvalue	padj	C(L)1	C(L)2	C(L)3	N2	N3	N4
	med1	-0.106554	0.514404	0.854175	771.504	652.487	754.436	671.253	838.76	838.781		med1	-0.0588971	0.720297	0.999565	754.066	624.036	650.907	705.461	648.189	758.401
	med10	-0.171886	0.452444	0.823287	646.144	763.666	606.156	996.355	644.537	628.614		med10	-0.0153612	0.945049	0.999565	412.336	340.383	444.633	487.851	392.688	331.545
	med11	0.116511	0.543192	0.867906	181.075	185.904	191.461	167.229	183.259	163.986		med11	0.22817	0.449416	0.999565	139.799	124.324	153.559	89.0683	159.688	106.884
	med12	0.0331675	0.768359	0.943858	1535.27	1436.2	1600.94	1458.28	1527.15	1488.13		med12	-0.0627364	0.7008	0.999565	1211.59	1082.71	1153.98	1041.49	1208.55	1348.65
116058278	med13a	-0.0362022	0.84325	0.965955	831.862	789.182	1081.14	815.093	953.884	1005.59		med13a	-0.199196	0.235922	0.966863	931.991	724.219	778.109	919.023	877.56	995.997
116047565	med13b	0.0657927	0.700065	0.922556	1019.13	874.844	1222.09	935.545	1068.22	979.206		med13b	-0.295479	0.0431214	0.641178	899.513	864.235	806.758	963.557	1080.07	1108.33
116034974	med13l	-0.194152	0.258705	0.684236	896.089	807.408	999.669	864.21	1132.44	1098.9		med13l	-0.30649	0.054113	0.694736	1004.01	780.95	868.64	1075.9	1128.71	1074.97
	med14	-0.143282	0.409927	0.799427	549.416	493.922	588.232	509.872	621.826	672.909		med14	-0.099736	0.575521	0.999565	470.232	441.774	464.115	417.002	516.809	538.506
	med15	-0.261377	0.056258	0.358262	488.284	461.115	516.536	567.174	604.596	589.031		med15	-0.365417	0.0474407	0.66044	502.711	434.532	397.649	560.725	517.535	639.263
	med16	-0.0776129	0.689075	0.917363	307.982	260.63	350.332	288.849	343.022	342.109		med16	0.174671	0.400811	0.999565	343.142	311.414	273.885	229.756	299.053	291.379
	med17	-0.0956475	0.509355	0.852381	511.498	479.341	448.914	486.483	516.1	535.312		med17	-0.0197238	0.919767	0.999565	388.33	289.688	302.534	324.897	344.782	322.695
	med18	-0.313925	0.091088	0.443685	202.742	198.662	189.016	266.63	222.416	245.979		med18	0.00748762	0.971449	0.999565	149.683	144.844	146.683	151.821	143.719	143.647
	med19a	-0.261307	0.113141	0.492269	602.036	577.761	516.536	765.977	597.548	671.024		med19a	0.0745585	0.666545	0.999565	341.73	315.035	318.578	282.387	320.102	322.014
	med20	-0.133344	0.574573	0.878997	241.433	284.324	204.496	321.594	217.717	259.174		med20	0.018512	0.948144	0.999565	176.514	153.293	126.056	192.307	140.816	117.777
	med21	-0.164183	0.509955	0.852381	431.021	437.422	279.451	518.058	360.252	406.196		med21	0.236835	0.202682	0.953908	276.773	287.274	241.798	233.804	230.096	219.896
	med22	-0.157028	0.44782	0.819528	542.451	701.697	549.94	817.432	593.632	585.262		med22	-0.206543	0.300653	0.981861	422.22	319.863	357.54	457.487	444.224	366.946
	med23	-0.244792	0.11272	0.491475	647.692	606.923	641.189	673.592	719.72	854.802		med23	0.00156084	0.993615	0.999906	621.328	498.504	509.953	454.451	574.152	596.373
	med24	-0.165165	0.194044	0.619575	632.989	672.536	644.448	694.642	760.445	726.629		med24	-0.104857	0.518612	0.999565	539.425	439.36	491.618	511.131	532.052	536.463
	med25	0.0251812	0.857383	0.968528	737.455	694.407	744.659	651.373	708.756	780.349		med25	-0.164974	0.305019	0.982296	514.007	516.61	485.888	509.106	575.604	613.393
116055213	med26	-0.0567254	0.735856	0.934308	484.414	530.374	442.396	568.344	455.797	489.132		med26	0.145595	0.452583	0.999565	354.439	275.203	293.366	294.533	279.455	260.062
	med27	-0.105106	0.531445	0.863314	267.743	244.227	283.525	298.205	281.936	279.908		med27	0.254811	0.235456	0.966863	240.058	206.402	228.047	204.452	158.962	202.195
	med28	-0.180201	0.372192	0.773476	493.7	526.729	429.36	663.067	451.098	527.772		med28	-0.154031	0.561204	0.999565	292.306	248.649	365.562	433.196	313.57	264.147
	med29	-0.153221	0.470398	0.831613	358.281	348.115	271.304	426.842	312.479	347.764		med29	0.145305	0.549028	0.999565	176.514	165.363	169.602	176.112	166.221	121.181
	med30	0.0155916	0.933928	0.985064	655.43	647.02	532.831	720.37	559.957	535.312		med30	0.17966	0.289631	0.981861	491.414	429.703	462.969	436.232	418.819	367.627
	med31	0.317594	0.190324	0.613927	146.253	134.872	126.282	92.3851	110.425	123.461		med31	-0.101106	0.658815	0.999565	115.793	114.668	124.91	136.639	125.573	119.819
116054995	med31l	0.0296377	0.924342	0.982108	65.7751	111.178	82.2873	78.3519	78.3156	93.3026		med31	-0.192365	0.612417	0.999565	39.539	73.629	48.1304	74.8983	59.5202	51.0593
	med4	-0.168789	0.355301	0.763668	395.425	431.954	336.482	481.806	386.879	436.354		med4	0.172672	0.405348	0.999565	357.263	298.137	254.404	267.205	252.598	285.932
	med6	-0.196332	0.277641	0.703101	378.4	497.567	386.18	522.736	455.014	460.858		med6	0.101166	0.591732	0.999565	362.912	294.516	307.118	272.266	316.473	308.398
	med7	-0.243615	0.209145	0.637994	414.77	472.051	389.439	605.765	444.049	458.973		med7	-0.119571	0.579331	0.999565	302.191	299.344	254.404	368.419	302.682	260.062
	med8	-0.395873	0.0251892	0.240064	1359.61	1292.22	1116.99	1885.12	1723.73	1349.59		med8	-0.392933	0.0349375	0.584085	700.406	739.911	629.133	1067.81	873.931	777.463
	med9	-0.188995	0.450374	0.821859	446.497	612.39	459.505	765.977	483.99	477.822		med9	-0.171836	0.561187	0.999565	426.457	337.969	411.401	638.66	377.445	310.441
	ccnc	0.0608997	0.748975	0.938605	629.12	512.148	448.914	499.347	558.39	467.455		ccnc	0.0777505	0.634138	0.999565	314.9	335.555	336.913	307.691	314.296	313.845
	cdk8	-0.0730408	0.577682	0.879864	818.707	703.52	742.215	806.907	783.156	798.255		cdk8	0.436419	0.0137785	0.382526	563.431	592.653	668.096	395.747	452.208	499.02
	cdk19	-0.0191004	0.951178	0.988709	176.432	185.904	241.159	129.807	267.839	212.994		cdk19	-0.674894	0.00841022	0.29186	288.07	161.742	195.96	321.86	355.669	350.607
