# Supplementary material for: The subunit composition of the mammalian Mediator complex is not conserved in all vertebrates: Insights from evolutionary plasticity of fish genomes
Source: Protein Sci. 2026 Apr 11;35(5):e70566. doi: 10.1002/pro.70566 (PMC13069492; doi:10.1002/pro.70566)
Supplement: Supplementary file 5 — Table S2. FASTA sequences of Med13 subunit paralogs. [file PRO-35-e70566-s002.fasta]

>XP_035689974.1_med13-like_Branchiostoma_118425283
------MSATNSVPNGCSLEDCHSNVFALTDLTGIKWRRLRAPCPAGVGPL------EDPILSSFAKCLAADVFCVWRR-LSPSTAPKFPGDSFQGEPSTPTPKQERELWIFWYGDDPDLTDVLHPELKDIEQGSWEKELSYECRTLLFKALHNLLERYLLSADFVRLGRWFVRPYIQGTDKND--KCEYLSCAFSFFLHGESTVCTSVEIQEHQLVERLSMQHFNSVQGTAGGFHVLLSPYGLHATLTGRTYKASDPTTQRLLDEWKHFYPLS-------DQAS-----------------------ADVGAAGDASSTLPVAVEVVVGGVRMCYPTEYVVVPMVHCE---E--GTQTTSGGGS-LSAVQPAMGKASAPMSTLSSMSLTPPTSP-----------LNQ---------------------SVLPSGTRT-GNPACPANPAEDELGFRDVSPERLARKVATQVWQDSCVT-IGVKRPHP-DATNNAG--DDGIATDLGNWDFIDPTQKVDCKCSRQKV-------KLRSSG------HGSSRPAP-----------------------------SSSSGLSKHTYSAWTSLGGTSSKHKQ-SDK---------SEKQEKQQQPRVRPLTPFHHRAPTPSVDSYMGVDQE--NFTN--QRLGLGMGPLAGGGGQ--GVDNKRFLPT-------PGSVES----------SHSA-----------------APSPLVAPSGTASSSLPGERTMPTLSPHPIIKKENDMGPPT-VTS-------------------------------QRECSLPFAN-NTAVVTEV----------------QRRLDKK--------------------------------AANEYKGLPPESE------------KEDGRWKCYKLPKVNTGKEFHRPALAP-TVF------DTAGFENEEEGTSGQLP--------------------DLTVRPALGVLERPLKKMKTNFSFRPIHPAMDTIHSDSSS-RSLMARTSPGIDPYEFM---EDSSPPSLMPTGFPPRGKSSKKGRLQSLSSQSDRNSTDSQSNK---GAEG---------QNQAGTAKGEASAKSGEKEPKLS---------SPQP---AVKVVSSTSLTTEADLAVTFSDLDQLFESSDSDN-------------------------------------------------------------DDGGPSASGGAK--SASAASTEDT----AQTHLHK-----SSGGTGNIADLQNLQTMFPTPPSVN---PSLSPCNAGNQEYTSPDSVPGITKADG-HAATALA---DYPEVEVDESMGSPVPEQIKD-WSYVYRKANTHLHCGSSMYAPLKSLPSHKLPPIRLKD-NMLYKPSWQM-------P---VKDYPTVTAGGFMDLMPL----PQDMINSTCP-------ITMTTVTASNS---------------------VPMASPAFA--SVKTPRSAGGP----GP--------YD-----------SP-PSTVSS-FRNVNSV-DMNSV---G----PTMEAHSLTVNMLLSDSAINLFKDRNFDSCVICVCNVNIKGADVEVYLPE------FHAQNQEAQY----KCTCGFSAVMNRKYARKAGLFPEDLCEIFGF--KNVKRLKDNVSEVNRTSREGD-SAQSGKTDEKATLNMKLAGNN-----RISKALLQVVQDQCSSLYSTPHSLDRIVAN-----RRPS-------------------VVSQKIEVTICDDCDACHWALEQGRSHDGSPV--KLEQA-DKAVCQHTWPPPKA-VDQSSLSSRDVVRMLQSLQPLLQDAIQKKRTTRLWEPKPTVQGPLTWSQFHRLVGRG--GDENSSEPLPVPSLLVGY----EKDWLSLSPFALNHWEKLLLEPFGTSRDVVYVVICPDNDTILSNAKAFFRELSTVYESCRLGRHRPITTVLRDGIRRVG------------------------KVAA-ERLADKP-VDEWFNKLDAVPVGK------KLKLYAQVCKHDLAAHLATVTLDTSLLKALPTP--------GKNSVTSNSSNST-----------------------------------------------TGTSSS-----------------------GNT----------------DKPPSVPP----------------------------PPSS---------------------------------------------------------G-------DGKEGES--PKDPNNTGG--------------ESSEGGQ---NKENKDGSPDEVDE---EAQPLAVVVYIVDPFSM--------------GPE-----NGH-----LTDVYALGLLKCYTEILQADLPDNVRNNISLQIIPVQQLVQPQKAEERATYLQHLKTLAFSVFTQSHRTLQFTIHAKSVTGFGPSAQNEAILKSKE--TD-VLHLYTPPYILAPQKDKQTELVESFGELTPKSGVLFCAYCLSSDQRWILATVTDLRGELLDTVVISVEAP-ISPKPRKVSACRMGLQKLWEFVLSVIATTTFPWRIVIGKLGRIGHGELKDWSSLLSRQRILKSSRNLKEVCRMCSMSPQCECPTILSACMVSLEPESALRIFHESVMSGSAPGARPG-GLLGSQLSTPRDASCTHLMAFPTSATTQAAAANF-SI-TETMDLGFAGNTGDMLGDD-------DLL----PVLQEDLGDSD-LNQFLGLAASPTALTSPVHSPQSPTGGGFSGGGQSNPYSGGGDGSGKTSSSQPL---PDPDEIPMLL-QQPLALGYFISTAPI-GDMPKSFWSACPHAEGVCPVYLKSALHVHTPAV---QQNSEE-I-LQSR----HSHPLDSNLTCDVLRYVLESYNALSWLTYDPVRRDRRSCLPVHMVVLTKLYNTMATLLT
>XP_075928587.1_LOW_QUALITY_med13-like_Petromyzon_116950308
------MTAASWVANGASLEDCHSNLFSLADLTGIKWRRYT-CGLGASGPVIAAPAQEDPILHSFVRSLQTNLLAVWRR----NGSP-----------------GLKELWVYWWGDQPNLGDVIHPELRGEEEGSWDNGLTYECRTLLFKAIHNLLERCLFNKSFVRIGKWFVKPYERDEKPVQ--KSEHLSCSFSFFLHGDSNVCTSVEICQHAPLYRLDVDLLDLASASSSPLNVILSPYGLSAVLTGQAYKRSDASTRKLIEEWQQFYPVVATGTVGPGSSSGWDGMMGAGAASAAPGGG-----EDGASEPMQDEDAPVAVEVLVGGVRMVFPAALVLVPQSEA----L--LLAPLYP-----------PGGARDP--TSCG-TLTPPTSPPHAL------LADYCVTMPMSRSGGPGGAAPPDVPGGIPSAAAIAAAAAAALAAGGSSPGHAGESAHKWANWMVEHSWEEYNQDRTPLKRTRA-M--AGSD--DEAASSKLTSWDFLEPSNRTPCCCSRHKV---Q---RQRSGGGQLSARPAPLSGPSGLGGGGGSSGPFGSLSQGPGGGSSSLPTSSSSTSSS--SGSA-----LPSSKHKPCMEKGDKGGGGGGAERGTPKAA-R--PFTPFHHR---AEENAAV-------GGAGGAGGAAG-AGGGPGAGSAGLLLPELEA-----IGGGTPRTAHHHHHHAGKADKLWSAGQAGGKAADGGAGGSGGGPPS-AAEVVQSPSPLP-----PTLSPHP----RLGRDLDG-VDGVDGVMQGGGGGAACSGVGNAGCVPAAVFYPPGGPAHVTPVF-HGGEDSSSLKAGLAATAASGQQPSQPPLHHPHHHHHHHHQQQQQQQHGGCHLALPP--GQELGDTALYAGLCAPQSPTSTDTRSMAAGATVPAWSVYQLPYDCG-PGFGPPGLPS-SRS----R-ERCDGGAGEDGEGGDCLLLLGGGDDDDDDYAQADEAEAQTSMLLTALLLQPSKRLKVCEERLQMHRQMHSRGAHPRH-GGAAD---ATADPYAFN---DVD-----DQVSIGPGKKER-PG--------GERSASKRA--HPDHRTEGHGLA-----PVMNSCLDSKDAMSIFSPAPKSA---------DTRP------RSSSTSLMREVDLRVSFEDLENLFDNSSDDDM------------------------------------------------------------GVRDARGPLPAKPAPPGG-GGEER----HASREGRLPPAPAPAMPPCTLSSADLQRMFPTPPSLEQH-PAFSPVNPSCKDYLNPDSAPGQTLLDP-HGPPVAAQPAPF-RPEIEDDMGSPKPEELKD-FSFVFRTSRLQPFVGSSMFAPLKALPSGCLPPVRVPD-SAIYRPSW-TLGKLDPAM---HALTAPYIRDV--NLPSVGSLGDQDYLQMSTP-QTGTPLGGAGGGGGGSNGGGGGGGGGGGGGGGGGVL--PSPATPRFSTPNPRTPRTPRTPRGPGGPASIPSSTNYN-----SAGDLYSPAASTPST-FRPVNSV-EPPAT---A--GQALPEAHSLYVTLILSDTVLNLFRDRNFDSCCLCACNMNIKGADVGLYLPD---------PGLEIQR----RCSCGFSAVVNRRLGPNAGLFLEDELDIVGGPLTEFGRAAQRRLECCGQTDADG-GLR------------LGAPDILDSASQDTATLVSLLEDSCNNPFPPLGLVASPSPPPLPPPPLPGLSALPGLPGLSALPGPAAGPSGDALRLDLSDGSSECVMALEAGRQYVDNPSGGRMEETAVKGTLLHHWPERPA-VEVSSLSSQDVVRLLGSLQPVLQDAIQKKRTGRSWENVQHVQGPLTWQQFHKMAGRGSYGTEESPEPLPIPHLLVGY----DRDCLMVSPFSLPFWDKLLLEPFGSPRDIAYVVVCPENDALLHGARNFFRDLSTVYENCRLGLHRPITKVLRDGIMRVG------------------------RSAA-QKVSEQP-VDEWFSQNVGPPGSAAHEAFCKLRLFAQVCRHRLGPHLATQQLDSSLL-AQSSS-QRAPPQQQQQQQPGASAGAA--------------AAPASAATGPSGAQGPAQ--------------ADASGGGGAGTAGGAGGCGAGAAG------GGGAAGGGGGGPNGGGGGGGGSAVFPGSSAMPGGQQQQQQQASTQASGAGACTQPAPGQPTGMPSLSQGMMGSQSSLQPPQNFLGQGSTGATQGMMGAASSHHQGMMGSHQGQNQSG-------GGVEVDG----SSATSQP-------------MDVPD-STGTERERERIGVPTEGGS-LEVPVPPAVVVYIVDPFTS------------DEGDDAGAGGGGPDDPALGASVWTLGLLRCYLGMVKH-LPKHMRDAMCVQVVPSRYLLQPVRLEEHPLHVQHLKSLAFSVYAQCRRPLPHPVSIRTLTGFGPAAAMVSTLRELER-PE-RLQIYSPPFILAPVKDKQTELGETFGEAGQKHNVLFVGYCLSHDQRWLLAACTDLHGELLETAIINIHVP-NRSRRGKVACRRFGLNKLWEWCLGVMQLTSIPWRVVIGRLGRVGHGELKDWHILLGRRALQSSSRKLKETCRMCGISA-ADSPSILSACLVAIEPQGSFFIMPDSVSTGSVFGRSTTLNLQTSQLSTPQDASCTHILVFPTSGRLVPTPN--------------FNPRAPRLQLQQCGQVM-DILEEDIFDL-SSVDPAL-SQL-INLHPSPT--ASP-GSPGSPSG--PHGDAP---YQHGQGA------GKRLLSAESHEEVTNLL-QQPLALGYYVSTAPA-APLPQSFWASCPQAQQHCPLFLKASLHLHVTSV-----QSDE-L-LLSK----LSHPLDSSRTSDVLRFVLEHYNALSWLSCDPATQDRRSCLPVHLVVLTQLYNTFRTLL-
>XP_032901689.1_med13_X1_Amblyraja_116988835
----MMSSSGCWVANGASLEDCYSNLFSLADLPGIKWRRYSWQGPVG-TPLVIPVAEDDAILCSFSRCLKANVLCVWRK----DMRP-----------------GHRELWIFWWGEVPNFADLIHHELKVEENGLWEQGLSYECRTLLFKAIHNLLERCLLNRNFVRIGKWFVKPYEKDEKPVN--KSEHLSCSFLFFLHGDSKVCTSVEINQHQPVYRLSEEHVTAAQGSSSPFQVILSPFGLNGTLTGQSFKLSDPPTLKLIEEWKQFYPIK------TGSKE---------------------ATDDKQKELDWDDDSIAAVEVIVAGVRMVYPACFVLVPQPDVAPTVLSNSTGSSHCTAA-FPSAHQVPAPMRDP--GISSVTLTPPTSPEETE------TAEI---------------------QSTQKWTKL-TSVP-EGFNIEN-SGHGGKIPRKLANQVVENVWQECNLNRTQKKRKFS---TVNGC--EEDTPDKETSWDFVEAMQRVNCNCSRHKN--------KRGTG------MQGQ---------------------------------SQPPGPQ--LTT--------ALKHKI-NDK---------QEKGDKQQK-R--PLTPFHHRNSTCDD-VSM--EQD---SVN--HRLGI-RPQDSRG-----RYPNARP-SD--LS---STKSSQ----------LHMS--------------------------EMANSPPP-----PPLSPHPCE--RGEDVGDA-FKN------------------------------PLTPHSQSFCQ-MPAP--DP---LLPTK------AVDDRMETLPTQSFPLG-------------------FSEVMEPTTYSNSAIHLE----DE------GSAVTWKCYRLPSHAE-NDFAPPQLPL-DKY----REEYVA---ANNS--------------------------EHAPPSASELVVRSNKPLKISDERVQAYIQKINKCYKSCH-L-EAD-SKSEVDPYAFD---DGD-----EEFSFSD-KKDK-QT--------TESDPGRKHAQK---GDSESGGT-----SHSTLPGEGEDAMSLFNSGTKS----------DGQK-SPSHSRTASTSLMNELDLVVSYKDLDNLFD--DEDEL-------------------------------------------------------------------VQAIS--RSAH-GLDEK----MGNRDSK----AGPFDVFPCINSADLQQMFPTPPSLEQHGPGYSPMNINCKEFGGLDNNPGMTLDGH----HFTTSLNHF-KVEVEEGMGSPKPSEIKD-FSYVYCPEKCQGYVGCTMFAPLKILPSQCMPSVKLLE-ECIYRPSW-TVGKLDLLP--PVPPMPYI-RDI--NIPSVGSGMDQDYIQTCTP-QMHTPFGVTNSAPPSNS--------------GAGVL--PSPATPRISAPTPRTPRTPRTPRGCGGPASVQGSVKYE------NSDLYSP-ASTPST-CRPLNSV-EPATV---Q----SIPEAHSLYVNLILSDSIMDLFKDCSFDSCCICVCNMNIKGADVGLYIPD---------PTKESQN----PCTCGFSAVMNRRFGNNSGLFLEDEVDIIGRN-TDCSNEAEKRLEDLRNVSLEQ-G---E----------GGSKEPL----KVPDELILLLQDQCTNPFSPLRSAD---PSMAAKLRTVG----------------------PPVRVEDKDYDRECYMALEQGYQFMENMSGGKLDEALLKSSCLHLWSRRNA-VDVSMLCSQDLLRLLLSLQPVLQDAIQKKRAVRSWESIQHVQGPLTWQQFHKLAGRGSYGTDESPEPLPIPTFMLGY----ECDFLVLSPFALPYWEKLLLEPYGSQRDIGYVVVCPENEALLNGARSFFRDLSAVYESCRLGQHRPISKLHPDGIMKVG------------------------TKAA-LKIAEQP-INDWFSQHCV-NASS--EAFSKLKLYAQMCRHDLGPYLAGQTLDSSLL-SQPNPVSPPTRSTTSLTPLQNSTGAP-----------------SAAASNSTPVPASTL--------------TNTAVASTVATA--TSSVPLASAS------SAV----------------KQSSSFSSFVHL-------------NNSSSAVTTQGSNSQ---------------------------------------------------------SVQLSQQITGMSTDS--ATVGAGQQH-------------QDPPE-ST---MERDKIGVPTDGES-HAITYPPSIVVYIVDPFTY------------NTEDD-----SSS-----SSNVWALGLLRCYLEMINI-LPQNIKNAISVQIVPCQYLLQPVKNDDRHLYSQHLKSLAFSVFTQCRRSLPPSTYVKALTGFGPGLALDSTLKSPDR-PE-YLRIYNPPFILAPVKDKQTELGETFGEASQKYNVLFVGYCLSHDQRWLLGTCTDLYGELLETCVINIDVP-NRARRRKGSPRRMGLQKLWDWCLGIMQMTSLPWRVVIGRLGRIGHGELKDWSCLLGRRTLQSLSRHLKETCRMCGISA-ADSPSILSACLVAMEPQGSFVIMPDSVSVGSVFGRGTSLNMQTSQLSTPQDTSCTHILVFPTSAMVQVQTGNY-------------------EINVEEFGIF-ELLEAE-DDL---------IIN---LPTSPP--TPPAHSPGS----------H---YPHGGDT-SKGQCTDRQ---ESHDEV-TIL-QQPLALGYFVSTAKA-GPLPDWFWSACPQAQNQCPLFLKASLHLHVPSV-----HSDE-L-LHSK----HSHPLDSNQTSDVLRFVLEQYNALSWLTCDPATQDRRSCLPVHFVVLTQLYNFITSML-
>XP_042194333.1_LOW_QUALITY_med13a_Callorhinchus_103180694
---MMMSSSGCWVANGASLEDCHSNLFSLADLTGIKWRRYSWQGPIG-TPLVIPVAEDDAILCSFSRCLKANVLCVWRR----DPIP-----------------GHRELWIFWWGEEPSFADLIHHELKVEEEGFWEQGLSYECRTLLFKAIHNLLERCLLNRNFVRIGKWFVKPYEKDAKPAN--KSEHLSCSFTFFLHGDSNVCTSVEINQHQPVYRLSEEHVTAAQGSSNPFQVILSPFGLNGTLTGQSFKLSDPPTLKLIEEWKQFYPIQ------SKLKG--------T--------------GDKVEEMDWDDDSIAAVEVILAGVRMVYPACFVLVPQPDIATVILSSSAGTSHFTAA-YSSAHPVPAPVRDP--AISSVTLTPPTSPEETE------AAEV---------------------QFNHKWAKL-TSMP-EGFNTES-SVHGGKIPRKLASRVVERVWQECNLNRTQKRRKYT---TLNGC--EEDVTCKVMCWDFVEATNRVNCSCSRHKN--------KRGTS------VQGQ---------------------------------NQPPGPQ---QP-------TALKHKM-NDK---------QEKGEKQQK-R--PLTPFHHRTSVCDD-ASM--EQD---SAN--HRLGI-RPQDNRG-----RYPHTRP-ND--VS---STKASQ----------LHIP--------------------------EIVNSPAP-----PPLSPHPCE--RGEEVGEA-FKN------------------------------PLTPQSQPFCQ-IPVP--DP---LLPAK------AAEERIEPHPAQAFPLP-------------------FPEVMEPTAYSGSVVQFE----HD------DPEVTWKCYHLPKEKD-SDFVPPQLPF-DKY------REEYLQXTNKT--------------------------MHFLLSQSKLIIHSNKPLKISKDLVNGYIQRRNQYSRGSY-L-ESD-SKSEVDPYAFD---DGD-----EDFSFPD-KKDK-QG--------NERDPGKKHLHK---GDDDGPGI-----SHSTLPANGEDAMSIFSSGTKQD------------R-QKSQSRTASTSLMNEFDLVVSYKDLDNLFD--DEDEL------------------------------------------------------------GT-------GSR--HAHV-GHDEK----TGNKDSR----TGPFDTFPCISSADLQQMFPTPPSLEQHGPGYSPMNIN-KEFGSLDNPSGMTLDSH----YLN----SF-KIEVEEGMGSPKPSEIKD-FSYVYNPEKCHAYVSSTLFAPLKILPSQCLAPVKLPE-ECMYRPSW-TVGKLDLLP--PVPSMPYI-RDI--NIPSVGSGMDQDYIQTCTP-QTHTPFGLTNSAPPSNS--------------GAGVL--PSPATPRISAPTPRTPRTPRTPR---GPASVQGSVKYD------NSDLYSP-ASTPST-CRPLNSV-EPATV---Q----SIPEAHSLYVNLILSDSIMNLFKDCNFDSCCICVCNMNIKGADIGLYVPD---------PTNEAQS----KCTCGFSAVMNRKFGNNSGLFLEDELDIVGRN-TDYSREAEKRLEDLRNVVLEQ-S---E----------GSLKEPE----KVPDELMLLLQDQCTNPFSPMRSVD-PLLVAK---LRTI---------------------SQPVRMEDRDYYRECYTALEQGCQFMDNMSGGKLDEALVKSSCLHLWSKRNA-VDVSMLCSQDLLRLLLSLQPVLQDAIQKKRAVRSWESIQHVQGPLTWQQFHKMAGRGSYGTDESPEPLPIPTFMLGY----ECDFLVLSPFALPYWEKLLLEPYGSQRDVGYVVVCPENEALLNGAQSFFRDLGAVYESCRLGQHRPISKLLPDGIMKVG------------------------TKAA-AKLVEQP-VNDWFLQHCA-NSNN--EAFSKLKLYAQVCRHNLGPYLAAQILDNSLL-SQPNPVSSPSQS-ATCQSSVQAPAGL------------------SSATSSTPAPAPTT--------------TVATVVN--TSI--TSTVTTPPSS---NVVCAS-ANLGSG-----MSSVKQSSSFPPFGHLSS--SSGAQSMQGLTTQSGQLGQQI--------------------------------------------------------------------VGTSIDT----TAGTMGL-------QHQ----EPPE-SA---MERDKIGVPTEGES-HAITYPPSIVVYFVDPFTY------------NAEDE-----GSA-----PSSVWTLGLLRCYLEMIHL-LPQNIRNAISVKIIPCQYLLQPVQNEDRHLYSQHLKSLAFSVFTQCRRPLPASTYVKALTGFGPGLALDSTLKSPDR-PE-CVRIYTPPFILAPVKDKQTELGETFGEASQKYNVLFVGYCLSHDQRWLLATCTDLYGELLETCVINIDVP-NRARRRKGSARRMGLQKLWDWCLGIMQMTSLPWRVVVGRLGRLGHGELKDWSCLLGRRTLQSLSRRLKDTCRMCGISA-ADSPSILSACLVAMEPQGSFVIMPDSVSVGSVFGRGTSLNMQTSQLSTPQDTSCTHILVFPTSATVQVASAT------QTFEIP-FNTNN----VDEIQGIF-DLLDPE-DNY---VDPEL-IIN---LPASPS--TSPVHSPGS----------H---YPHGSDT-GKGPGTDRQ---ESHDEV-TIL-QQPLALGYFVSTAKA-GPLPEWFWSACPQAQNQCPLFLKASLHLHVPSV-----HSDE-L-LHNK----HSHPLDSNQTSDVLRFVLEQYNALSWLTCDPATQDRRSCLPVHFVVLTQLYNFITSML-
>XP_010889050.1_med13-like_Esox_105022380
-------MSSCFIPNGASLEDCHSNLFCLADLTGIKWRRFVWQGPTS-SPILFPVTEEDPILCSFSRCMAADVLSVWRR----HHTP-----------------GRRELWLFWWGDDPSFAELIHHELSSEEDGEWESGLSYECRTLLFKAVHNLLERCLMNRSFVRIGKWFVKPYEKDEKPIN--KSEHLSCAFTFFLHGDSHVCTSVEIAQHQPVQRLSEEHLSLAQQSACPLPVILSPYGLNGTVTGQSFKMSDHPTQKLIEEWRQFYPIS------PSSKD--------------------R-PEDKMEDADWEDDSLAAVEVLVAGVRMVYPACLVLVPQSDLP-ALA--PPGSVNPLAV-LCGSQQGHGAHRDP--AMSSVTLTPPTSPEEAH-------TDS---------------------QAAQRWLKL-CSIV-DGFSSNSSRIHSGKIPRRLAAQVVESVWQECNTNRAQSKRKFA-TLTNGTC---EEEGDKTGVWDFVDSSHRTNCNCSRHKN---Q---KQRSGS------TSGH---------------------------------PPLVGQP----P------QPPPKHKL-GEK---------LEKGEKQQK-R--PQTPFHHRSYVFEE-LAM--EPQ-----N--QRQCV-RTQDES------TYPSLHH-VD---TA--PSKAPT----------LHTH----------------------GPSQDLAGSPQP-----PPLSPHPCE--GGEEDPGA-MKS------------------------------SSTPIHQHFYP-TTS---EP--CLLPQKTS----SDEPHMEHL-----PFP---------------PA--YPEPLEPTVYVGSAINPN----ED------SAHNPWKYFNLPRKKN-SDFLTPLLPV-DKL----R-DDT----GGGAW-------------------------QENVVSVTELMSGSGRHLKVSQDLVRTYTQRRNSHLVSAM-A-DEE-QDEEPDPYAFV---EGD-----EEFSFTD-KKDK-PG--------SEREPGKRH--R---GDDG---------SGS-----------------STD---------DGQG-GAGSKPVASTSLIHETDLAVSINDLDNLFNS-DEDEL-------------------------------------------------------------------APGSR--RAGLHGAEDK----FGSKEHK----PANLDPLSCISAADLHKMFPTPPSLEQHIMGYSPMNTGGKDYGGLEAGVGLTLLDG---GHLSS---HY-KMEVEEGFCSPKPSEIKD-FSFVYKTEACKAFTGCSMFAPLKTLPSQCMMPMKLPE-DCTYTPSW-TLGKLELIP--PVPPLGLLTKDG--NIPSV----EPDY-QSYTP-QTHTPF-MSNSAPPSNS--------------GAGIL--PSPATPRFSAPTPRTPRTPRTPR---GPASVQGSLKYD------NSDLYSP-ASTPST-CRPLSSV-EPATV---P----SIPEAHSLYVTLILSESVMNLFKDCNFDSCCVCVCNMNIRGADVGVYLND----------NGEAQY----PCTCGFSAVVNRRYGSSAGLFLEDELDVVGRE-SDAGRDSERRFEELHASSLHR-----T----------GNPKE------RPPDELILLLQDQCTNPFSPVAGVE----------HRKA---------------LSSAPSCSSLRVEERDCYNDCYMALEHGRQFMDNMSGGKVDEALVKSTCLHQWPKRKV-ADVSRLFSQDVLRVLLSLQPVLQDAIQKKRSVRSWG----VQGPLTWQQFHKMAGRGSYGTDESPEPLPIPTFLVGY----EYDFVVLSPFGLPYWEKLLLDPFGSQRDVGYVVVCPENEALLRGAKSFFKDLTAVYEACRLGQHRPICKNHAEGIVLVG------------------------TAEG-RSLAEQP-LSDWFLKMASSNGNT--EAFNKLKLYAQVCRHDLAPYLAGQSLDGSLL-NQRSP-SEASAQSHSSTSPSEASAQA---------------HSSTTPSSGPQSSSTTN--------------STPPSST-------TTTSGPQAAG------GMG----------GLGMPSAKPSAYTPFGTS------------GVPGGVSQNGPQSSAQ-------------------------------------------------------------------SAGDN----GSAANQP-------QAS---TEPVE-TT---LERDKVGVPTDGES-HAVTFPPAIVVYIVDPFSY------------EDADK-----ETH------SSVWTLGLLRCYVEMLQF-LPPHIRNSVSLQIVPCRYLLQPVRVEERHLYGQHLKSLAFSVFTQCRRPLPNNTNIKALTGFGPGLAIDMALRSTER-PE-CLRLYTPPFILAPIKDKQTELGETFGEASQKYNVLFVGYCLSHDQRWLLASCTDQSGELLETCIISIDMP-NRARRKNGSARRLGLQKLWEWCLGLVQVTSLPWRVVIGRLGRMGHGELRDWSILLSRRNLQSLSKRLKETCRMCGISA-ADTPSILSACLVAMEPQGSFVIMPDSVSTGSVFGRSTTLNMQTSQLSTPQDTSCTHILVFPTSAMVQVNNATT----EQNIDIA-FNPIN-PDGSDGM-GLF-DLFD---NDM---VDPDL-INI---LPNSPT--TSPVHSPGG----------H---YHQGGDG-SKGQSTDRM---ESHEEALNIL-QQPMALGYFISTAKA-GPLPDWFWSACPQAQDQCPLFLKASLHLHVSSV-----QSDE-L-LHSK----HSHPLDSNHTSDVLRFVLEQYNALSWLTCDPATQDRRSCLPVHFVVLNQMYNFIMNML-
>XP_029571265.1_med13-like_Salmo_trutta_115163487
-------MSSCFVPNGASLEDCHSNLFCLADLTGIKWRRFVWQGPTS-SPILFPVTEEDPILCSFSRCLAADVLSVWRR----HHTP-----------------GRRELWLFWWGDDPSFAELIHHDLSSEEEGEWESGLSYECRTLLFKAVHNLLERCLMNRSFVRIGKWFVKPYEKDEKPIS--KSEHLSCAFTFFLHGDSNVCTSVEIAQHQSVQRLSEEHLSLALQNASPLQVILSPYGLNGTVTGQSFKMSDHPTQKLIEEWRQFYPIS------PSAKD------R-P--------------EDKMKDADWEDDSLAAVEVLVAGVRMVYPACLVLVPQSDLP-VLA--PQGSANPSAI-LC---EGQGAHRDP--AMSSVTLTPPTSPEEAQ-------TDH---------------------QAAQRWLKL-CLTV-DGFSSNSSGIHGSKIPRRLAAQVVESVWQECTTNRAQSKRKFA-TLTNGTCEEEEE-GDKTGVWDFVESSHRAHCNCSRHKN---Q---KQRSGS------TSGN---------------------------------PPSVGKP----P------QPPPKHKL-GEK---------LEKGEKQQK-R--PQTPFHHRSYVFEE-QAM--EP---------RRLCM-RTQDEG------PYPSLHH-MD---TA--PSKAPM----------LHTH-----------------GTPQ-----DPAGSPQP-----PPLSPHPCEHGEED--PGA-MKS------------------------------SSTPIHQHFYP--PSS--EP--CLLPQKTS----SD------L---PLPFP-PA----------------YPESLEPTAYVGSAINPN----ED------SAHNPWKYFNLPRKKA-SDFLTPLLPV-DKL----Q-DDSG---GGG---------------------------QENIVSVTELMSGSGRPLKVSDDLVRTYTQRRNSHLAAAM-A-DED-QEEEPDPYAFV---EGD-----EEFTFTD-KKDK-PG--------LERETSKRH--K---GDDG---------SGT-----------------SAD---------DGQG--AAGKPIPSTSLIHETDLAVSINDLDNLFNS-DEDEL-------------------------------------------------------------------APGSR--RAGV--HGDK----FGSKEHK----TSNLDPLSCISSADLHKMFPTPPSLEQHIMGYSPMNTGGKDYGGLEGGLGLTLLDG---SQFSS---HY-KMEVEEGFCSPKPSEIKD-FSFVYKSEACKAFTGCSMFAPLKLLPSQCMMPIKLPE-DCVYTPSW-TMGKLELIP--PVPSMGLLTKDG--NIPSV----EPDY-QSYTP-QTHTPF-MSNSAPPSNS--------------GMGIL--PSPATPRFSAPTPRTPRTPRTPR---GPASVQGSLKYE------NSDLYSP-ASTPST-CRPLSSV-EPATV---P----SIPEAHSLYVTLILSESVMNLFKDCNFDSCCVCVCNMNIRGADVGVYLND----------NGEAQY----PCTCGFSAVVNRRYGSSAGLFLEDELDVVGRD-SDAGRDSERRFQELHAASLHR-----T----------GNPKE------RPPDELILLLQDQCTNPFSPMVGVE-YPRALS---SGPS---------------------RSSLRVEERDCYNDCYMALEHGRQFMDNMSGGKVDEALVKSTCLHNWPKRKA-AEVSRLFSQDVLRVLLSLQPVLQDAIQKKRSIRSWG----VQGPLTWQQFHKMAGRGSYGTDESPEPLPIPTFLVGY----EYDFVVLSPFGLPYWEKLLLDPFGSHRDVGYVVVCPENEALLRGAKSFFKDLTAVYEACRLGQHRPICKTHADGILRVG------------------------TAEG-RNLAEQP-LSDWFLKMASSNGNS--EAFSKLKLYAQVCRHDLAPYLAEQSLDSSLL-NQRSP-TVASPQSSSSQSPCSTTPSS-----------------GPQNSTSSSTGQPTN--------------STPPSST----------IGPQAVG------GIG----------GVGMPSAKPSSYTPYGTS------------GLQGSVSQNGPQSGAQ-------------------------------------------------------------------TTGEN----GPTANQP-------QAT---TEPVE-TT---LERDKVGVPTDGES-HAVTFPPSIVVYIVDPFSY------------EDGER-----DTH------SSVWTLGLLRCYVEMLQF-LPPHIRNSVSVQIIPCQYLLQPVRIEERHLYGQHLKSLAFSVFTQCRRPLPSNTNIKALTGFGPGLAIDMALRSSER-PE-CLRLYTPPFILAPIKDKQTELGETFGEASQKYNVLFVGYCLSHDQRWLLASCTDQSGELLETCIISIDVP-NRARRKKGSARRLGLQKLWEWCLGLVQVTSLPWRVVIGRLGRMGHGELRDWSILLSRRNLQSLSKRLKETCRMCGISA-ADTPSILSACLVAMEPQGSFVIMPDSVSTGSVFGRSTTLNMQTSQLSTPQDTSCTHILVFPTSAMVQVNNATT----EQNLDIA-FNPIN-PDGSDGM-GIF-DLFD---NDM---VDPDL-INI---LPNSPT--TSPVHSPGG----------H---YHQGGDG-SKGQSTDRM---ESHEEALNIL-QQPMALGYLISTAKA-GPLPDWFWSACPQAQNQCPLFLKASLHLHVSSV-----QSDE-L-LHSK----HSHPLDSNHTSDVLRFVLEQYNALSWLTCDPATQDRRSCLPVHFVVLNQMYNFIMNML-
>XP_029629179.1_med13-like_X1_Salmo_trutta_115206400
-------MSSCFVPNGASLEDCHSNLFCLADLTGIKWRRFVWQGPTS-SPILFPVTEEDPILCSFSRCLAADVLSVWRR----HHTP-----------------GRRELWLFWWGDDPSFAELIHHELSSEEDGEWESGLSYECRTLLFKAVHNLLERCLMNRSFVRIGKWFVKPYEKDEKPIN--KSEHLSCAFTFFLHGDSNVCTSVEIAQHQPVQRLGEEHLSLVQQNASPLQVILSPYGLNGTVTGQSFKMSDHPTQKLIEEWRQFYPIS------PSAKE--------------------R-PEDKMEDADWEDDSLAAVEVLVAGVRMVYPACLVLVPQSDLP-ALA--PQGSANPSPI-LCEGQ---GAHRDP--AMSSVTLTPPTSPEEAQ-------TDS---------------------QAAQRWLKL-CSTV-DGFSSNSSCIHGSKIPRRLAAQVVESVWQECTTNRTQNKRKFA-TLTNGTC--EEEEGDKTGVWDFVEFSHRAHCNCSRHKN---Q---KQRSGS------TSGN---------------------------------PPSVGQP--SQP--------LPKHKL-GEK---------LEKGEKQQK-R--PQTPFHHRSYVFEE-QAM--EP---------QRLCM-RTQDEG------PYPSLHH-VD---TA--PSKAPM----------LHTH----------------------RPLQDLAGSPQP-----PPLSPHPCE--RGEEDPGA-TKS------------------------------SSTPIHQHFYP--PSS--EP--CLLPQKTS----SDEPHLEPL---PLPFP---------------PA--YPDSLEPTVYVGSAINPN----ED------SAHNPWKYFNLPRKKT-SDFFTPLLPV-DKL----Q-DDS----GEGG--------------------------QENIVSVTELMSGSGRPLKVSEDLVRTYTQRRNSHLAAAM-A-DED-QEEEPDPYAFV---EGD-----EEFIFTD-KKDK-PG--------SDRETSKRH--K---GDDG---------SGT-----------------SAD---------DGQG-AAGGKPVPSTSLIHETDLAVSINDLDNLFNS-DEDEL------------------------------------------------------------------AQPGSR--RAGV--HGDK----FGSKEHK----TSNLDPLSCISSADLHKMFPTPPSLEQHIMGYSPMNTGGKDYGGLEAGVGLTLLDG---SQFSS---HY-KMEVEEGFCSPKPSEIKD-FSFVYKSEACKAFTGCSMFAPLKTLPSQCMMPIKMPE-DCVYTPSW-NMGKLELIP--PVPTMGLLTKDG--NIPSV----EPDY-QSYTP-QTHTPF-MSNSAPPSNS--------------GTGIL--PSPATPRFSAPTPRTPRTPRTPR---GPASVQGSLKYD------NSDLYSP-ASTPST-CRPLSSV-EPATV---P----SIPEAHSLYVTLILSESVMNLFKDCNFDSCCVCVCNMNIRGADVGVYLND----------NGEAQY----PCTCGFSAVVNRRYGSSAGLFLEDELDVVGRG-SDAGRDSERRFQELRAASLHR-T--------------GNPTE------RPPDELILLLQDQCTNPFSRMAGVE-YPKASS---SGPS---------------------HSSLRVEERDCYNDCYMALEHGRQFMDNMSGGKVDEALVKSTCLHNWPKRKA-AEVSRLFSQDVLRVLLSLQPVLQDAIQKKRSVRSWG----VQGPLTWQQFHKMAGRGSYGTDESPEPLPIPTFLVGY----EYDFVVLSPFGLPYWEKLLLDPFGSHRDVGYVVICPENEALLRGAKSFFKDLMAAYEACRLGQHRPICKTHADGILRVG------------------------TAEG-RNRAEQP-LSDWFLKMASSNGNS--EAFSKLKLYAQVCRHDLAPYLAGQSLDSSLL-NQRGP-TVASPQSSSSQSPSSTTPSS--------------------GPQSATSSSTAQ---------------PANTNS---------TPPSSTGPQAMGGIGGV------------GMPSAKPSSYTPYGTS------------GLQGSVSQNGPQSGAQ-------------------------------------------------------------------TAGEN----GPTANQP-------QAS---TEPVE-TT---LERDKVGVPTDGES-HAVTFPPSIVVYIVDPFSY------------EDGER-----DTH------SSVWTLGLLRCYVEMLQF-LPPHIRNSVSVQIIPCQYLLQPVRIEERHLYGQHLKSLAFSVFTQCRRPLPGNTNIKALTGFGPGLAIDMALRSTER-PE-CLRLYTPPFILAPIKDKQTELGETFGEASQKYNVLFVGYCLSHDQRWLLASCTDQSGELLETCIISIDVP-NRARRKKGSARRLGLQKLWEWCLGLVQVTSLPWRVVIGRLGRMGHGELRDWSILLSRRNLQSLSKRLKETCRMCGISA-ADTPSILSACLVAMEPQGSFVIMPDSVSTGSVFGRSTTLNMQTSQLSTPQDTSCTHILVFPTSAMVQVNNGTT----EQNLDIA-FNPIN-PDGSDGM-GIF-DLFD---NDM---VDPDL-INI---LPNSPT--TSPVHSPGG----------H---YHQGGDG-SKGQSTDRM---ESHEEALNIL-QQPMALGYFISTAKA-GPLPDWFWSACPQAQNQCPLFLKASLHLHVSSV-----QSDE-L-LHSK----HSHPLDSNHTSDVLRFVLEQYNALSWLTCDPATQDRRSCLPVHFVVLNQMYNFIMNML-
>XP_015228311.1_PRECIDTED_med13-like_X1_Cyprinodon_107083515
-------MSSCFVPNGASLEDCHSNIFCLADLTGIKWRRFVWQGPTS-SPILFPVTEEDPILCSFSRCLAADVLSVWRR----HHTP-----------------GRRELWIFWWGDDPSFAELIHNELSSEEDGEWESGLSYECRTLLFKAIHNLLERCLMNRGFVRIGKWFVKPYQKEERIIN--KSEHLSCAFTFFVHGDSNVCTSVEIAQHQPLQRLSEEHLSLAQQSSSPLQVILSPYGLNGTLTSQAFKMSDHPTQKLIEEWRQFYPIC------PNPKE---------------------VPEDKMEDADWEDDSLAAVEVLVAGVRMVYPSCLVLLPLSDLP-SVV--PQGSANNPGM-QSGAHHGQAAHRDS--AMSSVTLTPPTSPEEAH-------TDY---------------------QPAQRWLKL-SSGS-DCYSSNN-TLHGGKIPRRLSSQMVETVWQEYNINRAGIKRKFT-TLTNGAC---EEESDRAGLWDFVEPTNRPACSCSRPKN---Q---KQRSSS------TSGH---------------------------------PPSSGQP--TQP--------AAKHKL-AEK---------LEKSDKQQR-R--PQTPFHHRNSVSEE-QSL--EPQ-----T--PRLCA-RPQEEG------SYPSLHH-MD-TV----PPKAPT----------LHAH----------------------GPPSDLVGSPPP-----PPLSPHPCD--HGDLTPGG-IKN------------------------------ASTPIHQPFYP--PSV--EP--CLMPQKGL----SEEPQPEST---SFPSN-------------------YSETLEPTVFVGSAVNPS----ED------STHNPWKYFNLPRKKA-SNFLTPQLPV-DKT------GDD----SGGG--------------------------SETMISVTELMCSSSQPLKVSQELIRTYTQRRNSHLGSTT-E-DGE-HREESDPYAFI---DGD-----DEFSILE-KREK-IG--------PEKD-NKKQ--K---VDDG---------GTTT----------------ASD---------DGQG-PSGSKPSASTSLIHEKDLVVSLSDLEKMFNS-DEDEQ-------------------------------------------------------------------EPGSK--RAGA-STEDK----TNPKDPK----PERLDPLSS---SDLSMMYPTPPSLDQN--GYSPGNSGIKD--GLETGSGLILLDS---SQLNN---HF-KIEVEEGFCSPKPSEIKD-FSYVYKTETCQSMIGCSMYAPLKTLPSQCLLPVKLPE-DCVYTPSW-TLGKMELMP--PVSTVGLLPKDS--NVPSV----EPDYSQPFTP-QTNTPF-LPGSAPPSNS--------------GPGIL--PSPATPRFSVPTPRTPRTPRTPR---GPSSVQGSLKYE------NSDLYSP-ASTPST-CRPLSSV-EPATV---P----SIPEAHSLYVTLILSESVMNLFKDCNFESCCVCVCNMNIRGADVGVYLKD----------NGEDQY----PCTCGFSAVTNRRFGQSAGLFLEDELDVVGRG-SDAGRDTERRFDELR----------------------GSLKE------KPPDELILLLQDQCTNPLAPMAGME-WPKLS----SAPS----------------------SFLRVEERDCYNDCYMALEHGRQFMDNMSGGKVDETLVKSTSLHQWPKCKS-ADMSKLFSQDVLRVLLSLQPALQDTIQKK-SVRSWG----VQGPLTWQQFHKMAGRGSYGTDESPEPLPIPTFLVGY----EYDFMVLSPFGLPYWEKLLLEPFGSQRDVAYVVICPENQSLLRGAKTFFKDLSVMYEACQLGQHKPICRSHPDGVLTVG------------------------SPEG-RSLTEQP-ISDWFLKMAARDGNN--EAFNKLKLFAQVCRYELAPNLSELSLDSSLL-SQRHP-TKPASQTPNSSSVSSGLQST------------------------NTTSTSST--------------QPAQVNS---------TPPSSSSS------GCQ---------TNGNMASGKPSSYLPFGAG------------SLQGSTTQNGPQSNSQ---------------------------------------------------------S-------AGGLSEN------GSSQP-------QVS---AETQE-ST---MDRDKVGKPTDGES-HAVSYPPAIVVYIVDPFSY------------ETADK-----EVH------SSTYTLGLLRCYMEMLPF-LPAHIRNAVSVQIVPCQYLLQPVHSGDRHNYSQHLKSLAFSVYTQCRRPLPNSTNFKALTGFGPGLALDMALKNPER-PE-CLRLYTPSFILAPVKDKQTELGETFGEASQKYNVLFVGYCLSHDQRWLLASCTDQHGELLETCIISIDVP-NRARRKKSSARRVGLQKLWEWCVGLVQVTSLPWRVVIGRLGRIGHGELRDWSILLSRTNLQSLSKRLKETCRMCGISA-ADTPSILSACLVAMEPQGSFVIMPDSVSTGSVFGRSTTLNMQTSQLSTPQDTSCTHILVFPTSAMVQVNTNTS-EP----IDIS-FNPIN-PDGSEGM-GIF-DLFV---GDM----DPEL-INI---LPNSPT--TSPVHSPGH----------H---YHHGGDV-GKGQGADRM---ESHEEALSIL-QQPMALGYFISTAKA-GPLPDWFWSACPEAQNQCPLFLKASLHLHVSSV-----QSDE-L-LHSK----HSHPLDSNHTSDVLRFVLEQYNALSWLTCNPATQDRRSCLPVHFVVLTQIYNFIMNML-
>XP_036005968.1_med13-like_Fundulus_105939705
-------MSSCFVPNGASLEDCHSNIFCLADLTGIKWRRFVWQGPTS-SPILFPVTEEDPILCSFSRCLAADVLSVWRR----HHTP-----------------GRRELWLFWWGDDPSFAELIHNELSSEEDGEWESGLSYECRTLLFKAIHNLLERCLMNRGFVRIGKWFVKPYQKEEKIIN--KSEHLSCAFTFFVHGDSNVCTSVEIAQHQPLQRLGEEHLSLAQQSSSPLQVILSPYGLNGTLTSQAFKMSDHPTQKLIEEWRQFYPIF------PNPKE---------------------VPEDKLEDADWEDDSLAAVEVLVAGVRMVYPSCLVLLPLSDLP-AMV--PQGSANTPGA-QSGAHQGQAAHRDS--AMSSVTLTPPTSPEEAH-------TDY---------------------QPAQRWLKL-SSGS-DCYSSNN-TLHGGKIPRRLSGQMVETVWQEYNINRAGNKRKFT-TLTNGAC---EEESDKSGLWDFVEPTHRPTCNCSRPKN---P---KQRSSS------TSGH---------------------------------PPSSGQP--PQP--------AAKHKL-GEK---------LEKGEKQQR-R--PQTPFHHRNSVSEE-PSL--EPQ-----T--PRLCP-RPQEEG------SYPSLHH-MD---TA--LPKAPT----------LHPH----------------------GPPTDLAGSPPP-----PPLSPQPCD--HGDLTPGG-AKN------------------------------SSTPIHQPFYP--PSV--EP--CLMPQKGP----AEEPPPEAA---SFPSN-------------------FNDALEPTVFIGSAVNPG----ED------STHNPWKYFNLPRKKT-SNFTTPQLPM-DKT----R-ED-----SGGG--------------------------ADAVVSVTELMCNSSQPLKVSQDLVRTYAQRRNSHLGSSA-G-DGE-HGEESDPYAFV---DGD-----DEFSIAE-KRDK-MG--------PEKDGSKKQ--K---LDDG---------GTAT----------------SSD---------DGQG-PSGSKPSASTSLIHEKDLVVSLSDLEKMFNS-DEDEQ-------------------------------------------------------------------EPGSR--RAGV-GTDGK----TNPKEPK----PERSDPLSS---SDLMMMYPTPPSLDQN--GYSPGNSGTKD--GLETGAGLTLLDS---SQLNN---HF-KIEVEEGFCSPKPSEIKD-FSFVYKPETCQSIMGCSMYAPLKTLPSQCLLPVKLSE-DCVYTPSW-TMGKMELMP--PVSSVSLLTKDS--NVPSV----EPDYNQPFTP-QTNTPF-LAGSAPPSNS--------------GPGIL--PSPATPRFSVPTPRTPRTPRTPR---GPSSVQGSLKYE------NSDLYSP-ASTPST-CRPLSSV-EPATV---P----SIPEAHSLYVTLILSESVMNLFKDCNFDSCCVCVCNMNIRGADVGVYLKD----------NGEEQY----PCTCGFSAVANRRFGQSAGLFLEDELDVVGRG-SDAGRDTERRFDELR----------------------GSLKE------KPPDDLILLLQDQCTNPLAPMAGVE-W--------PKLS------------------SALSSFLRVEERDCYNDCYMALEHGRQFMDNMSGGKVDETLVKSTSLHQWPKCKS-ADMSKLFSQDVLRVLLSLQPALQDTIQKK-SVRSWG----VQGPLTWQQFHKMAGRGSYGTDESPEPLPIPTFLVGF----EYDFVVLSPFGLPYWEKLLLDPFGSQRDVAYVVICPENQSLLRGAKTFFKDLSVMYEACQLGQHKPICKSHPEGVLTVG------------------------SAEG-RTMTEQP-LSDWFLKMAAREGNN--DAFNKLKIFAQVCRYDLAPNLSELPLDSSLL-SQRNP-TKPASQPSSSSSISSGLQST------------------------NTTSTSST--------------QPAQVNS---------TPPSSSSS------GSQ---------TNGAMASGKPGSYLPFGTG------------GLQGSTTQNGPQSNPQ---------------------------------------------------------G-------AGGMAEN------GSGQP-------QVS---AETQE-ST---MERDKVGKPTDGES-HAVSYPPAIVVYIVDPFSY------------ESADK-----EVH------SSTYTLGLLRCYMEMLPF-LPARIRNAVSVQIVPCQYLLQPVHSGDRHIYSQHLKSLAFSVYTQCRRPLPNSTNFKALTGFGPGLALDMALKNPER-PE-CLRLYTPSFILAPIKDKQTELGETFGEASQKYNVLFVGYCLSHDQRWLLASCTDQHGELLESCIISIDVP-NRARRKKSSARRVGLQKLWEWCVGLVQVTSLPWRVVIGRLGRMGHGELRDWSILLSRTNLQSLSKRLKESCRMCGISA-ADTPSILSACLVAMEPQGSFVIMPDSVSTGSVFGRSTTLNMQTSQLSTPQDTSCTHILVFPTSAMVQVNTNTS-EP----IDIS-FNPIN-PDGSEGM-----EFL----DLIGTDMDPEL-INI---LPNSPT--TSPGHSPGH----------H---YHHGGDV-GKGQGTDRM---ESHEEALSIL-QQPMALGYFISTAKA-GPLPDWFWSACPEAQNQCPLFLKASLHLHVSSV-----QSDE-L-LHSK----HSHPLDSNHTSDVLRFVLEQYNALSWLTCNPATQDRRSCLPVHFVVLTQIYNFIMNML-
>XP_027900520.1_med13-like_X1_Xiphophorus_couchianus_114161450
-------MSSCFVPNGASLEDCHSNIFCLADLTGIKWRRFVWQGPTS-SPILFPVTEEDPILCSFSRCLAADVLSVWRR----HHTP-----------------GRRELWLFWWGDDPSFAELIHNELSSEENGEWESGLSYECRTLLFKAIHNLLERCLMNRGFVRIGKWFVKPYQKEEKIIN--KSEHLSCAFTFFVHGDSNVCTSVEIAQHQPLQRLGEEHLSLAQQSSSPLQVILSPYGLNGTLTSQAFKMSDHPTQKLIEEWRQFYPIC------PNLKE---------------------VPEDKMEDADWEDDSLAAVEVLVAGVRMVYPSCLVLLPLSDLP-AVV--PQGSANTPGM-QSGAHQGQAAHRDS--AMSSVTLTPPTSPEEAH-------TDY---------------------QPAQRWLKM-SSGS-DCYSSNN-TLHGGKIPRRLSSQMVKTVWQEYNINRAGNKRKFT-TLTNGTC---EEEPDRSGFWDFVEPTHRPSCNCSRPKN---Q---KQRSSS------TSGH---------------------------------PPSSGQP--PQP--------AAKHKL-GEK---------LEKGEKQQR-R--PQTPFHHRNSVSEE-QSM--EPQ-----T--QRLCP-RPQEEG------SYPSLHH-AD---TA--PPKAPS----------LHAH----------------------GPPADLVGSPPP-----PPLSPRPCDHVDGELTPSG-AKN------------------------------SSTPIHQAFYP--PSM--EP--CLMPQKGS----TEEPQPDSA---AYPSN-------------------YNETFEPTVFIGSAINPG----ED------STHNPWKYFNLPRKKT-SNFLTPQLPV-DKI----R-DD-----SSGS--------------------------SETVVSVTELMCNSSHPLKVSQELVRTYAQRRNSHLGSSA-G-DGE-HGDESDPYAFV---DRD-----DEFSITE-KRDK-VG--------PEKDGNKKQ--K---LDDG---------GTAT----------------SSD---------DGQG-QSSCKPSASTSLIHEKDLVVSLSDLEKMFNS-DEDEQ-------------------------------------------------------------------EPGSK--RAGA-GNDDK----TNLKEPK----PERLDPLSS---SDLMMMYPTPPSLDQN--GYSPGNSGTKD--GLETGAGLALLDS---SQLSS---HF-KIEVEEGFCSPKPSEIKD-FSFVYKPETCQSIIGCYMYAPLKTLPSQCLLPVKLPE-DCVYTPSW-TMGKMELMP--PVSTVSLLTKDS--NVPSV----EPDYNQPFTP-QTNTPF-LPGSAPPSNS--------------GPGIL--PSPATPRFSVPTPRTPRTPRTPR---GPSSVQGSLKYE------NSDLYSP-ASTPST-CRPLSSV-EPATV---P----SIPEAHSLYVTLILSESVMNLFKDCNFDSCCVCVCNMNIRGSDVGVYLKD----------NGEDQY----PCTCGFSAVANRRFGQSAGLFLEDELDVVGRG-SDAGRDTERRFEELR----------------------GSLKE------KPPDELILLLQDQCTNPLAPMAGVE-W--------PKPS------------AVAVAAAAPSSFLRVEERDCYNDCYMALEHGRQFMDNMSGGKVDETLVKSTSLHQWPKCKS-ADMSKLYSQDVLRVLLSLQPALQDTIQKK-GVRSWG----VQGPLTWQQFHKMAGRGSYGTDESPEPLPIPTFLVGY----EYDFVVLSPFGLPYWEKLLLDPFGSQRDVGYVVICPENQTLLRGAKTFFKDLSVMYEACQLGQHKPICKSHPEGVLTVG------------------------SPEG-RSMTEQP-LSDWFLKMAARESNN--EAFHKLKLFAQVCRYDLAPDLSELPLDSSLL-SQRNP-TKPAPQTSTSSSASSGLQST-----------------NTTSTNSSQPAQVNS--------------TPPPSSS------------SSSSS------GSQ---------TNGAMASGKPGSYMPFGTG------------GLQGSTTQNGPQTNSQ---------------------------------------------------------S-------AGGLGDG------ASSQP-------QVS---AETQE-ST---MERDKVGKPTDGES-HAISYPPAIVVYIVDPFSY------------ENVDK-----EVH------SSTYTVGLLRCFMEMLPF-LPAHIRNAVSVQIVPCQYLLQPVHSGDRHIYSQHLKSLAFSVYTQCRRPLPNSTNFKALTGFGPGLALDMALKNPER-PE-CLRLYTPSFILAPVKDKQTELGETFGEASQKYNVLFVGYCLSHDQRWLLASCTDQHGELLESCIISIDVP-NRARRKKSSARRVGLQKLWEWCVGLVQVTSLPWRVVIGRLGRMGHGELRDWSILLSRTNLQSLSKRLKETCRMCGISA-ADTPSILSACLVAMEPQGSFVIMPDSVSTGSVFGRSTTLNMQTSQLSTPQDTSCTHILVFPTSAMVQVNTNTT-EP----IDIS-FNHIN-PDGSEGM-GIF-DLFG---SDM----DPEL-INI---LPNSPT--TSPGHSPGH----------H---YHHGEAG--KGQGADRM---ESHEEALSIL-QQPMALGYFISTAKA-GPLPDWFWSTCPEAQNQCPLFLKASLHLHVSAV-----QSDE-F-LHSK----HSHPLDSNHTSDVLRFVLEQYNALSWLTCNPATQDRRSCLPVHFVVLTQIYNFIMNML-
>XP_007554499.1_med13-like_X1_Poecilia_formosa_103139673
-------MSSCFVPNGASLEDCHSNIFSLADLTGIKWRRFVWQGPTS-SPILFPVTEEDPILCSFSRCLAADVLSVWRR----HHTP-----------------GRRELWLFWWGDDPSFAELIHNELSSEENGEWESGLSYECRTLLFKAIHNLLERCLMNRGFVRIGKWFVKPYQKEEKIIN--KSEHLSCAFTFFVHGDSNVCTSVEIAQHQPLQRLGEEHLSLAQQSSSPLQVILSPYGLNGTLTSQAFKMSDHPTQKLIEEWRQFYPIC------PNLKE---------------------VPEEKMEDADWEDDSLAAVEVLVAGVRMVYPSCLVLLPLSDLP-AVV--PQGSANTPGM-QSGAHQGQAAHRDS--AMSSVTLTPPTSPEEAH-------TDY---------------------QPAQRWLKM-SSGS-DCYSSNN-TLHGGKIPRRLSSQMVETVWQEYNINRAGNKRKFT-TLTNGAC---EEEPDRSRLWDFVEPTHRPSCNCSRPKN---Q---KQRSSS------TSGY---------------------------------PPSSGQP--PQP--------AAKHKL-GEK---------LEKGEKQQR-R--PQTPFHHRNSVSEE-QSM--ETQ-----T--QRLCP-RPQEEG------SYPSLHH-AD---TA--PPKAPS----------LHAH----------------------GPPADLVGSPPP-----PPLSPRPCDHVDGELTPSG-AKN------------------------------SSTPIHQAFYP--PSV--EP--CLMPQKGS----TEEPQPDSA---AYPSN-------------------YNETLEPTLFTGSAIKPG----ED------STHNPWKYFNLPRKKA-SSFLTPQLPV-DKI----R-DD-----SSGG--------------------------SETVVSVTELMCNSSRPLKVSQELVRTYAQRRNSHLGSSA-G-DGE-HGDESDPYAFV---DGD-----DEFRITE-KRDK-NG--------PEKDGNKKQ--K---LDDG---------GMAA----------------TSD---------DGQG-QSSCKPSASTSLIHEKDLVVSLSDLEKMFNS-DEDEQ-------------------------------------------------------------------EPGSK--RAGT-GNDDK----TSLKEPK----PERLDPLSS---SDLMMMYPTPPSLDQN--GYSPGNSGTKD--GLETGAGLALLDS---SQLSS---HF-KIEVEEGFCSPKPSEIKD-FSFVYKPETCQSIIGCSMYAPLKTLPSQCLLPVKLPE-DCVYTPSW-TMGKMELMP--PVSTVSLLTKDS--NVPSV----EPDYNQPFTP-QTNTPF-LPGSAPPSNS--------------GPGIL--PSPATPRFSVPTPRTPRTPRTPR---GPSSVQGSLKYE------NSDLYSP-ASTPST-CRPLSSV-EPATV---P----SIPEAHSLYVTLILSESVMNLFKDCNFDSCCVCVCNMNIRGADVGVYLKD----------NGEDQY----PCTCGFSAVANRRFGQSAGLFLEDELDVVGRG-SDAGRDTERRFEELR----------------------GSLKE------KPPDELILLLQDQCTNPLAPMAGVE-W--------PKPS--------------AVTVAAPSSFLRVEERDCYNDCYMALEHGRQFMDNMSGGKVDETLVKSTSLHQWPKCKS-ADISKLYSQDVLRVLLSLQPALQDTIQKK-AVRSWG----VQGPLTWQQFHKLAGRGTYGTDESPEPLPIPTFLVGF----EYDFVVLSPFGLPYWEKLLLDPFGSQRDVGYVIICPENQALLRGAKTFFKDLSVMYETCQLGQHKPICKSHPEGVLTVG------------------------SPEG-RSTTEQP-LSDWFLKMAARESNN--EAFHKLKLFAQVCRYDLAPNLSELLLDSSLL-SQRNP-TKPAPQTSTSSSASSGLQST-----------------NTTSINSSQPAQVNS--------------TPPPSSS-----------SSSSSS------GSQ---------TNGAMASGKPGSYMPFGSG---------GLQGSTTQNGP--QQTNSQ---------------------------------------------------------S-------TGGLGDS------GSSQP-------QVS---AETQE-ST---MERDKVGKPTDGES-HAVSYPPAIVVYIVDPFSY------------ENADT-----EVH------SSTYTLGLLRCFMEMLPF-LPAHIRNAVSVQIVPCQYLLQPVHSGDRHIYSQHLKSLAFSVYTQCRRPLPNSTNFKALTGFGPGLALDMALKNPER-PE-CLRLYTPSFILAPVKDKQTELGETFGEASQKYNVLFVGYCLSHDQRWLLASCTDQHGELLESCIISIDVP-NRARRKKSSARRVGLQKLWEWCVGLVQVTSLPWRVVIGRLGRMGHGELRDWSILLSRTNLQSLSKRLKETCRMCGISA-ADTPSILSACLVAMEPQGSFVIMPDSVSTGSVFGRSTTLNMQTSQLSTPQDTSCTHILVFPTSAMVQVINTNTSEP----IEIS-FNHIN---PEEGM-GLF-ELFV---NDM----DPEL-INI---LPNSPT--TSPVHSPGH----------H---YHHGEAG--KGQGADRM---ESHEEALSIL-QQPMALGYFISTAKA-GPLPDWFWSACPEAQNQCPLFLKASLHLHVSSV-----QSDE-L-LHGK----HSHPLDSNCTSEVLRFVLEQYNALSWLTCNPATQDRRSCLPVHFVVLTQIYNFIMNML-
>XP_008307785.1_med13-like_Cynoglossus_103378375
-------MSSCFVANGASLEDCHSNLFCLADLTGIKWRRFVWQGPTS-SPILFPVTEEDPILCSFSRCLAADVLSVWRR----HHTP-----------------GRRELWLFWWGDDPSFAELIHHDLSSEEDGEWESGLSYECRTLLFKAIHNLLERCLMNRGFVRIGRWFVKPYQKDEKSIN--KSEHLSCSFNFFVHGDSNVCTSVEIAQHQPLQWLNKEHLSVAQQSSSPLQVILSPYGLNGTLTGQAFKMSDHPTQKLIEEWRQFYPIS------PSSKE--------------------I-QEDKMEDTDWEDDSLAAVEVLVAGVRMVYPSCLVLLPLSDLP-AVV--PQGSLNTSGS-LCVAQQGQAVHRDP--AMSSVTLTPPTSPEEAQ-------TDY---------------------QPAYKWLKL-SSAS-DGYSNNN-MLHGGKIPRRLVSHMVESVWQEYNINRTDNKRKFT-SLTNGNC---EEGPDKTGQWGFVESSHRPHCNCLRHKN---Q---KQRSSS------TSAH---------------------------------LPASGPA----P------LLAPKHKM-GDK---------LEKVEKQQK-R--PQTPFHHRNSVSED-QSL--EPQ-----T--QRLCL-RPQDEA------TYPSLHH-VD--AAA--SSKAPV----------LHSH----------------------GPPSDLTGSPPP-----PPLSPHPCDQSEGDGTSCG-AKN------------------------------SSTPVHQTFYP--PSV--EP--CLLPQKSL----SEEPPLENL---LLPLP---------------SA--YSESHEPTVFIGSAINPN----ED------SSHNPWKYFKLPRKKA-TNFMTPQLPV-DRF----R-EDCG---GNLG--------------------------SESVVSVTEVMSGSSHQLKVSQELVKTYTQRKSSHLAPPT-A-DED-HSDEPDPYAFE---EGD-----DEFTFTD-RKEK-SG--------ADREGNRKH--K---VEEG---------TGN-----------------SAD---------DGQG-PSGTKSLASTSLIHENDLAVSFSDLDKIFNS-DEDEL-------------------------------------------------------------------TPGSK--RTGA-AAEDK----FGCKEAK----ATTLDSLSSISSVDLHQMFPTPPSLEQQ--GYSPMNSSSKE--SLEAGAGLVLMDG---SQLNT---HF-KMEVEEGFCSPKPSEIKD-FSFVYKPDTCQSLIGCSMYAPLKSLPSQCLLPIKLPD-NCSYTPSW-TLGKMDLMA--PVTNVNLLTKDS--NVPSV----EPDYSQSYTP-QTHTPF-ISSSAPPSNS--------------GAGIL--PSPATPRFSVPTPRTPRTPRTPR---GPSSVQGSLKYD------NSDLYSP-ASTPST-CRPLSSV-EPATV---P----SIPEAHSLFVTLILSESVMNLYKDCNFDSCCVCVCNMNIRGADVGVYLKD----------NGEAQY----PCTCGFSAVTNRRFGQSAGLFLEDELDVVGRG-SDASRDTERCFEELRASMTNQ-----V----------SGLKE------KPPDELILLLQDQCTNPFAPMAGVE-YPKASATH--------------------------SSFLRVGERDCYNDCYMALEHGRQFMDNMSGGKVDEALVKSTCLHQWPKCKS-ADMSKLFSQDVLRVLLSLQPVLQDTIQKKRSVRSWG----VQGPLTWQQFHKMAGRGSYGTDESPEPLPIPTFLVGY----EYDFVVLSPFGLPYWEKLLLDPFGSQRDIGYVVICPENEALLHGAKIFFKDLCAMYEACQLGQHRPICKNHPDGILKVG------------------------TTEG-RNLPEQP-LSDWLIKVSSREGNN--DSINKLKLFAQVCRYDLAPYLSEQILDSSLL-SQRCS----SSQTFSSSGLSNASSAV-----------------PPQLGSGGAAPSSSS--------------------------------------------GSQ-------------TTSAKPGSYSPFGST------------VLQGGASHNGLQPPQQ---------------------------------------------------------G-------VAGLSEN----GASTNQT-------QGS---SETPE-ST---MERDKVGKPTDGES-HAVSYPPAIVVYIVDPFSY------------MDGDR-----EVH------SSTFTLGLLRCYMDMLHF-LPAHIRHAVSVQIVPCQYLLQPVHSGERHLYGQHLKSLAFSVFTQCRRPLPNSTNFKTLTGFGPGLALDTALKNPER-PE-CLRLYTPPFILAPVKDKQTELGETFGEASQKYNVLFVGYCLSHDQRWLLASCTDQHGELLETCIISIDVP-NRARRKKGSARRLGLQKLWEWCLSLVQVTSLPWRVVIGRLGRMGHGELRDWSILLSRRNLQSLSKRLKETCRMCGISA-ADTPSILSACLVAMEPQGSFVILPDSVSTGSVFGRSTTLNMQTSQLSTPQDTSCTHILVFPTSAMVQVNTNTT-EP----IDIN-FNPIN-PDGSDGM-GIF-DLFD---NDM---VDPDL-INI---LPNSPT--TSPVHSPGS----------H---YHQGGDG-IKGQSTDRM---ESHEEALNIL-QQPMALGYFVSTAKA-GPLPDWFWSACPQAQNQCPLFLKASLHLHVSSV-----QSDE-L-LHSK----HSHPLDSNHTSDVLRFVLEQYNALSWLTCDPATQDRRSCLPVHFVVLTQMYNFIMNVL-
>XP_011480775.1_med13-like_Oryzias_101170114
-------MSSCFVPNGASLEDCHSNIFCLADLTGIKWRRFVWQGPTS-SPILFPFTEEDPILYSFSRCLAADVLSVWRR----HHTQ-----------------GRRELWLFWWGDDPSFAELIHNELSSEEDGEWESGLSYECRTLLFKAIHNLLERCLMNRGFVRIGKWFVKPYQKEEKIIN--KSEHLSCAFTFFVHGDSNVCTSVEIAQHQPLQRLSEEHLSLAQQSSNPLQVILSPYGLNGTLTGQAFKMSDHPTQKLIEEWRQFYPIS------PNPKE--------------------V-QEDKMEDSDWEDDSLAAVEVLVAGVRMVYPSCLVLLPLLDLP-TVV--SQGSSNTPGS-QCVAPQGQAAHKDP--AMSSVTLTPPTSPEEAH-------TDY---------------------RPAQRWLKL-SSAS-DCYNSNN-SLHGGKIPRGLASQMVESVWQEYNTNRTGNKRKFT-TLTNGAV---EEESDKTAVWNFVEPAHRPPCNCSRHKN---L---KQRCSS------TSGH---------------------------------PSSSGQP--AQP--------PTKHKL-SEK---------MEKGEKQQR-R--PQTPFHHRNSVSEE-LSL--EPQ-----T--PRLCS-RPQEES------SYPSLHHVDT-------VPKAPM----------LHTH-----------------------SLLTDLGSPPP-----PPLSPHPCDHVESDMTPGG-MKT------------------------------CSTPIHQPLYP--PSV--EP--CLVPQKGS----SGESPLESMPM-PLPFP---------------PA--YNESMEPTVFVGSAVNPS----ED------SSHNPWRYFNLPRRKD-SNFVTPQLPV-DKI----R-ED-----CWGG--------------------------TESLVSVTETMCDSTQPLKVSQELVRTYAQRRNSHLVSIS-G-DDE-HGEEPDPYAFV---EGD-----EEFSFIE-KRDKAAA---------EKEGGKKH--K---LDEG----------------------------AGTD---------DGQG-PSGSKPLSSTSLIHENDLAVSYSDLDKIFNS-DEDEL-------------------------------------------------------------------APGSK--RAGI-VTEGK----FGSKETK----PASIDQLSGLSSVDLHVMFPTPPSAENQ--GYSPMNSGSKD--GLETGTGLTLLDG---SQLNS---HF-KMEVEEGFCSPKPSEIKD-FSFVYKPETCQSFIGCSMYAPLKTLPSRCLLPVKLPG-DCVYTPSW-TMGKMDLMP--QVSNVNLLIKDG--NLPSV----EPDYSQTYTP-QTHTPF-LAGSAPPSNS--------------GTGIL--PSPATPRFSVPTPRTPRTPRTPR---GPSSVQGSLKYD------NSDLYSP-ASTPST-CRPLSSV-EPATV---P----SIPEAHSLYVTLILSESVMNLFKDCNFDSCCVCVCNMNIRGADVGVYLKD----------NGDAQY----TCTCGFSAVTNRRFGQSAGLFLEDELDVVGRG-SDAGRDTERCFDELRLSTTHK-----G----------GGLKE------KYPDELILLLQDQCTNPLAQIAGVD----------SSKP-----------------RSTLSSFLRVEERDCYNDCYMALEHGRQFMDNMSGGKVDETLVKSTCLHQWPKSKS-ADISKLFSQEVLRVLLSLQPVLQDTIQKKRSVRSWG----VQGPLTWQQFHKMAGRGSYGTDESPEPLPVPTFLVGY----EHDFVVLSPFALPYWEKLLLDPYGSQRDVGYVVICPDVEALLRGARSFFKDLSAMYEACQLGQHRPISKSHPEGIVTVG------------------------STEG-SNVAEQP-LSDWFLNLAAREGNN--EAFNRLKLFAQVFRCDLAPYLSEQSLDSSLL-SQRNS-TPASSSSSSSSPQTSNTSSG--------------------LQSTNTTSTGSA--------------QPSQVNS---------TTPSSASL------GSQ---------TIGAMASSKPSMYSPFGSA------------GTQGNATQNGPQINSQ---------------------------------------------------------G-------GAGHTEN------GSSQP-------QVS---AETPE-ST---MERDKVGKPTDGDS-HAVSYPPAIVVYIVDPFSY------------EDADR-----EVH------SSTFTLGLLRCYMEMLPF-LPAHIRNVVSVQIVPCQYLLQPVHSGERHLYSQHLKSLAFSVYTQCRRPLPTSTNFKTLTGFGPGLAIDTALKNPER-PE-CLRLYTPPFILAPVKDKQTELGETFGEASQKYNVLFVGYCLSHDQRYLLASCTDQHGELLETCIISIDVP-NRARRKKGSARRVGLQKLWEWCVGLVQLTSLPWRVVIGRLGRMGHGELRDWSILLSRRNLQSLSKRLKEMCKMCGISA-ADTPSILSACLVAMEPQGSFVIMPDSVSTGSVFGRSTTLNMQTSQLSTPQDTSCTHILVFPTSAMVQVNTNTS-EP----IDIN-FNPIN-PDGSDGM-GFL-DLFG---NDMDHDMDPDL-INI---LPNSPT--TSPVHSPSG----------H---YHQGGDG-GKGPSADRM---ESHEEALNIL-QQPMALGYFISTAKA-GPLPDWFWSACPEAQNQCPLFLKASLHLHVSSV-----QSDE-F-LHSK----HSHPLDSNHTSDVLRFVLEQYNALSWLTCDPATQDRRSCLPVHFVVLTQMYNFIINMI-
>XP_019729853.1 med13b_X1_Hippocampus_109518466
-------MTSCFVPNGASLEDCHSNLFCLADLTGIKWRRFVWEGPTS-SPILFPVTEEDPILCSFSRCMAADVLSVWRR----HHTP-----------------GRRELWLFWWGDDPSFAELIHNELLSEEDGEWESGLSYECRTLLFKAIHNLLERCLMNRGFVRIGKWFVKPYQKDEKVIN--KSEHLSCTFTFFVHGDSSVCTSVEIAQHQPLQWLSEDHLSLAQQSSSPMQVILSPYGLNGTLTGQGFKMSDQPTQKLIEEWRQFYPIG------PNPKE------I-Q--------------EEKMDDSDWENDSLAAVKVLVAGVRMVYPSCLVLLPLTDLP-PVV--PQGASNTSGS-MSNTQPGQASHRDP--AMSSVTLTPPTSPEEAQ-------TDY---------------------QPAQRWHKL-SSAS-DGYSSNN-TFHGGKIPRRLAGHMVESVWQEYNINRTGNKRKFT-NLTNGTC---EEEADKTVLWDFVEPVHRPHCNCSRHKN---Q---KQRPNN------TSGH---------------------------------PPLSGQP--TPP--------APKHKL-AEK---------LEKGEKQQK-R--PQTPFHHRNSVSDE-QPL--DPQ-----T--QRLCL-RGQEEGS-----SYPSLHH-VDASA----PPKAPT----------LHTH-----------------GPPT-----DLVGSPPP-----PPLSPHPCDHADGDLTPGG-MKN-------------------------------STPIHQPFYP--PSV--EP--CVLPQKSS----SEEPPPENMAM-PLPLP---------------PP--FNDTLEPTVFIGSAVNPN----ED------PGHNPWKYFNLPRKKA-SIFHTPLLPV-DKV----R-DDAG---SGTG--------------------------AESVVSVTELMAGSMQPLKVSQELVKTYTQRRNTNLSCVI-A-EGD-HNEEPDPYAFN---EGD-----EEFSFKE-KRDK-AG--------ADRDGSKKH--K---LDDG---------SGA-----------------SAD---------EGQG-PSGSKPTASTSLIHENDLAVSYSDLDKIFNS-DEDEL-------------------------------------------------------------------TPGSK--RAGA-GVDDK----FVSKEAK----PTSLDPLSCISTADLHKMFPTPPSLEQQ--GYSPMNSGSKD--SLETGAGLTLLDG---SQLNN---HF-KMEVEEGFCSPKPSEVKD-FSFVYKPETSQPFTGCSMYAPLKTLPSQCLLPIKLPEHKCVYMRSW-TIGKMELMP-------PVVNKDS--NIPSV----EPDDIQTHTP-QTHTPV-MSSSAPPSNS--------------GAGIL--PSPATPRFSVPTPRTPRTPRTPR---GPSSVQGSLKYD------NSDLYSP-ASTSST-CRPLSSV-EPATV---P----SVPEAHSLYVTLILSESVMNLFKDCNFDSCCVCVCNMNIRGADVGVYLKD----------NGEAQY----PCTCGFSAVANRRFGQSAGLFLEDELDVVGRG-SDAGRDTERCFEELRASAKHK-----S----------CGLKE------KPPDELILLLQDQCTNPFAPMAGVE-YPKLS----SNPS----------------------SFVRVEERDCHNDCYMALEHGRQFMDNMSGGKVDETLVKSTCLHQWPKCKS-ADMNKLFSQDVLRVLLSLQPVLQDAIQKKRSVRSWG----VQGPLTWQQFHKMAGRGSYGTDESPEPLPIPTFLVGY----EYDFMVLSPFGLPYWEKLLLDPFGSQRDVGFVVICPESETLLCRAKTFFKDLSAMYEACQLGQHRPICKSHPEGILKVG------------------------STED-RSMAEQP-LSDWFLKMAARDPNS--EAFKKLKVFAQVCRYDLAPYLSEQSLDRSLL-SQRNP--------VAASSPKSASSSA-----------------ASGHSNATSTAQINS--------------APPSAPS-----------------------GPQ---------AMGGLSSSKPGAYPQFATG---------GLQGTTSHNGP---QSISQ---------------------------------------------------------G---------PSAEN----GVTSQCS-------------SEPPE-ST---MERDKVGKPTDGES-HAISYPPAIVVYIVDPFSY------------TDADR-----EVH------SSAYTLGLLRCYMEMLQF-LPARIRNAVSVQIVPCQYLLQPVHSGERHLYGQHLKSLAFSVFTQCRRPLPNSTNFKSLTGFGPGLAIDMALKNPER-PE-CLRLYTPPFILAPVKDKQTELGETFGEASQKYNILFVGYCLSHDQRWLLASCTDQHGELLESCIISIDVP-NRARRKMGSARRLGLQKLWDWCLGLVQVTSLPWRVVIGRLGRMGHGELRDWSILLSRRNLQSLSKRLKETCRMCGISA-ADTPSILSACLVAMEPQGSFVVMPDSVSTGSVFGRSTTLNMQTSQLSTPQDTSCTHILVFPTSAMVQVNTNTS-EP----IDIN-FNPIN-PDGSDGM-GIF-DLFD---NDM---VDPDI-ISI---LPNSPT--TSPVHSPSS----------H---YHHGGDG-SKGQSADRM---ESHEEALNIL-QQPMALGYFVSTAKA-GPLPDWFWSACPQAQNQCPLFLKASLHLHVSSV-----QSDE-L-LHSK----HSHPLDSNHTSDVLRFVLEQYNALSWLTCDPATQDRRSCLPVHFVVLTQMYNFIMNMI-
>XP_013867841.1_med13-like_Austrofundulus_106520355
-------MSSCFVPNGASLEDCHSNIFCLADLTGIKWRRFVWQGPTS-SPILFPVTEEDPILCSFSRCLAADVLSVWRR----HQTR-----------------GRRELWLFWWGDDPSFAELIHNELSSEEDGEWDSGLSYECRTLLFKAIHNLLERCLMNRGFVRIGKWFVKPYQKEEKTIN--KSEHLSCAFTFFVHGDSNVCTSVEIAQHQPLQRLGEEHLSLAQQSSSPLQVILSPYGLNGTLTGQAFKMSDHPTQKLIEEWRQFYPIC------PNPKE---------------------VQEDKMDDADWEDDSLAAVEVLVAGVRMVYPSCLVLLPLSDLP-AVV--PQGSANTLGS-QCGAQQGQATHRDS--AISSVTLTPPTSPEEAH-------TDY---------------------QPAHRWLKL-SSAS-DCYNSNN-TLHGGKIPRRLAGQMVESVWQEYNINRTGNKRKLT-NLTNGTC---DEESGNTGLWDFVESTCRPTCSCSRHKN---Q---KQRSGS------TSGH---------------------------------PPSSGQP--AQP--------APKHKL-GEK---------LEKAEKQQR-R--PQTPFHHRNSVSEE-QXL--EPP-----N--PRLCS-RPQEEG------SYPGLHH-LD-MV----PPKAPT----------LHSH----------------------GPPADPAGSPPP-----PPLSPHPCDRAESDLIPGT-TKN------------------------------PSTPAHQAFYP--PSV--EP--CLLPQKSSSSEPQMESAPMPL---SFPSA-------------------FXENLEPATFIGSAVNPS----ED------SSYNPWKYFNLPRKKN-SSFSPPQLPV-DKT----R-DD-----CGRG--------------------------ADSVVSVTEVMCDSSRPLKVSQDVVKTYSQRRNSHLVSSS-G-DRE-HSEEPDPYAF----EED-----EEDNFTE-KKDK-SG--------TEKDGSKKQ--K---LDEA---------TGT-----------------SAD---------DGQG-PSGSKPSASTSLFHENDLAVSYSDLEKIFNS-DEDDP-------------------------------------------------------------------ASIIK--RAGV-GIEDD----TNCKKTK----PTLLDRLPCVSPVDLHKMFPTPPSLEHQ--GYSPIHSGSND--SLETGSSLTVLDV---SQLNS---HF-KVEVEEGFCSPKPSEIKD-FSFVYKPETCQSITGCSMYAPLKTLPSQCLSPIKLPE-NCVYTTSW-TMGKMELIP--PVSGVSLLTKDS--NVPSV----DPDYSQTYTP-QTHTPF-MSSSAPPSNS--------------GAGIL--PSPATPRFSVPTPRTPRTPRTPR---GPSSVQGSLKYD------NSDLYSP-ASTPST-CRPLSSV-EPATV---P----SIPEAHSLYVTLILSESVMNLFKDCNFDSCCVCVCNMNIRGSDVGVYLKD----------NGEAQY----PCTCGFSAVTNRRFGQSAGLFLEDELDVVGRG-SDASRDTERCFEELR----------------------GSLKE------KPPDELILLLQDRCTNPFAPFAGVE----------YSKL-----------------NSALTSFLRVEERDCYNDCYMALEHGRQFMDNMSGGKVDETLVKSTSLHQWPKCKS-ADMSKLFSQDVLRVLLSLQPVLQDTIQKKRSVRSWG----VQGPLTWQQFHKMAGRGSYGTDESPEPLPIPTFLVGY----EYDFVVLSPFGLPYWEKLLLDPFGSQRDVGYVVVCPENEALLRGARTFFKDLGVMYEACQLGQHRPICKSHPEGILAVG------------------------TTEG-RSMTEQP-LSDWFLKMAAREGNN--EAFNKLKLFAQVCRYDLAPHLSELPLDSSLL-CHRNPTTAPSFSSSSLSQTSNSSSNS------------------SGLQSANASSAGSA--------------QTAQVNS--TPP--SSSSSSSSSS------GSQ---------TIGTLASGKPSSYLPFGSG---------VLQGGATQNEP---QSNSQ---------------------------------------------------------G-------AGSLAEN------GSSQP-------QGS---TETPE-ST---MERDKVGKPTDGES-HAISYPPAIVVYIVDPFSY------------EDADR-----EVH------SSSYTLGLLRCYMEMLPF-LPAHIRNAISVQIVPCQYLLQPVHSGERHVYSQHLKSLAFSVYTHCRRPLPGSTNFKALTGFGPGLAIDMALKNPER-PE-CLRLYTPPFILAPVKDKQTELGETFGEASQKYNVLFVGYCLSHDQRWLLASCTDQHGELLESCIISIDVP-NRARRKKGSARRVGLQKLWEWCVGLVQVTSLPWRVVIGRLGRMGHGELRDWSILLSRRNLQSLSKRLKETCRMCGISA-ADTPSILSACLVAMEPQGSFVIMPDSVSTGSVFGRSTTLNMQTSQLSTPQDTSCTHILVFPTSAMVQVNTNTA-EP----IDIS-FNPIN--DGSDGM-ALF-DLFD---NDMDHDMDPDL-INI---LPNSPT--TSPVHSPGS----------H---YHQGGDG-SKGQSADRM---ESHEEALNIL-QQPMALGYFISTAKA-GPLPDWFWSACPQAQNQCPLFLKASLHLHVSSV-----QSDE-F-LHSK----HSHPLDSNHTSDVLRFVLEQYNALSWLTCNPATQDRRSCLPVHFVVLTQIYNFIMNML-
>XP_029922454.1_med13-like_X1_Myripristis_115369888
-------MSSCFVPNGASLEDCHSNLFCLADLTGIKWRRFVWQGPTS-SPILFPVTEEDPILCSFSRCLAADVLSVWRR----HHTP-----------------GRRELWLFWWGDDPSFAELIHNELSSEEDGEWESGLSYECRTLLFKAIHNLLERCLMNRGFVRIGKWFVKPYQKEEKPIN--KSEHLSCAFTFFVHGDSNVCTSVEIAQHQPVQRLSEEHLSLAQQSSSPLQVILSPFGLNGTLTGQAFKMSDHPTQKLIEEWRQFYPIS------PSPRE--------------------I-QEDKMEDSDWEDDSLAAVEVLVAGVRMVYPACLVLIPLSDLP-AVV--PQGSANTSGS-LCGAQQGQAAHRDP--AMSSVTLTPPTSPEEAQ-------TDY---------------------QPAQRWLKL-SSAS-DGYSSNSGGLHGGKIPRGLASQVVESVWQEYNISRAENKRKYS-TLTNGTC---EEEADKTGLWDFVEPTYRAHCNCSRHKN---Q---KQRSSS------TSGH---------------------------------PPSSGQP----P------QPAPKYKL-GEK---------LEKGEKQQK-R--PQTPFHHRSSVSEE-QSL--EPQ-----A--QRLCL-RAQEEG------SYPSLHH-VD---TA--PSKAPT----------LHSH----------------------GPPADLAGSPQP-----PPLSPHPCD--HVEGDPGA-MKS------------------------------SSTPIHQPFYP--PSV--EP--CLVPQKAS----SEEPQLDPMPV-PLPFP---------------PA--YTETLEPTVFVGSAINPH----ED------STHNPWKYFSLPRRRT-SDFLPPQLPV-DKI----R-DDSG---GGGG--------------------------AESVVSVTELMSGSTRTLKVSQELVKVYAQRRNSHLASAT-A-DGD-HSEEPDPYAFE---EGD-----DEFSFTE-KKDK-PG--------AEREGNRKQ--K---GDDG---------IGT-----------------SAD---------DGQG-SSGSKPTASTSLIHENDLAVSFSDLDKIFNS-DEDEL-------------------------------------------------------------------APGTR--RAGV-GAEEK----FGSKEAK----PATLDPLSCISSADLHQMFPTPPSLEQHIMGYSPMNTGGKEYGSLEAGAGLTLLDG---SQLNN---HF-KMEVEEGFCSPKPSEIKD-FSFVYKPDACQPFIGCSMYAPLKTLPSQCLLPIKLPE-DCVYTPSW-TLGKMELIP--PVSTMSLLTKDS--NIPSV----EPDYSQSYTP-QTHTPF-MSNSAPPSNS--------------GTGIL--PSPATPRFSVPTPRTPRTPRTPR---GPSSVQGSLKYD------NSDLYSP-ASTPST-CRPLSSV-EPATV---P----SIPEAHSLYVTLILSESVMNLFKDCNFDSCCVCVCNMNIRGADVGVYLKD----------NGEAQY----PCTCGFSAVTNRRFGQSAGLFLEDELDVVGRG-SDASRDTERCFEELRASSMHK-----A----------SSLKE------KPPDELILLLQDQCTNPFAPMAGVE-Y--------PRPV-----------------SSAPSSFLRVEERDCYNDCYMALEHGRQFMDNMSGGKVDETLVKSTCLHQWPKRKS-ADMSKLYSQDVLRVLLSLQPVLQDTIQKKRSVRSWG----VQGPLTWQQFHKMAGRGSYGTDESPEPLPIPTFLVGY----EYDFVVLSPFGLPYWEKLLLDPFGSQRDVGYVVICPENEALLRGAKTFFKDLTAVYEACQLGQHRPICKTHPEGILKVC------------------------TTEG-RSTAEQP-LSDWFLKMTARDGNN--EAFNKLKLFAQVCRYDLAPYLSDQSLDSSLL-SQRNP-TVASSSSQTSSSSSTSSGPQ--------------------STNTTNSSTSSA--------------QPAQVNS----------TPPSSSS------GPQ---------NIGAMASAKPSSYAPFGTS-----------TGLQGGASQNGPQSNPQ---------------------------------------------------------G-------PVGLGEN----GPNASQP-------AGT---TETAE-ST---MERDKVGKPTDGES-HAVSYPPAIVVYIIDPFSY------------EDADR-----EVH------SSTYTLGLLRCYLEMLQF-LPPHIRNAVSVQIIPCQYLLQPVRSGERHLYGQHLKSLAFSVFTQCRRPLPTSTNFKALTGFGPGLAIDTALKSPER-PE-CLRLYTPPFILAPVKDKQTELGETFGEASQKYNVLFVGYCLSHDQRWLLASCTDQHGELLETCIISIDVP-NRARRKKGSARRLGLQKLWEWCLGLVQVTSLPWRVVIGRLGRMGHGELRDWSILLSRRNLQSLSKRLKETCRMCGISA-ADTPSILSACLVAMEPQGSFVIMPDSVSTGSVFGRSTTLNMQTSQLSTPQDTSCTHILVFPTSAMVQVNTNTT-EP----IDIN-FNPIN-PDGSDGM-GLF-DLFD---NDM---VDPDL-INI---LPNSPT--TSPVHSPGS----------H---YHQGGDG-SKGQSADRM---ESHEEALNIL-QQPMALGYFISTAKA-GPLPDWFWSACPQAQNQCPLFLKASLHLHVSSV-----QSDE-L-LHSK----HSHPLDSNHTSDVLRFVLEQYNALSWLTCDPATQDRRSCLPVHFVVLNQMYNFIMNML-
>XP_014194085.1_med13-like_X1_Haplochromis_102290644
-------MSSCFVPNGASLEDCHSNLFCLADLTGIKWRRFVWQGPTS-SPILFPVTEEDPILCSFSRCLAADVLSVWRR----HQTP-----------------GRRELWLFWWGDDPSFAELIHNELLSEEDGEWESGLSYECRTLLFKAIHNLLERCLMNRGFVRIGKWFVKPYQKEEKTIN--KSEHLSCAFNFFVHGDSNVCTSVEIAQHQPLQRLSEEHLSLAQQSSSPLQVILSPYGLNGTLTGQAFKMSDHPTQKLIEEWRQFYPIS------PNPKE---------------------VQEEKLEDANWEDDSLAAVEVLVAGVRMVYPSCLVLLPLSDLP-TVV--PQGSANASGS-LCGAQQGQAANRDP--AMSSVTLTPPTSPEEAQ-------TDY---------------------QPAQKWLKL-SSAS-DGYSSNN-TLHGGKIPRRMASQMVESVWQEYNLNHTGNKNKFT-SLTNGTC---EEETEKTGLWDFVEPAHRLHCNCARHKN---S---KQRSSS------TSGH---------------------------------PPSSGQP--ALP--------APKHKL-GEK---------LEKGEKQQK-R--PQTPFHHRNSVSEE-QSL--EPQ-----T--QRLCL-RSQEEG------SYPSLHH-VD-TV----QSKAPT----------LHAH----------------------GPPADLVGSPPP-----PPLSPHPCDHVEVDMTPGG-MKS------------------------------SSTPIHQPFYP--PSV--EP--CQMPPKGS----SEEPQTENM---PMPLP---------------FPSTYNETLEPTIFVGSAISPS----DD------STHNPWKYFLLPQKKP-SNFLTPQLPL-DKM----REDSA----GGGG--------------------------SESVVSVTELMSGSSHPLKVSQELIKTYTQRRNSHLASTS-G-DEE-PSEEPDPYAFV---EGD-----EEFSFTE-KKDK-SG--------AEKDGNKKH--K---VDEGTGTSAD---GEKFIHSCLEISMYVYLFALIQKMSLNLFCGVDGQC-PTGSKPSASTSLIHENDLAVSYSDLDKIFNS-DEDEL-------------------------------------------------------------------TPGSK--RAGV-GTDDK----FGSKDTK----PTALDPLSCISSVDLHTMFPTPPSLEQQ--GYSPMNSGSKD--SLEAGAGLTLLDG---SQLNN---HF-KMEVEEGFCSPKPSEIKD-FSFVYKPEMCQSFIGCSMYAPLKTLPSQCLLPVKLPE-DCVYTASW-TMGKMDLIP--PVSNTSLLTKDS--NVPSV----EPDYSQTYTP-QTHPPF-MSSSAPPSNS--------------GAGIL--PSPATPRFSVPTPRTPRTPRTPR---GPSSVQGSLKYD------SSDLYSP-ASTPST-CRPLSSV-EPATV---P----SIPEAHSLYVTLILSESVMNLFKDCNFDSCCVCVCNMNIRGADVGVYLKD----------NGEAQY----ICTCGFSAVTNRRFGQSAGLFLEDELDVVGRG-SDAARDTERCFEELRASTSHK-A--------------SSLKE------KPPDELILLLQDQCTNPFASMAGVE-Y--------PKPT------------------SAPSSFLRVEERDCYNDCYMALEHGRQFMDNMSGGKVDETLVKSTCLHQWPKRKS-ADMSKLYSVDVLRVLLSLQPVLQDTIQKKRSVRSWG----VQGPLTWQQFHKMAGRGSYGTDESPEPLPIPTFLVGY----EYDFVVLSPFGLPYWEKLLLDPFGSQRDVGYVVICPDNESLLHGAKTFFKDLSAMYEACQLGQHRPICKSHPEGILKVG------------------------TKEG-RSMTEQP-LSDWFVKMAAREGNN--EAFNKLKLFAQVCCYDLAPYLSEQSLDSSLL-TQRNP-TTAATPSFQTSSSSSTSSGL-------------------QSTNTTGSNTSSA--------------QPAQVNS----------TPPSSSS------GSQ---------TIGGMTSAKPSSFSPFGTA------------GLQGGASQNGPQPNSQ---------------------------------------------------------G-------TGGMAEN----GSSAYQS-------QGP---TESPE-ST---MERDKVGKPTDGES-HAVSYPPAIVVYIVDPFSY------------EDADR-----EVH------SSTYTMGLLRCYMEMLHI-LPACIRNSVSVQIVPCQYLLQPVHSAGRHVYSQHLKSLAFSVFTQCRRPLPNSTNFKALTGFGPGLAIDMALKNPER-PE-CLRLYTPPFILAPVKDKQTELGETFGEASQKYNVLFVGYCLSHDQRWLLASCTDQHGELLETCIISIDVP-NRARRKKGSARRLGLQKLWEWCLSLVQLTSLPWRVVIGRLGRMGHGELRDWSILLSRRNLQSLSRRLKETCRMCGISA-ADTPSILSACLVAMEPQGSFVIMPDSVSTGSVFGRSTTLNMQTSQLSTPQDTSCTHILVFPTSAMVQVNTNTS-EP----IDMDTFNQIN-PDGSEGM-NIF-ELFE---QDM----DPDF-INI---LPNSPT--TSPVHSPGP----------------QGGDG-SKGQSTDRM---ESHEEALNIL-QQPMALGYFVSTAKA-GPLPDWFWSACPQAKNQCPLFLKASLHLHVSSV-----QSDE-L-LHSK----HSHPLDSNHTSDVLRFVLEQYNALSWLTCDPATQDRRSCLPVHFVVLTQMYNFIMNML-
>XP_012776498.2 med13-like_X1_Maylandia_101475582
-------MSSCFVPNGASLEDCHSNLFCLADLTGIKWRRFVWQGPTS-SPILFPVTEEDPILCSFSRCLAADVLSVWRR----HQTP-----------------GRRELWLFWWGDDPSFAELIHNELLSEEDGEWESGLSYECRTLLFKAIHNLLERCLMNRGFVRIGKWFVKPYQKEEKTIN--KSEHLSCAFNFFVHGDSNVCTSVEIAQHQPLQRLSEEHLSLAQQSSSPLQVILSPYGLNGTLTGQAFKMSDHPTQKLIEEWRQFYPIS------PNPKE---------------------VQEEKLEDADWEDDSLAAVEVLVAGVRMVYPSCLVLLPLSDLP-TVV--PQGSANASGS-LCGAQQGQAANRDP--AMSSVTLTPPTSPEEAQ-------TDY---------------------QPAQKWLKL-SSAS-DGYSSNN-TLHGGKIPRRMASQMVESVWQEYNLNHTGNKNKFT-SLTNGTC---EEETEKTGLWDFVEPAHRLHCNCARHKN---S---KQRSSS------TSGH---------------------------------PPSSGQP--ALP--------APKHKL-GEK---------LEKGEKQQK-R--PQTPFHHRNSVSEE-QSL--EPQ-----T--QRLCL-RSQEEG------SYPSLHH-VD-TV----QSKAPT----------LHAH----------------------GPPADLVGSPPP-----PPLSPHPCDHVEVDMTPGG-MKS------------------------------SSTPIHQPFYP--PSV--EP--CQMPPKGS----SEEPQTENM---PMPLP---------------FPSTYNETLEPTIFVGSAISPS----DD------STHNPWKYFLLPQKKP-SNFLTPQLPL-DKM----REDSA----GGGG--------------------------SESVVSVTELMSGSSHPLKVSQELIKTYTQRRNSHLASTS-G-DEE-PSEEPDPYAFV---EGD-----EEFSFTE-KKDK-SG--------AEKDGNKKH--K---VDEGTGTSPD---GEKFIHSCLEISMYVYLFALIQKMSLNLFCGVDGQC-PTGSKPSASTSLIHENDLAVSYSDLDKIFNS-DEDEL-------------------------------------------------------------------TPGSK--RAGV-GTDDK----FGSKDTK----PTALDPLSCISSVDLHTMFPTPPSLEQQ--GYSPMNSGSKD--SLEAGAGLTLLDG---SQLNN---HF-KMEVEEGFCSPKPSEIKD-FSFVYKPEMCQSFIGCSMYAPLKTLPSQCLLPVKLPE-DCVYTASW-TMGKMDLIP--PVSNTSLLTKDS--NVPSV----EPDYSQTYTP-QTHPPF-MSSSAPPSNS--------------GAGIL--PSPATPRFSVPTPRTPRTPRTPR---GPSSVQGSLKYD------SSDLYSP-ASTPST-CRPLSSV-EPATV---P----SIPEAHSLYVTLILSESVMNLFKDCNFDSCCVCVCNMNIRGADVGVYLKD----------NGEAQY----ICTCGFSAVTNRRFGQSAGLFLEDELDVVGRG-SDAARDTERCFEELRASTSHK-A--------------SSLKE------KPPDELILLLQDQCTNPFASMAGVE-Y--------PKPT------------------SAPSSFLRVEERDCYNDCYMALEHGRQFMDNMSGGKVDETLVKSTCLHQWPKRKS-ADMSKLYSVDVLRVLLSLQPVLQDTIQKKRSVRSWG----VQGPLTWQQFHKMAGRGSYGTDESPEPLPIPTFLVGY----EYDFVVLSPFGLPYWEKLLLDPFGSQRDVGYVVICPDNESLLHGAKTFFKDLSAMYEACQLGQHRPICKSHPEGILKVG------------------------TKEG-RSMTEQP-LSDWFVKMAAREGNN--EAFNKLKLFAQVCCYDLAPYLSEQSLDSSLL-SQRNP-TTAATPSFQTSSSSSTSSGL-------------------QSTNTTGSNTSSA--------------QPAQVNS----------TPPSSSS------GSQ---------TIGGMTSAKPSSFSPFGTA------------GLQGGASQNGPQPNSQ---------------------------------------------------------G-------TGGMAEN----GSSAYQS-------QGP---TESPE-ST---MERDKVGKPTDGES-HAVSYPPAIVVYIVDPFSY------------EDADR-----EVH------SSTYTMGLLRCYMEMLHI-LPACIRNSVSVQIVPCQYLLQPVHSAGRHVYSQHLKSLAFSVFTQCRRPLPNSTNFKALTGFGPGLAIDMALKNPER-PE-CLRLYTPPFILAPVKDKQTELGETFGEASQKYNVLFVGYCLSHDQRWLLASCTDQHGELLETCIISIDVP-NRARRKKGSARRLGLQKLWEWCLSLVQLTSLPWRVVIGRLGRMGHGELRDWSILLSRRNLQSLSRRLKETCRMCGISA-ADTPSILSACLVAMEPQGSFVIMPDSVSTGSVFGRSTTLNMQTSQLSTPQDTSCTHILVFPTSAMVQVNTNTS-EP----LDIDTFNQIN-PDGSEGM-NIF-ELFE---QDM----DPDF-INI---LPNSPT--TSPVHSPGP----------------QGGDG-SKGQSTDRM---ESHEEALNIL-QQPMALGYFVSTAKA-GPLPDWFWSACPQAKNQCPLFLKASLHLHVSSV-----QSDE-L-LHSK----HSHPLDSNHTSDVLRFVLEQYNALSWLTCDPATQDRRSCLPVHFVVLTQMYNFIMNML-
>XP_010764601.1 med13-like_Notothenia_LOC104941230
-------MSSCFVPNGASLEDCHSNLFCLADLTGIKWRRFVWQGPTS-SPILFPVTEEDPILCSFSRCLSADVLSVWRR----HHTP-----------------GRRELWLFWWGDDPSFAELIHNELSSEEDGEWESGLSYECRTLLFKAIHNLLERCLMNRGFVRIGKWFVKPYQKEEKTIN--KSEHLSCAFTFFVHGDSNVCTSVEIAQHQPLQRLNEEHLSLAQQNNSPLQVILSPYGLNGTLTGQAFKMSDHPTQKLIEEWRQFYPIS------PNPKD--------------------V-QEDKMEDTDWEDDSLAAVEVLVAGVRMVYPSCLVLLPLSDLP-AVV--LQGSVNTSGS-LCGAQQGHAAHRDP--AMSSVTLTPPTSPEEAQ-------TDY---------------------QPAQRWLKL-SSAS-DGYSSNN-TLHGGKIPRRLASQMVESVWQEYNINRTGNKRKFT-TLTNGTC---EEESDKTGLWDFVECTHRPHCNCLRHKN---Q---KQRSSS------TSGH---------------------------------PPSSGQP--AQP--------ALKHKL-GEK---------LEKGDKQQK-R--PQTPFHHRNSVSEE-QTM--EPQ-----N--QRLCL-RSQDDG------SYPSLHH-VD-TV----SSKAPT----------LHTH------------------------PADLNGSPPP-----PPLSPHPCDHAEGDMTPGG-MKN------------------------------SSTPIHQTFYP--PSV--EP--CLLPQKGL----EEDPRLENM---PMPFP---------------QS--YNETLEPTVFVGSAINPN----ED------STHNPWKYFNLPRKKA-SNFLTPLLPV-DKI----R-DDSG---GGGG--------------------------TENVISVTELMSGSTHTLKVSQELVRAYAQRRNSHYASAS-G-DRE-HGDDSDPYAFV---EGD-----EEFSFTE-KKDK-SG--------SERDGSKKN--K---GDED---------------------------NGSAD---------DGQG-ASGSKPTASTSLIHENDLAVSYSDLDKIFNS-DEDEL-------------------------------------------------------------------VPGSK--RAGV-GSEDK----FGCKDSK----GATLDPLSCISSADLHQMFPTPPSLEQQ--GYSPMNSGGKD--SLEGGAGLTLLDG---SQLNN---HF-KMEVEEGYCSPKPSEIKD-FSFVYKPETCQLLIGCSMYAPLKMLPSQCLLPIKLPE-DCVYTPSW-TMGKMELIP--PVTNVNLLTKDS--NVPSV----EPDYSQTYTP-QTHTPF-MSSSAPPSNS--------------GTGIL--PSPATPRFSVPTPRTPRTPRTPR---GPSSVQGSLKYD------NSDLYSP-ASTAST-CRPVSSV-EPATV---P----SIPEAHSLYVTLILSESVMNLFKDCNFDSCCVCVCNMNIRGADVGVYLKD----------NGEAQY----PCTCGFSAVTNRRFGQSAGLFLEDELDVVVRG-SDASRDTERCFEELRASTAHK-A--------------GSLTE------KPPDELILLLQDQCTNPFAPMAGVE----------YTKQ-----------------SSAPSSFLRVEERDCYNDCYMALEHGRQFMDNMSGGKVDEALVKSTCLHHWPKCKS-ADMSKLFSQDVLRVLLSLQPVLQDTIQKKRSVRSWG----VQGPLTWQQFHKMAGRGSYGTDESPEPLPIPTFLVGY----EYDFVVLSPFGLPYWEKLLLDPFGSQRDVGYVVICPENEALLRGAKTFFKDLSAMYEACQLGQHRPICKSHPEGVLKVG------------------------ATEG-RSMTEQP-LSDWFLKMAARDGNN--EAFNRLKLFAQVCRYDLAPYLSEQSLDSSLL-SQRSP----VVASPLSQTPSSSSTTS--------------------GPQSTNTTSASI--------------SSAPVNS----------TPPSASS------GPQ---------TIGGMPSAKPSSYTPFGTS------------GLQGSSSQNGPQSNQQ---------------------------------------------------------G-------AGGLAEN----GPSANQP-------QVH---VEAPE--------------------RYVTTMRANLASRQRDAF----------------------------------------LLKTKVS-LSF-VP--------CQIVPCQYLLQPVRSGERHLYSQHLKSLAFSVFTQCRRPLPNSTNFKALTGFGPGLAIDMALKDPER-PE-CLRLYTPPFILAPIKDKQTELGETFGEASQKYNVLFVGYCLSHDQRWLLASCTDQHGELLETCIISIDVP-NRARRKKGSVRRVGLQKLWEWCLGLVQVTSLPWRVVIGRLGRMGHGELRDWSILLSRRNLQSLSKRLKETCKLCGISA-ADTPSILSVCLVAMEPQGSFVIMPDSVSTGSVFGRSTTLNMQTSQLNTPQDTSCTHILVFPTSAMVQVNTNTA-EP----IDIN-FNPIN-PDGSDGM-GLF-DLFD---NDM---VDPDL-INI---LPNSPT--TSPVHSPGS----------H---YHQGGDG-TKGQSADRM---ESHEEALNIL-QQPMALGYFVSTAKT-GPLPDWFWSACPQAQNQCPLFLKASLHLHVSSV-----QSDE-L-LHSK----HSHPLDSNHTSDVLRFVLEQYNALSWLTCDPATQDRRSCLPVHFVVLTQMYNFIMNML-
>XP_030008315.1_med13-like_Sphaeramia_115431804
-------MSSCFVPNGASLEDCHSNLFCLADLTGIKWRRFVWQGPTS-SPILFPVTEEDPILCSFSRCLAADVLSVWRR----HHTP-----------------GRRELWLFWWGDDPSFAELIHNELSSEEDGEWESGLSYECRTLLFKAIHNLLERCLMNRSFVRIGKWFVKPYQKEEKTLN--KSEHLSCAFTFFVHGDSNVCTSVEIAQHQPLQRLSEEHLSLAQQSSSPLQVILSPYGLNGTLTGQAFKMSDHPTQKLIEEWRQFYPIS------PNPKD--------------------L-QEDKMEDSDWEDDSLAAVEVLVAGVRMVYPSCLVLLPLSDLP-AVV--PQGSANTSGS-LCGAQQGQATHRDP--AMSSVTLTPPTSPEEAQ-------TDY---------------------QPAQKWLKL-CSAS-DGYSSNN-SLHGGKIPRRLASQMVESAWQEYNINHTGNKRKFT-TLTNGTC---EEESDKTGFWDFVESTHRPHCNCSRHKN---Q---KQRSSS------TSGH---------------------------------PSSSGQP--AQP--------APKHKL-GEK---------LEKGEKQQK-R--PQTPFHHRNSVSEE-QSL--EPQ-----S--QRLCL-RAQEDG------SYPSLHH-VD---TA--PSKAPT----------LHTH-----------------GPPA-----DLVGSPPP-----PPLSPHPCDHIEGDMTPGG-MKN------------------------------SSTPIHQPFYP--PSV--EP--CLLPQKNS----SEEPQLENM-SMPLQFP---------------PT--YNETLEPTVFVGSAINPN----ED------STHNPWKYFNLPKKKA-SHIQTPQLPV-DKI----R-DDS----GGGG--------------------------AENVESITELMAATTQHLKVSQELIKTYAQRRNSYLVSAT-G-DGD-HSEEPDPYAFV---EGD-----EEFSFTE-KKDK-PG--------PEREGNKKH--K---TEEG---------AGS-----------------STE---------DGQG-PSGSKPTASTSLIHENDLAVSYSDLDKIFNS-DEDEL-------------------------------------------------------------------APGSK--RAGV-GTEDK----FGSKEPK----AATLDPLSCISSADLHQMFPTPPSLEQQ--GYSPMNSGSKD--SLEAGPGLTLLDG---SQLNN---HF-KVEVEEGFCSPKPSEIKD-FSFVYKPENCQSFIGCSMYAPLKTLPSQCLIPIKLPE-DGVYTPSW-TLGKMDLMP-----SNVTVPKDG----------AESDYIQTYTP-QTQTPF-VSGSAPPSNS--------------GAGIL--PSPATPRFSVPTPRTPRTPRTPR---GPSSVQGSLKYD------NSDLYSP-ASTPST-CRPLSSV-EPATV---P----SIPEAHSLYVTLILSESVMNLFKDCNFDSCCVCVCNMNIRGADVGVYLKD----------NGEAQY----PCTCGFSAVANRRFGQSAGLFLEDELDVVGRG-SDASRDTERSFEELRASSTHK-A--------------GSLKE------KPPDELILLLQDQCTNPFAPMAGVE-Y--------PKPS------------------SAPSSFLRVEERDCYNDCYMALEHGRQFMDNMSGGKVDETLVKSTCLHQWPKCKS-ADMSKLFSQDVLRVLLSLQPVLQDTIQKKRSVRSWG----VQGPLTWQQFHKMAGRGSYGTDESPEPLPIPTFLVGY----EYDFVVLSPFGLPYWEKLLLDPFGSQRDAGYVVICPENEALLRGAKTFFKDLSAMYEACQLGQHRPICKSHPEGILKVG------------------------ASEG-KNMTEQA-LSDWFLKMAARDGNN--QAFNKLKLFAQVCRYDLAPYLSEQPLDSSLL-SQRSPTVASSSQTSSSSSTSSGSQSS----------------------NTTTSSTSSA--------------QPAQVNS----------TPPSSSA------GSQ---------TIGGMASSKPSSYSPFGAA------------GLQSGTSQNGPQSNAQ------------------------------------------------------------------GPGAEN----GPSNNQP-------QGV---AEAPE-ST---MERDKVGKPTDGES-HGVSYPPAIVVYIVDPFSY------------EEADK-----EAH------SSTYTLGLLRCYMEMLHF-LPVHIRNAVSVQIVPCQYLLQPVHSGERHLYSQHLKSLAFSVFTQCRRPLPNSTNFKALTGFGPGLAIDMALKNPER-PE-CLRLYTPPFILAPVKDKQTELGETFGEASQKYNVLFVGYCLSHDQRWLLASCTDQHGELLETCIISIDVP-NRARRKKGSARRLGLQKLWEWCLGLVQVTSLPWRVVIGRLGRMGHGELRDWSILLSRRNLQSLSKRLKETCRMCGISA-ADTPSILSACLVAMEPQGSFVVMPDSVSTGSVFGRSTTLNMQTSQLSTPQDTSCTHILVFPTSAMVQVNTNTS-EP----IDIN-FNPIN-PDGSDGM-GFF-DLFD---NDM---VDPDL-INI---LPNSPT--TSPVHSPGS----------H---YHQGGDG-SKGQSADRM---ESHEEALNIL-QQPMALGYFVSTAKA-GPLPDWFWSACPQAKNQCPLFLKASLHLHVSSV-----QSDE-L-LHSK----HSHPLDSNHTSDVLRFVLEQYNALSWLTCDPATQDRRSCLPVHFVVLTQMYNFIMNML-
>XP_029963883.1 LOW QUALITY_med13-like_Salarias_115400263
-------MTSCFVPNGASLEDCHSNLFCLADLTGIKWRRFVWQGPTS-SPILFPVTEEDPILCSFSRCLAADVLSVWRR----HHTP-----------------GRRELWLFWWGDDPSFAELIHNELSSEEDGEWESGLSYECRTLLFKAIHNLLERCLMNRGFVRIGKWFVKPYQKEEKTIN--KSEHLSCAFTFFVHGDSNVCTSVEIAQHQPLQRLSEEHLSLAQQSSSPLQVILSPYGLNGTLTGQAFKMSDHPTQKLIEEWRQFYPIS------PNPKE---------------------VQEDKMEDSDWEDDSLAAVEVLVAGVRMVYPSCLVLLPLADLP-AVV--PQGSANTSGS-LCGAQHGQAAHRDP--AMSSVTLTPPXSPEEAQ-------TDY---------------------QPAQRWLKL-SSAS-DGYSSNN-TLHXGKIPRRLASQMVESVWQEYNINRTGNKRKFT-TLTNGTC---EEEADKTGLWDFVESTHRPHCNCSRHKS---Q---KQRSSS------TSGH---------------------------------PPSSGQP--AQP--------PAKHKL-GEK---------LEKGEKQQK-R--PQTPFHHRNSVSEE-QSL--EPQ-----A--TRLCL-RAQEEG------SYPSLHH-VD-TV----PSKAPT----------LHAX----------------------TAPPRPGGLAPP-----PPLSPHPCDHVESDMTPGG-VKS------------------------------SSTPIHQPFYP--PSV--EP--CLMPQKAS----PEEHPLESM---PMPLP---------------FPPAYSETLEPTVFVGSAINPN----ED------STHNPWKYFNLPRKKA-ASFLTPPLPV-DKV----R-DDFG---SGGG--------------------------TESVVSATELMSASSHPLKVSQELVRTYAQRRNSHLGSTA-GDDED--SEEPDPYAFV---EGD-----EEFSFTE-KKDK-PG--------AEKEHNKKH--K---VEDG---------TGS-----------------SGD---------DGQG-PSGNKPSASTSLIHENDLAVSYSDLDKIFNS-DEDEL-------------------------------------------------------------------APGSK--RAGV-GTEDK----FGSKDNK----PATLDPLSCISSADLHQMFPTPPSLEQQ--GYSPMNSGSKD--SLEAGAGLTLLDG---SQLNN---HF-KMEVEEGFCSPKPSEVKD-FSFVYKPETCQSIIGCSMYAPLKTLPSQCLLPIKLPE-DCVYTPSW-TLGKMELIP--PVSNINLLTKDS--NVPSV----EPDYSQTYTP-QTHTPF-MSSSAPPSNS--------------GTGIL--PSPATPRFSVPTXRTPRTPRTPR---GPSSVQGSLKYD------NSDLYSP-ASTPST-CRPLSSV-EPATV---P----SIPEAHSLYVTLILSESVMNLFKDCNFDSCCVCVCNMNIRGADVGVYLKD----------NGEAQY----PCTCGFSAVANRRFGQSAGLFLEDELDVVGRG-SDASRDTERCFEELRASTAHK-S--------------SGLKE------KPPDELILLLQDQCTNPFAPMAGVE----------YSKT-----------------TSAXPSFLRVEERDCYNDCYMALEHGRQFMDNMSGGKVDETLVKSTCLHQWPKCKS-TDMSKLFSQDVLRVLLALQPVLQDTIQKKRSVRSWG----VQGPLTWQQFHXMAGRGSYGTDESPEPLPIPTFLVGY----EYDFVVLSPFGLPYWEKLLLDPFGSQRDVGYVVICPENEALLRVSNTFFKDLSAMYEACQLGQHRPICRSHPEGILKVG------------------------STEG-RSMTEQP-LSDWFLKMAARDGNN--EAFNKLKLFAQVCRYDLAPYLSEQSLDSSLL-TQRSP-APPSSSSSSSSSXTSSSSST---------------SSGLQSTNTTSSSTSSA--------------QPAQVNS------TPPSSSSSSSS------GPQ----------NRGMAAGKPSSYSPFGTA------------ALQSGASQNGXQSNPQ---------------------------------------------------------G-------AGTLAEN----GPSANQP-------AGA---SETPE-ST---MERDKVGKPTDGES-HAVSYPPAIVVYMVDPFSY------------EDATX-----EVH------SSVYTLGLLRCYTEMLQF-LPARIRNAVSVQIVPCQYLLQPVRSGERHVYGQHLKSLAFSVFTQCRRPLPNSTNFKALTGFGPGXAIDMALKNPER-PE-CLRLYTPPFILAPVKDXQTELGETFGEASQKYNVLFVGYCLSHDQRWLLASCTDQHGELLETCIISIDVP-NRARRKKGSARRLGLQKLWEWCLGLVQVTSLPWRVVIGRLGRMGHGELRDWSILLSRRNLQSLSKRLKETCRMCGISA-ADTPSILSACLVAMEPQGSFVIMPDSVSTGSVFGRSTTLNMQTSQLSTPQDTSCTHILVFPTSAMVQVNTNTS-EP----IDIN-FNPIN-PDGSDGM-GIF-DLFD---NDM---VDPDL-INI---LPNSPT--TSPVHSPGS----------H---YHQGGDG-SKGQSADRM---ESHEEALNIL-QQPMALGYFVSTAKA-GPLPDWFWSACPQAQNQCPLFLKASLHLHVSSV-----QSDE-L-LHSK----HSHPLDSNHTSDVLRFVLEQYNALSWLTCDPATQDRRSCLPVHFVVLTQMYNFIMNML-
>XP_020510118.1_med13-like_Labrus_109999415
-------MSSCFVPNGASLEDCHSNLFCLADLTGIKWRRFVWQGPTS-SPILFPVTEEDPILCSFSRCLAADVLSVWRR----HHTP-----------------GRRELWLFWWGDDPSFAELIHNELSSEEDGEWESGLSYECRTLLFKAIHNLLERCLMNRGFVRIGKWFVKPYQKEEKTIN--KSEHLSCTFTFFVHGDSNVCTSVEIAQHQPLQRLSEEHLSLAQQGSSPLQVILSPYGLNGTLTGQAFKMSDHPTQKLIEEWRQFYPIS------PNPKE--------------------V-PEDKAEDSDWEDDSLAAVEVLVAGVRMVYPSCLVLLPLSDLP-TLV--PQGSVNTSGS-LCGAQQGQSSHRDP--AMSSVTLTPPTSPEEAQ-------TDY---------------------QPTQRWLKL-SSAS-DGFSSNN-TLHGGKIPRRLANQMVESVWQEYNTNRTGHKRKFT-TLTNGSC---EEEPDTSGIWDFVEPTHRPHCYCSRHKN---Q---KQRSSS------TSGH---------------------------------PPSSGQP----A------QLTPKHKL-GEK---------LEKGDKQQK-R--PQTPFHHRNSVSEE-QTL--EPQ-----T--QRLCL-RPQEEG------SYPSLHH-ID-TV----PSKAPT----------LHTH----------------------GPPADLVGSPPP-----PPLSPHPCDHVEGNMTPGG-MKS------------------------------SSTPIHQPFYP--PSV--EP--CLLPQKGS----SEEPQLENMPL-PLPFP---------------PN--YNETFEPTVFVGSAINPN----ED------STHNPWKYFNLPRKKA-SNFQTPLLPV-DKM----R-DDSG---GGAG--------------------------TESVVSITELMSGSQHPLKVSEELVKTYAQRRNSHLASAI-G-DGD-HSEEPDPYAFV---EGD-----DEFTFTD-KKDK-PG--------SEREGNKKH--K---GDEG---------TGS-----------------SGE---------DGQG-SSGNKPSASTSLIHENDLAVSYSDLDKIFNS-DEDEL-------------------------------------------------------------------APGFK--RAGV-GTDDK----FGCKEAK----AATLDPLSCISSADLHQMFPTPPSLEQQ--GYSPMNSGSKD--SLEAGAGLTLLDG---SQLNN---HF-KMEVEEGFCSPKPSEVKD-FSFVYKPETSQVFIGCSMYAPLKALPSQCLLPIKLPE-DCLYTPSW-TMGKMELIP--PVTNVNLLTKDS--NVPSV----EPDYSQTYTP-QTHTPF-MSSSAPPSNS--------------GTGIL--PSPATPRFSVPTPRTPRTPRTPR---GPSSVQGSLKYD------NSDLYSP-ASTPST-CRPLSSV-EPATV---P----SIPEAHSLYVTLILSESVMNLFKDCNFDSCCVCVCNMNIRGADVGVYLKD----------NGEAQY----PCTCGFSAVTNRRFGQSAGLFLEDELDVVGRG-SDSSRDTERCFEELRASASHK-A--------------GSLAE------KPPDELILLLQDQCTNPFSPMAGVE-YPKLS----SAPS----------------------SFLRVEERDCYNDCYMALEHGRQFMDNMSGGKVDEALVKSTCLHQWPKCKS-ADMNKLFSQDVLRVLLSLQPVLQDTIQKKRSVRSWG----VQGPLTWQQFHKMAGRGSYGTDESPEPLPIPTFLVGY----EYDFVVLSPFGLPYWEKLLLDPFGSQRDVGYVVICPENEALLGRAKTFFKDLSAMYEACQLGQHRPICKSHPEGVLKVG------------------------TKDG-RSMMEQP-LSDWFLKMAARDGNN--EAFNKLKLFAQVCRYDLAPYLSEQSLDSSLL-SQRPFVASSSSQTSSSSTSSSGPQST-----------------NTTSSSTSSAQVNST--------------PPSSTSS--------------SSS------GSQ---------TIGGMTSAKPSSYTPFGTA------------GLQGSASQNGPQSNSQ---------------------------------------------------------G----------AAEN----GPSASQP-------QQP---TEPPE-ST---MERDKVGKPTDGES-HAVSFPPAIVVYIVDPFSY------------EDADR-----EVH------SSAYTLGLLRCYMEMLQF-LPARIRNAVSVQIVPCQYLLQPVHSGERHLYGQHLKSLAFSVFTQCRRPLPNSTNFKALTGFGPGLAIDMALKSPER-PE-CLRLYTPPFILAPVKDKQTELGETFGEASQKYNVLFVGYCLSHDQRWLLASCTDQHGELLETCIISIDVP-NRARRKKGSARRVGLQKLWEWCLGLVQVTSLPWRVVIGRLGRMGHGELRDWSILLSRRNLQSLSKRLKETCRLCGISA-ADTPSILSACLVAMEPQGSFVIMPDSVSTGSVFGRSTTLNMQTSQLSTPQDTSCTHILVFPTSAMVQVNTNTT-EP----IDIN-FNPIN-PDGSDGM-GIF-DLFD---NDM---VDPDL-INI---LPNSPT--TSPVHSPGS----------H---YHQGGDG-SKGQSADRM---ESHEEALNIL-QQPMALGYFVSTAKA-GPLPDWFWSACPQAQNQCPLFLKASLHLHVSSV-----QSDE-L-LHSK----HSHPLDSNHTSDVLRFVLEQYNALSWLTCDPATQDRRSCLPVHFVVLTQMYNFIMNML-
>XP_028274952.1_med3-like_Parambassis_114444524
-------MSSCFVPNGASLEDCHSNLFCLADLTGIKWRRFVWQGPTS-SPILFPVTEEDPILCSFSRCLAADVLSVWRR----HHTP-----------------GRRELWLFWWGDDPSFAELIHNELSSEEDGEWESGLSYECRTLLFKAIHNLLERCLMNRGFVRIGKWFVKPYQKEEKTIN--KSEHLSCAFTFFVHGDSNVCTSVEIAQHQPLQRLSEEHLSLTQQSSSPLQVILSPYGLNGTLTGQAFKMSDHPTQKLIEEWRQFYPIS------PNPKE--------------------V-QEDKMEDTDWEDDSLAAVEVLVAGVRMVYPSCLVLLPLTDLP-AVV--PQGSANTSGS-LCGAQQGQAAHRDP--AMSSVTLTPPTSPEEAQ-------TDY---------------------QPAQRWLKL-SSAS-DGYSSNN-TLHGGKIPRRLASQMVETVWQEYNINRTGNKRKFT-TLTNGTC---EEESDKTGLWNFVEQTHRPHCNCSRHKN---Q---KQRSSS------TSGH---------------------------------PPTSGQP--VQP--------VPKHKL-GEK---------LEKGEKQQK-R--PQTPFHHRNSVSEE-QSL--EPQ-----T--QRLCL-RSQEEG------SYPSLHH-VD-TV----PSKAPT----------LHAH----------------------GPSADLVGSPPP-----PPLSPHPCDHGESDMTPGG-MKN------------------------------SSTPIHQPFYP--PSV--ET--CLMPQKGS----SEDSQLENLPM-PLPFP---------------PA--YNETLEPIVFVGSAVSPS----ED------STHDPWKYFKLPKKKA-SNFLTPQLPV-DKI----R-EDSG---GGGG--------------------------TESAVSVTELMSDSSQPLKVSQELIRTYAQRRNSHLAPTT-G-DGE-YSEEPDPYAFV---EGD-----EEFSFTE-KKDK-PG--------AEKEGSKKH--K---LDEG---------SGS-----------------SAD---------DGQG-PSGSKPSASTSLIHENDLAVSYSDLDKIFNS-DEDEL-------------------------------------------------------------------APGSK--RAGV-STEDK----FGCKDPK----SATLDPLSCISSADLHQMFPTPPSLEQQ--GYSPMNSGSKD--SLEAGAGLTLLEG---SQLNN---HF-KMEVEEGFCSPKPSEIKD-FSFVYKPDTCQPIIGCSMYAPLKTLPSQCLLPIKLPE-DCVYTPSW-TMGKMELIN--PAPSANLLTKDS--NVPSV----EPDYSQTYTP-QTHTPF-MTNSAPPSNS--------------GAGIL--PSPATPRFSVPTPRTPRTPRTPR---GPSSVQGSLKYD------NSDLYSP-ASTPST-CRPLSSV-EPATV---P----SIPEAHSLYVTLILSESVMNLFKDCNFDSCCVCVCNMNIRGADVGVYLKD----------NGEAQY----PCTCGFSAVSNRRFGQSAGLFLEDELDVVGRG-SDASRDTERRFEEMRASTTHK-A--------------GSLKE------KPPDELILLLQDQCTNPFAPMAGVE-Y--------PKPG------------------SAPSSFLRVEERDCYNDCYMALEHGRQFMDNMSGGKVDETLVKSTCLHQWPKCKS-ADMSKLFSQDVLRMLLSLQPVLQDTIQKKRSVRSWG----VQGPLTWQQFHKMAGRGSYGTDESPEPLPIPTFLVGY----EYDFVVLSPFGLPYWEKLLLDPFGSQRDVGYVVICPENEALLRGAKTFFKDLSAMYEACQLGQHRPICRSHPEGVLKVG------------------------TTDG-RSITEQP-LSEWFLKMAAREGNN--EAFNKLKLFAQVCRYDLAPYLSDQSLDSSLL-SQRSP-NTASSSSSSQTSSFSSTSSG---------------------LQSANTTSSST--------------SSAQVNS----------SPSSSSS------GSQ---------IIGGMASAKPSSYSPFGTA------------GLQGSTSQNGLQSNPQ---------------------------------------------------------G-------AAGMAEN----GPSANPT-------QGP---TETPE-ST---MERDKVGKPTDGES-HAVSYPPAIVVYIVDPFSY------------EDAER-----EVH------SSTYTLGLLRCYMEMLQF-LPAHIRNAVSVQIVPCQYLLQPVHSGERHVYGQHLKSLAFSVFTQCRRPLPNSTNFKALTGFGPGLAIDMALKNPER-PE-CLRLYTPPFILAPVKDKQTELGETFGEASQKYNVLFVGYCLSHDQRWLLASCTDQHGELLETCIISIDVP-NRARRKKGSARRVGLQKLWEWCLGLVQVTSLPWRVVIGRLGRMGHGELRDWSILLSRRNLQSLSKRLKETCRMCGISA-ADTPSILSACLVAMEPQGSFVIMPDSVSTGSVFGRSTTLNMQTSQLSTPQDTSCTHILVFPTSAMVQVNTNTA-EP----IDIN-FNPIN-PDGSDGM-GIF-DLFD---NDM---VDPDL-INI---LPNSPT--TSPVHSPGS----------H---YHQGGDG-SKGQSADRM---ESHEEALNIL-QQPMALGYFVSTAKA-GLLPDWFWSACPQAQNQCPLFLKASLHLHVSSV-----QSDE-L-LHSK----HSHPLDSNHTSDVLRFVLEQYNALSWLTCDPATQDRRSCLPVHFVVLTQMYNFIMNML-
>XP_031729449.1 med13-like_Anarrhichthys_LOC116397786
-------MSSCFVPNGASLEDCHSNLFCLADLTGIKWRRFVWQGPTS-SPILFPVTEEDPILCSFSRCLTADVLSVWRR----HQTP-----------------GRRELWLFWWGDDPSFAELIHNELSSEEDGEWESGLSYECRTLLFKAIHNLLERCLMNRGFVRIGKWFVKPYQKEEKTIN--KSEHLSCAFTFFVHGDSNVCTSVEIAQHQPLQRLNEEHISLAQQSSSPLQVILSPYGLNGTLTGQAFKMSDHPTQKLIEEWRQFYPIS------PNPKQ---------------------TQEDKMEETDWEDDSLAAVEVLVAGVRMVYPSCLVLLPLSDLP-AVV--PQGSVNTSGS-LCGAQQGPAAHRDP--AMSSVTLTPPTSPEEAQ-------TDY---------------------QPSQRWLKL-SSAT-DGYSSNN-TLHGGKIPRRLATQMVESVWQEYNINRTGNKRKFT-TLTNGTC---EEESDNTGLWDFVECTHRPHCNCSRHKS---Q---KQRSSS------TSGH---------------------------------PPSSGQP--AQP--------APKHKL-GEK---------LEKGEKQQK-R--PQTPFHHRNSVSEE-QSL--EPQ-----N--QRLCL-RSQEEG------SYPSLHH-VD-TV----PSKAPT----------LHTH----------------------GPSADLVGSPPP-----PPLSPHPCDHVEGDMTPSE-MKN------------------------------SSTPIHQQFYP--PSV--EP--CLLPQKGT----SEEPQLENMPMPPLPFP---------------PA--YSETLEPTVFVGSAINPN----ED------STHNPWKYFNLPRKKA-SNFLTPQLPV-DKI----R-DDSG---RSGG--------------------------IESVVSVTELMSGTTQNLKVSQELVRTYAQRRNSHLASAT-G-DRE-HSEEPDPYAFE---EGD-----DEFSFSD-KKDK-SG--------AEREGNKKH--K---SDED---------------------------TGAAD---------DGQG-AAGSKPSASTSLIHENDLAVSYSDLDKIFNS-DEDEL-------------------------------------------------------------------VPGSK--RAGA-GTDDK----FGCKDNK-----ATTDPLSCISSADLHQMFPTPPSLEQQ--GYSPMNSGSKD--SLEAGTGLTLLDG---SQLNN---HY-KMEVEEGFCSPKPSEIKD-FSFVYKPETCQLLIGCSMYAPLKMLPSQCMLPIKLPE-DCVYTPSW-TLGKMELIP--PVTNVNLLTKDS--NVPSV----EPDYSQTYTP-QTHTPF-MSSSAPPSNS--------------GTGIL--PSPATPRFSVPTPRTPRTPRTPR---GPSSVQGSLKYD------NSDLYSP-ASTAST-CRPLSSV-EPATV---P----SIPEAHSLYVTLILSESVMNLFKDCNFDSCCVCVCNMNIRGADVGVYLKD----------NGEAQY----PCTCGFSAVTNRRFGQTAGLFLEDELDVVVRG-SDASRDTERCFEELRSSTTHK-A--------------GSLTE------KPPDELILLLQDQCTNPFAPMAGVE-Y--------PKQG------------------SVPSSFLRVEERDCYNDCYMALEHGRQFMDNMSGGKVDETLVKSTCLHQWPKCKV-ADMSKLFSQDVLRVLLSLQPVLQDTIQKKRSVRSWG----VQGPLTWQQFHKMAGRGSYGTDESPEPLPIPTFLVGY----EYDFVVLSPFGLPYWEKLLLDPFGSQRDVGYVVVCPENEALLRGAKTFFKDLSAMYEACQLGQHRPICKSHPEGVLQVG------------------------STEG-RSMTEQP-LSDWFLKMAAKDGNN--EAFNKLKLFAQVCRYDLAPYLSEQSLDSSLL-SQRSPIVASSSSQTSSSSSTSSGPQS---------------------TNTTSSNTSSA--------------QPAQINS----------TPPSSTS------GSQ---------TVGGMASAKPSSYSPFGTT------------GLQGSTSQNGPQSNPQ---------------------------------------------------------G-------AGGLAEN----GPSANQP-------QGPLPTTEAPE-ST---MERDKVGKPTDGES-HAVSYPPAIVVYIVDPFSY------------EDADR-----EVH------SSAYTLGLLRCYMEMLQF-LPARIRNAVSVQIVPCQYLLQPVRSGERHLYGQHLKSLAFSVFTQCRRPLPNSTNFKALTGFGPGLAIDMALRNPER-PE-CLRLYTPPFILAPVKDKQTELGETFGEASQKYNVLFVGYCLSHDQRWLLASCTDQHGELLETCIISIDVP-NRARRKKGSARRVGLQKLWEWCLGLVQVTSLPWRVVIGRLGRMGHGELRDWSILLSRRNLQSLSKRLKETCRLCGISA-ADTPSILSACLVAMEPQGSFVIMPDSVSTGSVFGRSTTLNMQTSQLSTPQDTSCTHILVFPTSAMVQVNTNTS-EP----IDIN-FNPIN-PDGSDGM-GIF-DLFD---NDM---VDPDL-INI---LPNSPT--TSPVHSPGS----------H---FHQGGDG-GKGQSADRM---ESHEEALNIL-QQPMALGYFVSTAKA-GPLPDWFWSACPQAQNQCPLFLKASLHLHVSSV-----QSDE-L-LHSK----HSHPLDSNHTSDVLRFVLEQYNALSWLTCDPATQDRRSCLPVHFVVLTQMYNFIQNML-
>XP_032368163.1 med13-like_Etheostoma_LOC116687119
-------MSSCFVPNGASLEDCHSNLFCLADLTGIKWRRFVWQGPTS-SPILFPVTEEDPILCSFSRCLAADVLSVWRR----HHTP-----------------GRRELWLFWWGDDPSFAELIHNELSSEEDGEWESGLSYECRTLLFKAIHNLLERCLMNRGFVRIGKWFVKPYQKEEKTIN--KSEHLSCAFTFFVHGDSNVCTSVEIAQHQPLQRLNEEHLSLAQQNSSPLQVILSPYGLNGTLTGQAFKMSDHPTQKLIEEWRQFYPIS------PNPKE---------------------VQEDKMEDTDWEDDSLAAVEVLVAGVRMVYPSCLVLLPLSDLP-PVV--PQGSVNTSGS-LCGAQQGQAAHRDP--AMSSVTLTPPTSPEEAQ-------TDY---------------------QPAQRWLKL-SSAS-DGYSSNN-TLHGGKIPRRLASQMVESVWQECNINRTGNKRKFT-TLTNGTC---EEESDKTGLWDFVECTHRPHCTCSRHKN---Q---KQRSSS------TSGH---------------------------------PLSSGQP--AQP--------APKHKL-GEK---------LEKGEKQQK-R--PQTPFHHRNSVSEE-PSL--EPQ-----T--QRLCL-RSQEEG------SYPSLHH-VD-TV----SSKAPT----------LHTH----------------------GPTADLVGSPPP-----PPLSPHPCDHVEGDMTPSG-IKN------------------------------SSTPIHQPFYP--PSV--EP--CLLPQKGS----SEGAQLENM---PLAFP---------------PA--YSETLEPTVFVGSAINPN----ED------STHNPWKYFNLPRKKA-SHFSTPQLPV-DKI----R-DDSG---GGGG--------------------------TESVVSVTELMSGSAHPLKVSQELIKTYAQRRNSHLASAA-G-DGE-HSEEPDPYAFV---EGD-----DEFSFTE-KKDK-SG--------SERE-GKKH--K---VEEG---------------------------AGTAD---------DGQG-PSGSKPLASTSLIHENDLAVSYSDLDKIFNS-DEDEL-------------------------------------------------------------------APGSK--RAGA-GTEDK----FGCKDNK----AATLDPLSCISSADLHQMFPTPPSLEQQ--GYSPMNSGSKD--SMEAGTGLTLLDG---SQLNN---HF-KMEVEEGLCSPKPSKVKD-FSFVYKPETCRLLIGCSMYAPLKMLPSQCMLPIKVPE-DCVYTPSW-TMGKMELIA--PVTNVNLLTKDS--NVPSV----EPDYSQTYTP-------FMSSSAPPSNS--------------GTGIL--PSPATPRFSVPTPRTPRTPRTPR---GPSSVQGSLKYD------NSDLYSP-ASTAST-CRPLSSV-EPATV---P----SIPEAHSLYVTLILSESVMNLFKDCNFDSCCVCVCNMNIRGADVGVYLKD----------NGEAQY----PCTCGFSAVTNRRFGQLAGLFLEDELDVVVRG-SDASRDTERCFEELRASTTHK-A--------------GSLTE------KPPDELILLLQDQCTNPFAPMAGVE-Y--------PKQS-----------------AAP-SSFLRVEERDCYNDCYMALEHGRQFMDNMSGGKVDETLVKSTCLHQWPKCKS-ADMSKLFSQDVLRVLLSLQPVLQDTIQKKRSVRSWG----VQGPLTWQQFHKMAGRGSYGTDESPEPLPIPTFLVGY----EYDFVVLSPFGLPYWEKLLLDPFGSQRDVGYVVICPENEALLRGAKSFFKDLSTIYEACQLGQHRPICKSHPEGVLKVG------------------------TTEG-KSMTEQP-LSDWFLKMAARDGNN--EAFNKLKLFAQVCRYDLAPYLSEQSLDSSLL-SQRSP-----VVASSSFQTSSASSGP---------------------QSTNTTSTSSA--------------QPAPVNS----------TTPSSSS------GSQ---------TIGGMAAAKPSSYSPFGTA------------GLQGGTSQNGPQSNSQ---------------------------------------------------------V-------AGGLAEN----GPSANQP-------QGP---TESPE-ST---MERDKVGKPTDGES-HAVSYPPAIVVYIVDPFSY------------EDAVR-----EVH------SSAYTLGLLRCYMEMLQF-LPAYIRNAVSVQIVPCQYLLQPVRSGERHLYGQHLKSLAFSVFTQCRRPLPNSTNFKALTGFGPGLAIDMALKNPER-PE-CLRLYTPPFILAPVKDKQTELGETFGEASQKYNVLFVGYCLSHDQRWLLASCTDQHGELLETCIISIDVP-NRARRKKGSARRVGLQKLWEWCLGLVQVTSLPWRVVIGRLGRMGHGELRDWSILLSRRNLQSLSKRLKETCRLCGISA-ADTPSILSACLVAMEPQGSFVIMPDSVSTGSVFGRSTTLNMQTSQLSTPQDTSCTHILVFPTSAMVQVNTNTP-EP----IDIN-FNPIN-PDGSDGM-GIF-DLFD---NDM---VDPDL-INI---LPNSPT--TSPVHSPGS----------H---YHQGGDG-NKGQSADRM---ESHEEPLNIL-QQPMALGYFVSTAKA-GPLPDWFWSACPQAQNQCPLFLKASLHLHVSSV-----QSDE-L-LHSK----HSHPLDSNHTSDVLRFVLEQYNALSWLTCDPATQDRRSCLPVHFVVLTQMYNFIMNML-
>XP_031152306.1 med13-like_Sander_LOC116047565
-------MSSCFVPNGASLEDCHSNLFCLADLTGIKWRRFVWQGPTS-SPILFPVTEEDPILCSFSRCLAADVLSVWRR----HHTP-----------------GRRELWLFWWGDDPSFAELIHNELSSEEDGEWESGLSYECRTLLFKAIHNLLERCLMNRGFVRIGKWFVKPYQKEEKTIN--KSEHLSCAFTFFVHGDSNVCTSVEIAQHQPLQRLNEEHLSLAQQSSSPLQVILSPYGLNGTLTGQAFKMSDHPTQKLIEEWRQFYPIS------PNPKE--------------------V-PEDKMEDTDWEDDSLAAVEVLVAGVRMVYPSCLVLLPLSDLP-PVV--PQGSVNTSGS-LCGAQQGQAAHRDP--AMSSVTLTPPTSPEEAQ-------TDY---------------------QPAQRWLKL-SSAA-DGYSSNN-TLHGGKIPRRLASQMVESVWQECNINRTGNKRKFT-TLTNGTC---EEESDKTGLWDFVECTHRPHCTCSRHKN---Q---KQRSSS------TSGH---------------------------------PPSSGQP--AQP--------APKHKL-GEK---------LEKGEKQQK-R--PQTPFHHRNSVSEE-PSL--EPQ-----T--QRLCL-RSQEEG------SYPSLHH-VD-TV----PSKAPT----------LHTH----------------------GPPADLVGSPPP-----PPLSPHPCDHVEGDMTPGG-MKN------------------------------SSTPIHQPFYP--PSV--EP--CLLPQKGS----SEGPQLENMPM-PLPFP---------------PT--YSETLEPTVFVGSAINPN----ED------STHNPWKYFNLPRKKA-FNFLTPQLPV-DKI----R-DDSG---GGGG--------------------------TESVVSVTELMSGSAHPLKVSQELIKTYAQRRNSHLASAA-G-DGE-DSEEPDPYAFV---EGD-----EEFSFTE-KKDK-SG--------SEREGSKKH--K---VDEG---------------------------AGTAD---------DGQG-PSGSKPLAFTSLIHENDLAVSYSDLDKIFNS-DEDEL-------------------------------------------------------------------APGSK--RAGV-GTEDK----FGCKDNK----AAALDPLSCISSADLHQMFPTPPSLEQQ--GYSPMNSGSKD--SMEAGTGLTLLDG---SQLNN---HF-KMEVEEGLCSPKPSEIKD-FSFVYKPETCQVLIGCSMYAPLKMLPSQCMLPIKVPE-DCVYTPSW-TMGKMELIP--PVTNVNLLTKDS--NVPSV----EPDYSQTYTP-QTHTPF-MSSSAPPSNS--------------GTGIL--PSPATPRFSVPTPRTPRTPRTPR---GPSSVQGSLKYD------NSDLYSP-ASTAST-CRPLSSV-EPATV---P----SIPEAHSLYVTLILSESVMNLFKDCNFDSCCVCVCNMNIRGADVGVYLKD----------NGEAQY----PCTCGFSAVTNRRFGQLAGLFLEDELDVVVRG-SDASRDTERCFEELRASTTHK-A--------------GSLTE------KPPDELILLLQDQCTNPFAPMAGVE-Y--------PKQS------------------SAPSSFLRVDERDCYNDCYMALEHGRQFMDNMSGGKVDETLVKSTCLHQWPKCKS-ADMSKLFSQDVLRVLLSLQPVLQDTIQKKRSVRSWG----VQGPLTWQQFHKMAGRGSYGTDESPEPLPIPTFLVGY----EYDFVVLSPFGLPYWEKLLLDPFGSQRDVGYVVICPENEALLRGAKSFFKDLSSIYEACQLGQHRPICKSHPEGVLKVG------------------------TTEG-KSMAEQP-LSDWFLKMAARDGNN--EAFNKLKLFAQVCRYDLAPYLSEQSLDSSLL-SQRSP-VVASSSSSFSFQTSSASSGP---------------------QSTNTTSTSSA--------------QPAPVNS------------TPPSS------GSQ---------TIGGMAAAKPSSYSPFGTA------------GLQGGTSQNGPQSNPP---------------------------------------------------------V-------AGGLAEN----GPSANQP-------QGP---TESPE-ST---MERDKVGKPTDGES-HAVSYPPAIVVYIVDPFSY------------EDAVR-----EVH------SSAYTLGLLRCYMEMLQF-LPAYIRNAVSVQIVPCQYLLQPVRSGERHLYGQHLKSLAFSVFTQCRRPLPNSTNFKALTGFGPGLAIDMALKNPER-PE-CLRLYTPPFILAPVKDKQTELGETFGEASQKYNVLFVGYCLSHDQRWLLASCTDQHGELLETCIISIDVP-NRARRKKGSARRVGLQKLWEWCLGLVQVTSLPWRVVIGRLGRMGHGELRDWSILLSRRNLQSLSKRLKETCRLCGISA-ADTPSILSACLVAMEPQGSFVIMPDSVSTGSVFGRSTTLNMQTSQLSTPQDTSCTHILVFPTSAMVQVNTNTS-EP----IDIN-FNPIN-PDGSDGM-GIF-DLFD---NDM---VDPDL-INI---LPNSPT--TSPVHSPGS----------H---YHQGGDG-NKGQSADRM---ESHEEALNIL-QQPMALGYFVSTAKA-GPLPDWFWSACPQAQNQCPLFLKASLHLHVSSV-----QSDE-L-LHSK----HSHPLDSNHTSDVLRFVLEQYNALSWLTCDPATQDRRSCLPVHFVVLTQMYNFIMNML-
>XP_039678367.1 med13-like_Perca_fluv_LOC120572910
-------MSSCFVPNGASLEDCHSNLFCLADLTGIKWRRFVWQGPTS-SPILFPVTEEDPILCSFSRCLAADVLSVWRR----HHTP-----------------GRRELWLFWWGDDPSFAELIHNELSSEEDGEWESGLSYECRTLLFKAIHNLLERCLMNRGFVRIGKWFVKPYQKEEKTIN--KSEHLSCAFTFFVHGDSNVCTSVEIAQHQPLQRLNEEHLSLAQQSSSPLQVILSPYGLNGTLTGQAFKMSDHPTQKLIEEWRQFYPIS------PNPKE--------------------V-PEDKMEDTDWEDDSLAAVEVLVAGVRMVYPSCLVLLPLSDLP-PVV--PQGSVNTSGS-LCGAQQGQAAHRDP--AMSSVTLTPPTSPEEAQ-------TDY---------------------QPAQRWLKL-SAAS-DGYSSNN-TLHGGKIPRRLASQMVESVWQECNINRTGNKRKFT-TLTNGTC---EEESDKSGLWDFVECTHRPHCTCSRHKS---Q---KQRSSS------TSGH---------------------------------PPSSGQP--AQP--------APKHKL-GEK---------LEKGEKQQK-R--PQTPFHHRNSVSEE-PSL--EPQ-----T--QRLCL-RSQEEG------SYPSLHH-ID-TV----PSKAPT----------LHTH----------------------GPPADLVGSPPP-----PPLSPHPCDHVEGDMTPGG-MKN------------------------------SSTPIHQPFYP--PSV--EP--CLLPQKSS----SEGPQLENMPM-PLAFP---------------PA--YSETLEPTVFVGSAINPN----ED------STHNPWKYFNLPRKKA-FNFLTPQLPV-DKI----R-DDSG---GGGG--------------------------TESVVSVTELMSGSAHPLKVSQELIKTYAQRRNSHLASAT-G-DRE-HGDEPDPYAFV---EGD-----EEFSFTE-KKDK-SG--------SEREGNKKH--K---VDEG---------------------------AGTAD---------DGQG-PSGSKPLASTSLIHENDLAVSYSDLDKIFNS-DEDEL-------------------------------------------------------------------APGSK--RAGV-GTEDK----FGCKDNK----AAALDPLSCISSADLHQMFPTPPSLEQQ--GYSPMNSGSKD--SMEAGTGLTLLDG---SQLNN---HF-KMEVEEGFCSPKPSEIKD-FSFVYKPETCQLLIGCSMYAPLKMLPSQCMLPIKVPE-DCVYTPSW-TMGKMELIP--PVTNVNLLTKDS--NVPSV----EPDYSQTYTP-QTHTPF-MSSSAPPSNS--------------GTGIL--PSPATPRFSVPTPRTPRTPRTPR---GPASVQGSLKYD------NSDLYSP-ASTAST-CRPLSSV-EPATV---P----SIPEAHSLYVTLILSESVMNLFKDCNFDSCCVCVCNMNIRGADVGVYLKD----------NGEAQY----PCTCGFSAVTNRRFGQLAGLFLEDELDVVVRG-SDASRDTERCFEELRASTTHK-A--------------GSLTE------KPPDELILLLQDQCTNPFAPMAGVE-Y--------PKQS------------------SAPSSFLRVEERDCYNDCYMALEHGRQFMDNMSGGKVDETLVKSTCLHQWPKCKS-ADMSKLFSQDVLRVLLSLQPVLQDTIQKKRSVRSWG----VQGPLTWQQFHKMAGRGSYGTDESPEPLPIPTFLVGY----EYDFVVLSPFGLPYWEKLLLDPFGSQRDVGYVVICPENDALLRGAKSFFKDLSSIYEACQLGQHRPICKSHPEGVLKVG------------------------TTEG-KSMAEQP-LSDWFLKMAARDGNN--EAFNKLKLFAQVCRYDLAPYLSEQSLDSSLL-SQRSP-V------VASSSPQTSSASS-------------------GPQSTNTTSTSSA--------------QPAPVNS------------TPPSS------GSQ---------TIGGMAAAKPSSYSPFGTT------------GLQGGTSQNGPQSNPQ---------------------------------------------------------V-------AGGLAEN----GPSANQP-------QGP---TESPE-ST---MERDKVGKPTDGES-HAVSYPPAIVVYIVDPFSY------------EDAVR-----EVH------SSAYTLGLLRCYMEMLQF-LPAYIRNAVSVQIVPCQYLLQPVRSGERHLYGQHLKSLAFSVFTQCRRPLPNSTNFKALTGFGPGLAIDMALKNPER-PE-CLRLYTPPFILAPVKDKQTELGETFGEASQKYNVLFVGYCLSHDQRWLLASCTDQHGELLETCIISIDVP-NRARRKKGSARRVGLQKLWEWCLGLVQVTSLPWRVVIGRLGRMGHGELRDWSILLSRRNLQSLSKRLKETCRLCGISA-ADTPSILSACLVAMEPQGSFVIMPDSVSTGSVFGRSTTLNMQTSQLSTPQDTSCTHILVFPTSAMVQVNTNTS-EP----IDIN-FNPIN-PDGSDGM-GIF-DLFD---NDM---VDPDL-INI---LPNSPT--TSPVHSPGS----------H---YHQGGDG-NKGQSADRM---ESHEEALNIL-QQPMALGYFVSTAKA-GPLPDWFWSACPQAQNQCPLFLKASLHLHVSSV-----QSDE-L-LHSK----HSHPLDSNHTSDVLRFVLEQYNALSWLTCDPATQDRRSCLPVHFVVLTQMYNFIMNML-
>XP_028430447.1 med13-like_Perca_flav_LOC114553372
-------MSSCFVPNGASLEDCHSNLFCLADLTGIKWRRFVWQGPTS-SPILFPVTEEDPILCSFSRCLAADVLSVWRR----HHTP-----------------GRRELWLFWWGDDPSFAELIHNELLSEEDGEWESGLSYECRTLLFKAIHNLLERCLMNRGFVRIGKWFVKPYQKEEKTIN--KSEHLSCAFTFFVHGDSNVCTSVEIAQHQPLQRLNEEHLSLAQQSSSSLQVILSPYGLNGTLTGQAFKMSDHPTQKLIEEWRQFYPIS------PNPKE--------------------V-PEDKMEDTDWGDDSLAAVEVLVAGVRMVYPSCLVLLPLSDLP-PVV--PQGSVNTSGS-LCGAQQGQAAHRDP--AMSSVTLTPPTSPEEAQ-------TDY---------------------QPAQRWLKL-SSAS-DGYSSNN-TLHGGKIPRRLASQMVESVWQECNINRTGNKRKFT-TLTNGTC---EEESDKTGLWDFVECTHRPHCTCSRHKS---Q---KQRSSS------TSGH---------------------------------PPSSGQP--AQP--------APKHKL-GEK---------LEKGEKQQK-R--PQTPFHHRNSVSEE-PSL--EPQ-----T--QRLCL-RSQEEG------SYPSLHH-VD-TV----PSKAPT----------LHTH----------------------GPPADLVGSPPP-----PPLSPHPCDHVEGDMTPGG-MKN------------------------------SSTPIHQPFYP--PSV--EP--CLLPQKGS----SEGPQLENMPM-PLAFP---------------PA--YSETLEPTIFVGSAINPN----ED------STHNPWKYFNLPRKKA-FNFLTPQLPV-DKI----R-EDSG---GGGG--------------------------TESVVSVTELMSGSAHPLKVSQELIKTYAQRRNSHLASAA-G-DGE-HGDETDPYAFV---EGD-----EEFSFTE-KKDK-SG--------SEREGNKKH--K---VDEG---------------------------AGTAD---------DGQG-PSGSKPLASTSLIHENDLAVSYSDLDKIFNS-DEDEL-------------------------------------------------------------------APGSK--RAGV-GTEDK----FGCKDNK----AAALDPLSCISSADLHQMFPTPPSLEQQ--GYSPMNSGSKD--SMEAGTGLTLLDG---SQLNN---HF-KMEVEEGFCSPKPSEIKD-FSFVYKPETYQLLIGCSMYAPLKMLPSQCMLPIKVPE-DCVYTPNW-TMGKMELIP--PVTNVNLLTKDS--NVPSV----EPDYSQTYTP-QTHTPF-MSSSAPPSNS--------------GTGIL--PSPATPRFSVPTPRTPRTPRTPR---GPASVQGSLKYD------NSDLYSP-ASTAST-CRPLSSV-EPATV---P----SIPEAHSLYVTLILSESVMNLFKDCNFDSCCVCVCNMNIRGADVGVYLKD----------NGEAQY----PCTCGFSAVTNRRFGQLAGLFLEDELDVVVRG-SDASRDTERCFEELRASTTHK-A--------------GSLTE------KPPDELILLLQDQCTNPFAPMAGVE-Y--------PKQS------------------SAPSSFLRVEERDCYNDCYMALEHGRQFMDNMSGGKVDETLVKSTCLHQWPKCKS-ADMSKLFSQDVLRVLLSLQPVLQDTIQKKRSVRSWG----VQGPLTWQQFHKMAGRGSYGTDESPEPLPIPTFLVGY----EYDFVVLSPFGLPYWEKLLLDPFGSQRDVGYVVICPENDALLRGAKSFFKDLSSIYEACQLGQHRPICKSHPEGVLKVG------------------------TTEG-KSMAEQP-LSDWFLKMAARDGNN--EAFNKLKLFAQVCRYDLAPYLSEQSLDSSLL-SQRSP-VVASSSSSSSFSQTSSASSG--------------------PQSTNTTSTSSA--------------QPAPVNS------------TPPSS------GSQ---------TTGGMAAAKPSSYSPFGTA------------GLQGGTSQNGPQSNPQ---------------------------------------------------------V-------AGGLAEN----GPSANQP-------QGT---TESPE-ST---MERDKVGKPTDGES-HAVSYPPAIVVYIVDPFSY------------EDAVR-----EVH------SSAYTLGLLRCYMEMLQF-LPAYIRNAVSVQIVPCQYLLQPVRSGERHLYGQHLKSLAFSVFTQCRRPLPNSTNFKALTGFGPGLAIDMALKNPER-PE-CLRLYTPPFILAPVKDKQTELGETFGEASQKYNVLFVGYCLSHDQRWLLASCTDQHGELLETCIISIDVP-NRARRKKGSARRVGLQKLWEWCLGLVQVTSLPWRVVIGRLGRMGHGELRDWSILLSRRNLQSLSKRLKETCRLCGISA-ADTPSILSACLVAMEPQGSFVIMPDSVSTGSVFGRSTTLNMQTSQLSTPQDTSCTHILVFPTSAMVQVNTNTS-EP----IDIN-FNPIN-PDGSDGM-GIF-DLFD---NDM---VDPDL-INI---LPNSPT--TSPVHSPGS----------H---YHQGGDG-NKGQSADRM---ESHEEALNIL-QQPMALGYFVSTAKA-GPLPDWFWSACPQAQNQCPLFLKASLHLHVSSV-----QSDE-L-LHSK----HSHPLDSNHTSDVLRFVLEQYNALSWLTCDPATQDRRSCLPVHFVVLTQMYNFIMNML-
>XP_008289734.1_med13-like_Stegastes_103364401
-------MSSCFVPNGASLEDCHSNLFCLADLTGIKWRRFVWQGPTS-SPILFPVTEEDPILCSFSRCLAADVLSVWRR----HHTP-----------------GRRELWLFWWGDDPSFAELIHNELSSEEDGEWESGLSYECRTLLFKAIHNLLERCLMNRGFVRIGKWFVKPYQKEEKSIN--KSEHLSCAFTFFVHGDSNVCTSVEIAQHQPLQRLSEEHLSLAQQSSSPLQVILSPYGLNGTLTGQAFKMSDHPTQKLIEEWRQFYPIS------PNPKE--------------------V-QEDKMEDGDWEDDSLAAVEVLVAGVRMVYPSCLVLLPLSDLP-VVV--PQGSANTSGS-LCGAQQGQAAHRDP--AMSSVTLTPPTSPEEAQ-------TDY---------------------QPAQRWLKL-SSAS-DGYSSNN-TLHGGKIPRGLASQMVESVWQEYNINRTGNKRKFT-TLTNGTC---EEESDKTGLWDFVEPTHRPHCNCSRHKN---Q---KQRSSS------TSGH---------------------------------PPSSGQP--AQP--------APKHKL-GEK---------LEKGEKQQK-R--PQTPFHHRNSVSEE-QSL--EPQ-----A--QRLCL-RSQEEG------SYPSLHH-VD-TV----PSKAPT----------LHAH----------------------GPPADLVGSPPP-----PPLSPHPCDHVESDMTPGG-MKN------------------------------SSTPIHQPFYP--PSV--EP--CLMPQKGS----SEEPQLENM-PMPLPFP---------------AA--YNETLEPTVFVGSAISPS----ED------STHNPWKYFNLPRKKA-SNFVTPQLPV-DKI----R-DDFG---GGGG--------------------------AESVVSVTELMSSSSQPLKVSQELVRAYAQRRNSHLATTS-G-DGE-HSEEPDPYAFV---EGD-----EEFSFTE-KKDK-PG--------NEKEGNKKN--K---ADEG---------AGS-----------------SAD---------DGQG-PSGSKPSASTSLIHENDLAVSYSDLDKIFNS-DEDEL-------------------------------------------------------------------APGSK--RAGV-GTEDK----FGCKENK----PAALDALSCISSADLHQMFPTPPSLEQQ--GYSPMNSGSKD--SLEAGAGLTLLDG---SQLNN---HF-KMEVEEGFCSPKPSEIKD-FSFVYKPETCQSIIGCSMYAPLKTLPSQCLLPIKLPD-DCLYTPSW-TMGKMELIP--PVSNVNLLTKDS--NVPSV----EPDYSQ-----QTHTPF-MSSSAPPSNS--------------GTGIL--PSPATPRFSVPTPRTPRTPRTPR---GPSSVQGSLKYD------NSDLYSP-ASTPST-CRPLSSV-EPATV---P----SIPEAHSLYVTLILSESVMNLFKDCNFDSCCVCVCNMNIRGADVGVYLKD----------NGEAQY----PCTCGFSAVANRRFGQSAGLFLEDELDVVGRG-SDASRDTERCFEELRASTTHK-A--------------GSLKE------KPPDELILLLQDQCTNPFAPMAGVE-Y--------PKLS------------------SALSSFLRVEERDCYNDCYMALEHGRQFMDNMSGGKVDETLVKSTCLHQWPKCKS-ADMSKLFSQDVLRVLLSLQPVLQDTIQKKRSVRSWG----VQGPLTWQQFHKMAGRGSYGTDESPEPLPIPTFLVGY----EYDFVVLSPFGLPYWEKLLLDPFGSQRDVGYVVICPENDALLRGAKTFFKDLSAMYEACQLGQHRPICKSHPEGVLKVG------------------------ITEG-RSMTEQP-LSDWFLKMAARDGNN--EAFNKLKLFAQVCRYDLAPYLSEQSLDSSLL-SQRSPTTASSSQTSSASSTSSGLQST----------------------NTTSSSTSSA--------------QPAQVNS----------TPPSSSS------GSQ---------TIGGLTSAKPSSYSPFGTA------------GLQGSTSQNGPQSNPQ---------------------------------------------------------G-------AGGLAEN----GPSANQP-------QAP---TETPE-ST---MERDKVGKPTDGES-HAVSYPPAIVVYIVDPFSY------------EDADR-----EVH------SSAYSLGLLRCYMEMLQF-LPARIRNAVSVQIVPCQYLLQPVHSGERHVYSQHLKSLGFSVFTQCRRPLPNSTNFKALTGFGPGLAIDMALKNPER-PE-CLRLYTPPFILAPVKDKQTELGETFGEASQKYNVLFVGYCLSHDQRWLLASCTDQHGELLETCIISIDVP-NRARRKKGSARRLGLQKLWEWCLGLVQVTSLPWRVVIGRLGRMGHGELRDWSILLSRRNLQSLSKRLKETCRMCGISA-ADTPSILSACLVAMEPQGSFVIMPDSVSTGSVFGRSTTLNMQTSQLSTPQDTSCTHILVFPTSAMVQVNTNTA-EP----IDIN-FNPIN-PDGSDGM-GLF-DLFD---NDM---VDPDL-INI---LPNSPT--TSPGHSPGS----------H---YHQGGDG-SKGQSADRM---ESHEEALNIL-QQPMALGYFVSTAKA-GPLPDWFWSACPQAQNQCPLFLKASLHLHVSSV-----QSDE-L-LHSK----HSHPLDSNHTSDVLRFVLEQYNALSWLTCDPATQDRRSCLPVHFVVLTQMYNFIMNML-
>XP_023150086.1_med13-like_Amphiprion_111584956
-------MSSCFVPNGASLEDCHSNLFCLADLTGIKWRRFVWQGPTS-SPILFPVTEEDPILCSFSRCLAADVLSVWRR----HHTP-----------------GRRELWLFWWGDDPSFAELIHNELSSEEDGEWESGLSYECRTLLFKAIHNLLERCLMNRGFVRIGKWFVKPYQKEEKSIN--KSEHLSCAFTFFVHGDSNVCTSVEIAQHQPLQRLSEEHLSLAQQSSSPLQVILSPYGLNGTLTGQAFKMSDHPTQKLIEEWRQFYPIS------PNPKD---------------------VQEDKMEDGDWEDDSLAAVEVLVAGVRMVYPSCLVLLPLSDLP-AVV--PQGSANTSGS-LCGAQQGQAAHRDP--AMSSVTLTPPTSPEEAQ-------TDY---------------------QPAQRWLKL-SSAS-DGYSSNN-TLHGGKIPRMLASQMVESVWQEYNINRTGNKRKFT-TLTNGTC---EEEPDKTGLWDFVEPTHRPNCSCSRHKN---Q---KQRSSS------TSGH---------------------------------PPSSGQP--AQP--------APKHKL-GEK---------LEKGEKQQK-R--PQTPFHHRNSVSEE-QSL--EPQ-----A--QRLCL-RSQEEG------SYPSLHH-VD-TV----PSKAPT----------LHAH----------------------GPPADLVGSPPP-----PPLSPHPCDHVESDMTPGG-MKN------------------------------SSTPIHQPFYP--PSV--EP--CLMPQKSS----SEEPQLENM---PMPLP---------------FPSAYNETLEPTVFVGSAISPS----ED------STHNPWKYFNLPRKKA-SNFVTPLLPV-DKI----R-DD-----SGGG--------------------------AESVVSVTELMSGSSQPLKVSQELVKAYAQRRNSHLASTS-G-DGE-HSEEPDPYAFV---EGD-----EEFSFTE-KKDK-PG--------NEKEGSKKH--K---VDEG---------TGS-----------------SAD---------DGQG-PSGSKPSASTSLIHENDLAVSYSDLDKIFNS-DEDEL-------------------------------------------------------------------APGSK--RAAV-GAEDK----FGCKETK----TAALDALSCISSADLHQMFPTPPSLEQQ--GYSPMNSGSKD--SLEAGAGLTLLDG---SQLNN---HF-KMEVEEGFCSPKPSEIKD-FSFVYKPETCQSIIGCSMYAPLKTLPSQCLLPIKLPD-DCMYTPSW-TMGKMELIP--PVSSVNLLTKDS--NVPSV----EPDYSQTYTP-QTHTPF-MSSSAPPSNS--------------GTGIL--PSPATPRFSVPTPRTPRTPRTPR---GPSSVQGSLKYD------NSDLYSP-ASTPST-CRPLSSV-EPATV---P----SIPEAHSLYVTLILSESVMNLFKDCNFESCCVCVCNMNIRGADVGVYLKD----------NGEAQY----PCTCGFSAVANRRFGQSAGLFLEDELDVVGRG-SDASRDTERCFEELRASTTHK-A--------------GSLKE------KPPDELILLLQDQCTNPFAPMAGVE-YPKLS----AAPS----------------------SFLRVEERDCYNDCYMALEHGRQFMDNMSGGKVDETLVKSTCLHQWPKCKS-ADMSKLFSQDVLRVLLSLQPVLQDTIQKKRSVRSWG----VQGPLTWQQFHKMAGRGSYGTDESPEPLPIPTFLVGY----EYDFVVLSPFGLPYWEKLLLDPFGSQRDVGYVVICPENDALLRGAKTFFKDLSAMYEACQLGQHKPICKSHPEGVLKVG------------------------ITEG-RSMTEQP-LSDWFLKMAAREGNN--EAFNKLKLFAQVCCYDLAPYLSEQSLDSSLL-SQRSP--------TMAASSQTSSTSS-----------------GLQSTNTTSSSTSSA--------------QPAHVNS----------TPPSSSS------GSQ---------TIGGLTSAKPSSYSPFGTV------------GLQGSTSQNGPQSNSQ---------------------------------------------------------G-------AGGLAEN----GQSANQP-------QGP---TEAPE-ST---MERDKVGKPTDGES-HAVSYPPAIVVYIVDPFSY------------EDADR-----EVH------SSTYTLGLLRCYMEMLQF-LPARIRNAVSVQIVPCQYLLQPVHSGERRVYSQHLKSLAFSVFTQCRRPLPNSTNFKALTGFGPGLAIDMALKNPER-PE-CLRLYTPPFILAPVKDKQTELGETFGEASQKYNVLFVGYCLSHDQRWLLASCTDQHGELLETCIISIDVP-NRARRKKGSARRLGLQKLWEWCLGLVQVTSLPWRVVIGRLGRMGHGELRDWSILLSRRNLQSLSKRLKETCRMCGISA-ADTPSILSACLVAMEPQGSFVIMPDSVSTGSVFGRSTTLNMQTSQLSTPQDTSCTHILVFPTSAMVQVNTNTS-EP----IDIN-FNPIN-PDGSDGM-GLF-DLFD---NDM---VDPDL-INI---LPNSPT--TSPVHSPGS----------H---YHQGGDG-SKGQSADRM---ESHEEALNIL-QQPMALGYFVSTAKA-GPLPDWFWSACPQAQNQCPLFLKASLHLHVSSV-----QSDE-L-LHSK----HSHPLDSNHTSDVLRFVLEQYNALSWLTCDPATQDRRSCLPVHFVVLTQMYNFIMNML-
>XP_022066319.1 med13-like_Acanthochromis_110962635
-------MSSCFVPNGASLEDCHSNLFCLADLTGIKWRRFVWQGPTS-SPILFPVTEEDPILCSFSRCLAADVLSVWRR----HHTP-----------------GRRELWLFWWGDDPSFAELIHNELSSEEDGEWESGLSYECRTLLFKAIHNLLERCLMNRGFVRIGKWFVKPYQKEEKSIN--KSEHLSCAFTFFVHGDSNVCTSVEIAQHQPLQRLSEEHLSLAQQSSSPLQVILSPYGLNGTLTGQAFKMSDHPTQKLIEEWRQFYPIS------PNPKE---------------------VQEDKMEDGDWEDDSLAAVEVLVAGVRMVYPSCLVLLPLSDLP-AVV--PQGSANTSGS-LCGAQQGQAAHRDP--AMSSVTLTPPTSPEEAQ-------TDY---------------------QPAQRWLKL-SSAS-DGYSSNN-TLHGGKIPRRLASQMVESVWQEYNINRTGNKRKFT-TLTNGTC---EEEPDKSGLWDFVEPSHRPNCNCSRHKN---Q---KQRSSS------TSGH---------------------------------PPSSGQP--AQP--------APKHKL-GEK---------LEKGEKQQK-R--PQTPFHHRNSVSEE-QSL--EPQ-----A--QRLCL-RSQEEG------SYPSLHH-VD-TV----PSKAPT----------LHAH----------------------GPPADLVGSPPP-----PPLSPHPCDHVESDMTPGG-MKN------------------------------SSTPIHQPFYP--PSV--EP--CLMPQKGS----SEEPQLENM---PMPLP---------------FPSAYNETLEPTVFVGSAISPN----ED------STHNPWKYFNLPRKKA-SNFVTPLLPV-DKI----R-EDF----GGGG--------------------------TETVVSVTELMSGSLQPLKVSQELVKAYAQRRNSHLASTS-G-DGE-HSEEPDPYAFV---EGD-----EEFSFTE-KKDK-PG--------NEKEGSKKH--K---ADEG---------SGS-----------------SSD---------DGQG-PSGSKPTASTSLIHENDLAVSYSDLDKIFNS-DEDEL-------------------------------------------------------------------APGTK--RAGV-GTEDK----FGCKETK----TATLDALPCISSADLHQMFPTPPSLEQQ--GYSPMNSGSKD--SLEAGAGLTLLDG---SQLNN---HF-KMEVEEGFCSPKPSEIKD-FSFVYKPETCQSIIGCSMYAPLKTLPSQCLLPIKLPD-DCMYTPSW-TMGKMELIP--PVSSVNLLTKDS--NVPSV----EPDYSQTYTP-QTHTPF-MSSSAPPSNS--------------GTGIL--PSPATPRFSVPTPRTPRTPRTPR---GPSSVQGSLKYD------NSDLYSP-ASTPST-CRPLSSV-EPATV---P----SIPEAHSLYVTLILSESVMNLFKDCNFESCCVCVCNMNIRGADVGVYLKD----------NGEAQY----PCTCGFSAVANRRFGQSAGLFLEDELDVVGRG-SDASRDTERCFEELRASTTHK-A--------------GSLKE------KPPDELILLLQDQCTNPFAPMAGVE-YPKLS----AAPS----------------------SFLRVEERDCYNDCYMALEHGRQFMDNMSGGKVDETLVKSTCLHQWPKCKS-ADMSKLFSQDVLRVLLSLQPVLQDTIQKKRSVRSWG----VQGPLTWQQFHKMAGRGSYGTDESPEPLPIPTFLVGY----EYDFVVLSPFGLPYWEKLLLDPFGSQRDVGYVVICPENDALLRGTKTFFKDLSAMYEACQLGQHKPICKSHPEGVLKVG------------------------ITEG-RSMTEQP-LSDWFLKMTARDGNN--EAFNKLKLFAQVCRYDLAPYLSEQSLDSSLL-SQRSP------TTASSSQTSSTSSGL-------------------QSTNTTSSSTSSA--------------QPAHVNS----------TPPSSSS------GSQ---------TIGGLTSAKPSSYSPFGTA------------GLQGSTSQNGPQSNSQ---------------------------------------------------------G-------AGGLAEN----GQSASQP-------QGP---TETPE-ST---MERDKVGKPTDGES-HAVSYPPAIVVYIVDPFSY------------EDGDR-----EVY------SSAYTLGLLRCYMEMLHY-LPARIRNAVSVQIVPCQYLLQPVHSGERRVYSQHLKSLAFSVFTQCRRPLPNSTNFKALTGFGPGLAIDMALKNPER-PE-CLRLYTPPFILAPVKDKQTELGETFGEASQKYNVLFVGYCLSHDQRWLLASCTDQHGELLETCIISIDVP-NRARRKKGSARRLGLQKLWEWCLGLVQVTSLPWRVVIGRLGRMGHGELRDWSILLSRRNLQSLSKRLKETCRMCGISA-ADTPSILSACLVAMEPQGSFVIMPDSVSTGSVFGRSTTLNMQTSQLSTPQDTSCTHILVFPTSAMVQVNTNTS-EP----IDIN-FNPIN-PDGSDGM-GLF-DLFD---NDM---VDPDL-INI---LPNSPT--TSPVHSPGS----------H---YHQGGDG-SKGQSADRM---ESHEEALNIL-QQPMALGYFVSTAKA-GPLPDWFWSACPQAQNQCPLFLKASLHLHVSSV-----QSDE-L-LHSK----HSHPLDSNHTSDVLRFVLEQYNALSWLTCDPATQDRRSCLPVHFVVLTQMYNFIMNML-
>XP_030251174.1_med13-like_Sparus_115568210
-------MSSCFVPNGASLEDCHSNLFCLADLTGIKWRRFVWQGPTS-SPILFPVTEEDPILCSFSRCLAADVLSVWRR----HHTP-----------------GRRELWLFWWGDDPSFAELIHNELSSEEDGEWESGLSYECRTLLFKAIHNLLERCLMNRGFVRIGKWFVKPYQKEEKTIN--KSEHLSCAFTFFVHGDSNVCTSVEIAQHQPLQRLGEEHLSLAQQSSSPLQVILSPYGLNGTLTGQAFKMSDHPTQKLIEEWRQFYPIS------PNPKE--------------------VKEEDKIEDSDWEDDSLAAVEVLVAGVRMVYPSCLVLLPLSDLP-AVV--PQGSANTSGS-LCGAQQGQAAHRDP--AMSSVTLTPPTSPEEAQ-------TDY---------------------QPAQRWLKL-SSAS-DGYSSNN-TLHGGKIPRRLASQMVESVWQEYNINRTGHKRKFT-TLTNGTC---EDESDKTGLWDFVEPTHRPHCNCSRHKN---Q---KQRSNS------TSGH---------------------------------LPSSGQP--AQP--------APKHKL-GEK---------LEKGEKQQK-R--PQTPFHHRNSVSEE-QSL--EPQ-----T--QRLCL-RSQEEG------SYPSLHH-VD-TV----PSKAPT----------LHTH----------------------GPPADLVGSPPP-----PPLSPHPCDHVEGDMTPSG-MKN------------------------------SSTPIHQPFYP--PSV--EP--CLLPQKGS----SEETPLENM-PMPLPFP---------------PA--YSETLEPTVFVGSAINPN----ED------STHNPWKYFNLPRKKA-TNFLTPALPV-DKI----RNDDSG---GGGG--------------------------SESVVSITEVMSGSTHPLKVSQELVKTYAQRRNSHLVSAT-G-DGE-HGEEPDPYAFV---EGD-----EEFSFTE-KKDK-AG--------ADREGNKKH--K---GDEG---------AGS-----------------SAD---------DGQG-PSGNKPLASTSLIHEFDLAVSYSDLDKIFNS-DEDEL-------------------------------------------------------------------TPGSK--RAGV-GGEDK----FGCKDSK----ASTLDPLSCISSADLHQMFPTPPSLEQQ--GYSPMNSGSKD--SLEAGAGLTLLDG---SQLNN---HF-KMEVEEGFCSPKPSEIKD-FSFVYKTETSQLFIGCSMYAPLKTLPSQCLLPVKLPE-DCVYTPSW-TMGKMELIP--PVTNVNLLTKDS--NVPSV----EPDYSQTYTP-QTHTPF-MSSSAPPSNS--------------GTGIL--PSPATPRFSVPTPRTPRTPRTPR---GPSSVQGSLKYD------NSDLYSP-ASTPST-CRPLSSV-EPATV---P----SIPEAHSLYVTLILSESVMNLYKDCNFESCCVCVCNMNIRGADVGVYLKD----------NGEAQY----PCTCGFSAVSNRRFGQLAGLFLEDELEVVGRG-SDSSRDTERCFEELRATTAHK-A--------------GGMME------KPPDELILLLQDQCTNPFAPMAGVE-Y--------TKPS------------------SATSSFLRVEERDCYNDCYMALEHGRQFMDNMSGGKVDETLVKSTCLHQWPKCKS-ADMSKLFSQDVLRVLLSLQPVLQDTIQKKRSVRSWG----VQGPLTWQQFHKMAGRGSYGTDESPEPLPIPTFLVGY----EYDFVVLSPFGLPYWEKLLLDPFGSQRDVGYVVICPENEALLGKAKTFFKDLSAMYEACQLGQHRPICKSHPEGVLKVG------------------------TTEG-RSLTEQP-LSDWFLKMAARDGNN--EAFNKLKLFAQVCRYDLAPYLSEQSLDGSLL-SQRSPVVPSPASSASSQTSSSSSTSS-----------------GPQSTNTTSSSTSSA--------------QSSQVNS----------TPPSSSS------GSQ------------TIGGMKPSSYSPFGTA------------GLQGNASQNGPQSNSQ---------------------------------------------------------G-------AGGLAEN----GPSANQP-------QVP---AEAPE-ST---MERDKVGKPTDGES-HAVSFPPAIVVYIVDPFSY------------EDADR-----EVH------SSAYTLGLLRCYMEMLQF-LPARIRNAVSVQIVPCQYLLQPVHSGERHVYGQHLKSLAFSVFTQCRRPLPNSTNFKALTGFGPGLAIDMALKNPER-PE-CLRLYTPPFILAPVKDKQTELGETFGEASQKYNVLFVGYCLSHDQRWLLASCTDQHGELLETCIISIDVP-NRARRKKGSARRVGLQKLWEWCLGLVQVTSLPWRVVIGRLGRMGHGELRDWSILLSRRNLQSLSKRLKETCKLCGISA-ADTPSILSACLVAMEPQGSFVIMPDSVSTGSVFGRSTTLNMQTSQLNTPQDTSCTHILVFPTSAMVQVNTNTT-EP----IDIN-FNPIN-PDGSDGM-GIF-DLFD---NDM---VDPDL-INI---LPNSPT--TSPVHSPGS----------H---YHQGGDG-SKGQGADRM---ESHEEALNIL-QQPMALGYFVSTAKA-GPLPDWFWSACPQAKNQCPLFLKASLHLHVSSV-----QSDE-L-LHSK----HSHPLDSNHTSDVLRFVLEQYNALSWLTCDPATQDRRSCLPVHFVVLTQMYNFIMNML-
>XP_010747673.2_med13-like_Larimichthys_104933844
-------MSSCFVPNGASLEDCHSNLFCLADLTGIKWRRFVWQGPTS-SPILFPVTEEDPILCSFSRCLAADVLSVWRR----HHSP-----------------GRRELWLFWWGDDPSFAELIHNELSSEEDGEWESGLSYECRTLLFKAIHNLLERCLMNRGFVRIGKWFVKPYQKEEKTIN--KSEHLSCAFTFFVHGDSNVCTSVEIAQHQPLQRLGEEHLSLAQQSSSPLQVILSPYGLNGTLTGQAFKMSDHTTQKLIEEWRQFYPIS------PNPKE--------------------V-QEDKMEDSDWEDDSLAAVEVLVAGVRMVYPSCLVLLPLSDLP-AVV--PQGSANTSGS-LCGAQQGQAAHRDP--AMSSVTLTPPTSPEEAQ-------TDY---------------------QPAQRWLKL-SSAS-DGYSSNN-TLHGGKIPRRLASQMVESVWQEYNINRTGHKRKFT-TLTNGTC---EEASDKTGLWDFVEPTHRPHCNCSRHKN---Q---KQRSSS------TSG-----------------------------------PSSGQP--PQS--------APKHKL-GEK---------LEKGEKQQK-R--PQTPFHHRNSVSEE-QSL--EPQ-----T--QRLCL-RSQEEG------SYPSLHH-VD-TV----PSKAPT----------LHTH----------------------GPPADLVGSPPP-----PPLSPHPCDHVEGDMTPGG-MKS------------------------------TSTPIHQPFYP--PSV--EP--CLLPQKGS----SEEPQLENM-PMPLPFP---------------PA--YSETLEPTVFVGSAINPN----ED------STHNPWKYFNLPRKKA-SNFGTPQLPV-DKI----R-DDSG---GGGG--------------------------TESVVSVTELMSGSAQPLKVSQELVKTYAQRRNSHLTSAT-G-DGE-HSEEPDPYAFV---EGD-----EEFSFTE-KKDK-PG--------AEREGHKKK------GEEG---------SGA-----------------SAD---------DGQG-PSGNKPSASTSLIHENDLAVSFSDLDKIFNS-DEDEL-------------------------------------------------------------------APGSK--RAGV-GTEDK----FGCKETK----AATLDPLSCISSADLHKMFPTPPSLEQQ--GYSPMNSGSKD--SLEAGAGL--LDG---SQLNN---HF-KMEVEEGFCSPKPSEIKD-FSFVYKPETSQLFIGCSMYAPLKTLPSQCLLPIKLPE-DCVYTPSW-TMGKMELIP--PVTNVNLLTKDS--NVPSV----EPDYTQTYTP-QTHTPF-MSSSAPPSNS--------------GTGIL--PSPATPRFSVPTPRTPRTPRTPR---GPSSVQGSLKYD------NSDLYSP-ASTPST-CRPLSSV-EPATV---P----SIPEAHSLYVTLILSESVMNLFKDCNFDSCCVCVCNMNIRGADVGVYLKD----------NGEAQY----PCTCGFSAVANRRFGQLAGLFLEDELDVVGRG-SDSSRDTERCFEELRASTVHK-A--------------GSLME------KPPDELILLLQDQCTNPFAPMAGVE-YPKASS---AAPS----------------------SFLRVEERDCYNDCYMALEHGRQFMDNMSGGKVDETLVKSTCLHQWPKCKS-ADMSKLFSQDVLRVLLSLQPVLQDTIQKKRSVRSWG----VQGPLTWQQFHKMAGRGSYGTDESPEPLPIPTFLVGY----EYDFVVLSPFGLPYWEKLLLDPFGSQRDVGYVVICPENEALLVRAKTFFKDLSAMYEACQLGQHRPICKSHPEGVLKVG------------------------TTEG-RSMTEQP-LSDWFLKMAARDGNN--EAFNKLKLFAQVCRYDLAPYLSEQSLDSSLL-SQRSP-VVASSSSSQTSSSSSTSSGP-------------------QSINTTSSSTSSA--------------QPAQVNS----------TPPSSSS------GAQ---------TIGGMASAKPSSYSPFGTA------------GLQGSMSQNGPQSNPQ---------------------------------------------------------G-------AGGLAEN----GPSANQP-------QGP---TEPPE-ST---MERDKVGKPTDGES-HAVSYPPAIVVYIVDPFSY------------EDADR-----EVH------SSTYTLGLLRCYMEMLQF-LPARIRNAVSVQIVPCQYLLQPVHSGERHVYGQHLKSLAFSVFTQCRRPLPNSTNFKALTGFGPGLAIDMALKNPER-PE-CLRLYTPPFILAPIKDKQTELGETFGEASQKYNVLFVGYCLSHDQRWLLASCTDQHGELLETCIISIDVP-NRARRKKGSARRVGLQKLWEWCLGLVQVTSLPWRVVIGRLGRMGHGELRDWSILLSRRNLQSLSKRLKETCRMCGISA-ADTPSILSACLVAMEPQGSFVIMPDSVSTGSVFGRSTTLNMQTSQLSTPQDTSCTHILVFPTSAMVQVNTNTT-EP----IDIN-FNPIN-PDGSDGM-GIF-DLFD---NDM---VDPDL-INI---LPNSPT--TSPVHSPGS----------H---YHQGGDG-SKGQSADRM---ESHEEALNIL-QQPMALGYFVSTAKA-GPLPDWFWSACPQAQNQCPLFLKASLHLHVSSV-----QSDE-L-LHSK----HSHPLDSNHTSDVLRFVLEQYNALSWLTCDPATQDRRSCLPVHFVVLTQMYNFIMNML-
>XP_039537341.1_med_13-like_Pimephales_120485593_gene13b
------MMSSCFVPNGASLEDCHSNLFCLADLTGIKWKCFVWQGPTS-SPILFPVTEEDPILCSFSRCLKADVLSVWRR----HQTP-----------------GRRELWIFWWGDDPNFAELVHHDLSCNEDGSWDSGLTYECRTLLFKAIHNLLERCLMNRSFIRIGKWFVKPYEKDEKPIN--KSEHLSCSFTFFVHGDSNVCTSVEINQHQPVYLLSEEHLTLAQQSSSSVQVILSPYGLSGTLTGQSFKLSDPPTQKLIEEWKQFYPIG------PNTKE--------------------V-TDDKMDDLDWEDDSLAAVEVVVAGVRMVYPANLVLVAQSDIP-VMA--MVSSSTSLGS-YSGGHHSQMVHGDT--GISSVTLTPPTSPEEAQ-------AVS---------------------QPAQKLVKL-SAMS-SAFSVDSSSHHGGKIPRRLASQMVERVWQECNVNRAQNKRKFS-TMSNGAC---EEETDKASVWDFVESSQRSQCSCSRLKN---Q---KQRACS------TPGL---------------------------------PPSAGQP----P------QPSTKHKM-AEK---------LEKGDKQQK-R--PQTPFHHRSSLCEEHPNL--EQG---EGV--HRLCL-QGHEDS------RYPSLLH-AD--VT---SSKTPM----------LHSS------------------------ADEMTGSPQP-----PPLSPHPCE--RGEDANDG-LKS------------------------------SSSPLHQHFYP--PSS--EP--CLVPQKP-----PDDSPLDPL---PLACP---------------PP--YPESLEATVYMGSAINPN----ED------MSHNPWKYFRVPGGKN-ADFHTPHLPV-VTL----F-EDGN---RAGS--------------------------QDGVVSVTELMSSSKRPLKVSEELVKMYEHKKNQYLSAAV-CNENQ--ERESDPYAFV---EGD-----EDFMFSD--KDKKPG--------TERETGKRN--K---RDDD---------------------------SLSSD---------DAQG-SGGGKPLPTTSLIHETDLVVSINDLDNLFNS-DEDDL-------------------------------------------------------------------TPGSR--RAAG-GAEDK----FGGKDPK----PAAPDPLPC--SADLHQMFPTPPSLEQ---GYSPINMG-----NTESAAGLSLLDG----AISG---NF-KMEVEEGFCSPRPSEIKD-FSYVFKTESCQALIGCSLYAPLKMLPSQCLLPIKLPE-ECVYRPSW-TVGKMEMLQ--PMAAMTFLHKDS--NIPSVGSGVEQD--QSCTP-QTHNTF-MSNSAPPSNS--------------GAGIL--PSPATPRISAPTPRTPRTPRTPR---GPASVQGSLKYE------NSDLYSP-ASTPST-CRPLNSV-EPATV---P----SIPEAHSLYVTLILSESVMNLFKDCNFDSCCICVCNMNITGADVGVYISD---------PNMDPQYSSMDPCSCGFSAVMNRRYGNGAGLFLEDELDIMGRG-SDAGRETEKHFEAVRAASLQR-----G----------AVLKE------QVPDDLVLLLQDLCTNPFSPI--------------IRPQ---------------LLSTSFKPPMRLEERDYYSDCYLALEHGRQFMDNMSGGKVDETLVKSSSLHHWAKRNA-FDMSMLFSQDVVRMLLSLQPVLQDTIQKKRSVRSWG----VQGPLTWQQFHKMAGRGSYGTDESPEPLPIPTLLVGY----EYDYVVLSPFALPYWEKLLLDPYSSQRDIGYMVVCPDNETLLNGAKTFFRDLTAVYESCRLGQHRPIAKSHADGIVTVS------------------------DTGS-QPFTDQT-FTDWLPKTI--NSNS--EAFNKLRLYAQVCRQDLVSCLASQSLDSSLL-SQRNP-TSSSQTSSSSSPTTVAQNAT-----------------PTNSTNSTANTNPTT--------------TPTTTST----------TTSSCSQ------GIG------------SLPSSKPNSLPSFGAQ-----------------GLQSSQPSSSQ---------------------------------------------------------S-------AGTLGDG----SSTTSQP-------QLQ---SEPLE-ST---MDREKVGVPTDGDS-HAVTYPPSIVIYIVNPFSY------------EETGQ-----GGN------SSVWTMGLLRCYLEMLQF-LPPHIRNAVYVQIIPSQYLLQPVWSEERHIYAQHLKSLAFSVYTQCRRRLPTSTNVKTLTGFGPGLAIDTALQSKER-PE-CLHLYAPPFILAPVKDKQTELGETFGEAAQKYNVLFVAYCLSHDQRWLLASCTDQYGELLETCIISIDVP-NRARRKKGSARRQGIQKLWEWCLGLVQMTSLPWRIVIGRLGRIGHGELRDWSILLSRRNLQSLGRRLKEMCRMCGISV-ADSPSILSTCLVAMEPQASFVIMPDSVSTGSVFGRSTTLNMQTSQLNTPQDTSCTHILVFPTSAGLQAFNP--------------INDVT--DGMGGMDGIL-DLLSE--NDL---VDPDL-INI---LPNSPT--TSPVQSPGS----------H---YHHGGDC-SKGQSTDRM---ESHDESPNIL-QQPMALGYFVSTAKA-GPLPDWFWSSCPQAKNQCPLFLKASLHLNVSSV-----QSDE-L-LHSK----HSHPLDSSHTSDVLRFVLEQYNALSWLTCDPATQDRRSCLPVHFVVLNQMYNFIMNML-
>NP_001077307.2 med13-like_Danio_gene_med13b
------MMSSCFVPNGASLEDCHSNLFCLADLTGIKWKCFVWQGPTS-SPILFPVTEEDPILCSFSRCLKADVLSVWRR----HQTP-----------------GRRELWIFWWGDDPNFAELVHHDLSCNEDGSWESGLTYECRTLLFKAIHNLLERCLMNRSFVRIGKWFVKPYEKDEKPIN--KSEHLSCSFTFFVHGDSNVCTSVEINQHQPVYLLSEEHLTLAQQSSSSVQVILSPYGLSGTLTGQSFKLSDPPTQKLIEEWKQFYPIG------PNTKE---------------------VTDDKMDDLDWEDDSLAAVEVVVAGVRMVYPASLVLVAQSDIP-LVA--TVSSSSSSGS-YAGAPHNQLVHGDT--GISSVTLTPPTSPEEAQ-------AVS---------------------QPAQKWVKL-SAMS-GVFSVDSSSHHGGKIPRRLASQMVERVWQECNINRAQNKRKFS-TMSNGVC---EEETDKASVWDFVESSQRSQCSCSRLKN---Q---KQRACS------TPGH---------------------------------PPSAGQP--PQP--------STKHKM-AEK---------LEKGDKQQK-R--PLTPFHHRSSLCEEQPSL--EQG---ESV--HRLCL-QGHEDS------RYPSLHH-AD--VT---SSKTPM----------LHSS------------------------ADEMAGSPQP-----PPLSPHPCE--RMEEPADG-MKS------------------------------SSSPLHQHFYP--PSS--EP--CLEPQKP-----PDESTLDPL---PLPCP---------------PP--YPETLEATIYVGSAINPN----ED------TTHNPWKYFRVPGGRN-SDFHTPHLPVVAHF------EDGN---RTGG--------------------------QDGIVSITEMMSSSKRPLKVSEELVKMYEHKKNQYLSSAV-C-DED-PEQESDPYAFE---EGD-----EEFNFSD--KDKKSG--------SEREAGKKA--K---REDG---------------------------SSSSD---------DAQG-SGGSKPLPTTSLIHETDLVVSINDLDNLFNS-DEDDL------------------------------------------------------------------TQPGSR--RAAG-GAEEK----FGGKEPK----PAAPDPLPC--CADLHQMFPTPPSLDQ---GYSPINMG-----NTESAAGLSLLDG----AMSG---NF-KMEVEEGFCSPKPSEIKD-FSYVFKPESCQVLIGCSLYAPLKTLPSQCLLPVKLPE-ECVYRPSW-TVGKLEMLQ--PMAAMTFLNKDS--NIPSVGSAVEQE--QSCTP-QTHNTF-MSNSAPPSNS--------------GAGIL--PSPATPRISAPTPRTPRTPRTPR---GPASVQGSLKYE------NSDLNSP-ASTPST-CRPLSSV-EPATV---P----SIPEAHSLYVTLILSESVMNLFKDCNFDSCCICVCNMNITGADVGVYISD---------PNMDSQYSSMDPCSCGFSAVMNRRYGNGAGLFLEDELDIMGRG-SDAAREIEKHFEAVRAASLKR-G--------------TVLKE------QVPDDLMLLLQDLCTNPFSPI--------------IRPD---------------LLGTVIKSPIRLEERDYYSDCYMALEHGRQFMDNMSGGKVDETLVKSSSLHHWAKRNA-FDMSMLFSQDVLRMLLSLQPVLQDTIQKKRSVRSWG----VQGPLTWQQFHKMAGRGSYGTDESPEPLPIPTLLVGY----EYDYVVLSPFALPYWEKLLLDPYSSQRDVGYMVVCPDNEALLNGAKTFFRDLTAVYESCRLGQHRPIAKSHADGIVTVS------------------------DAGS-KALTDQT-LIDWLPKTINSSSSS--EALNKLKLYAHVCRHDLASCLASQSLDGSLL-TQRNP-ASSSQTSSSSSPVTTAQNVT-------------------PTTNSNSNTNTNT--------------TPTSTST--------SSSSSSCPQ------GVG------------NMPSSKPNTIPPFGAQ-----------------GLQSSQQSGGQ---------------------------------------------------------S-------AGTLGDA----TSATSQP-------QVP---SEPAE-ST---MEREKVGVPTDGDS-HAVTYPPAIVIYIVNPFSY------------EENCQ-----GSS------SSVWTIALLRCYLEMLQL-LPPHIRNAVYVQIIPSQYLLQPVWSEERHIYAQHLKSLAFSVYTQCRRRLPTSTNVKTLTGFGPGLAIDTALQSKER-PQ-CLHLYAPPFVLAPVKDKQTELGETFGEAAQKYNVLFVAYCLSHDQRWLLASCTDQYGELLETCVISIDVP-NRARRKKGSARRQGLQKLWEWCLDLVQMTSLPWRIVIGRLGRIGHGELRDWSILLSRRNLQSLGRRLKEMCRMCGISA-ADSPSILSTCLVAMEPQASFVIMPDSVSTGSVFGRSTTLNMQTSQLNTPQDTSCTHILVFPTSAGLQAFSDVT-------------------DGMGGMDGIL-DLFAE--NDL---VDPDL-INI---IPNSPT--TSPVHSPGS----------H---YHHGGDG-SKGQGTDRM---ESHDESPNIL-QQPMALGYFVSTAKA-GPLPDWFWSSCPQAKNQCPLFLKASLHLNVSSV-----QSDE-L-LHSK----HSHPLDSSHTSDVLRFVLEQYNALSWLTCDPATQDRRSCLPVHFVVLNQMYNFIMNML-
>XP_030632370.1_med13-like_X1_Chanos_115813851
-------MSSCFVPNGASLEDCHSNLFCLADLTGIKWKCFVWQGPTS-SPILFPVTEEDPILCSFSRCLKADVLSVWRR----HQTP-----------------SRRELWLFWWGDDPNFAELIHHELSSYENGDWESGLSYECRTLLFKAIHNLLERCLMNRSFVRIGKWFVKPYEKDEKPIN--KSEHLSCSFTFFLHGDSNVCTSVEINQHQPVYLLSEEHLTLAQQSSSPVQVILSPYGLSGTLTGQSFKLSDPPTQKLIEEWKQFYPIS------PNTKE---------------------IPEDKVDELDWEDDCLAAVEVLVAGVRMVYPSCLVLVAQSDIP-AVA--AVSSSTSTGA-YSGGQQGHAAQRDP--AMSSVTLTPPTSPEESQ-------TGS---------------------QPAQKLVKL-SASS-DGFSVDSTNHHGGKIPRRLAGQMVERVWQECSINRAQNKRKFS-SISNGLS---EEDTDKTGSWDFVEPSQRAQCICSRQKS---Q---KQRTGS------TPGH---------------------------------PASVGQP--PQP--------PQKHKV-GEK---------LEKGEKQQK-R--PQTPFHHRSSLCEE-MSL--EPE---GGA--QRLCL-RSQGDN------PYPSLHH-AD--VT---SSKPPV----------LHPS------------------------PGDLAGSPPP-----PPLSPHPCE--HGDEAPEG-LKN------------------------------SSTPLHQHFYP--AAS--EP--CLLPQKT-----PEESNLDPL---PLQYP---------------PA--YPETMEPTVYVGSAINPN----ED------VVHNPWRYFRLPKRKN-TDFYTPQIPV-DKL----K-EDGPGGGGGGG--------------------------QENVFSVTEKMSSSNRPLKVSEERVRMYLQRKNQYLSEAL-S-DGE-QEPEADPYAFV---EGD-----EEFTFAE-KKEK-SG--------AERETGKRS--K---RDDG---------SSS-----------------STD---------DAQG-PGGTKPVASTSLIYDSDLAVSMKDLDNLFNS-DEDEL-------------------------------------------------------------------TPGSK--RSGN-GADEK----FGGKESK----PAAPDPLSCISSADLHQMFPTPPSLEQHFMGYSPMNMGSRDYGNMEAGAGLTLLDG---TMLSA---NF-KMEVEEGFCSPKPSEIKD-FSFVFKTETYQAFIGCSLYAPLKVLPSQLLPPVRLPD-ECVYRPSW-TMGKLEMLQ--SMPAVT-FNKDS--NIPSVGSAVEQEYGQTYTP-QTHTPF-MSNSAPPSNS--------------GTGIL--PSPATPRFSAPTPRTPRTPRTPR---GPASVQGSLKYE------NSDLYSP-ASTPST-CRPLNSV-EPATV---P----SIPEAHSLYVTLILSESVMNLFKDCNFDSCCICVCNMNIKGADVGVYISD---------PSMDSQYPNMETCTCGFSAVMNRRYGNGAGLFLEDELDIVGRG-SDAGRDAEKHYEALRSLSLQK-----G--------------E------RLPDELILLLQDQYTNSFSPVFSLE----------TASA-------------------GPRPPQRLEERDYRSDCYLALEHGRQFMDNMSGGKVDETLVKSSCLHHWAKCNA-ADVSKLFSQDVLRMLLSLQSVLQDAIQKKRSVRSWG----VQGPLTWQQFHKMAGRGSYGTDESPEPLPVPTFLLGY----EYDFVVLSPFALPYWEKLLLDPYGSQRDIGYVVVCPDNEALLSGAKTFFKDLTAVYESCRLGQHRPISKVHSDGIVLVN------------------------STAA-KTLTEQP-LSDWFLKNCN-NSSS--DSFAKLKLYAQVCRHDVAPYLAAQSLDGSLL-SQKNP-SSSSSSSSSQTSSSNTSSTS--------------------SQNTSISSSTTS--------------STNTTSTSTTSSSTTTTSSSTTSS------GSQ---------GMGNLPSTKPNSLPPFGAS---------------------GMQNNQQ--------------------------------------------------------SG-------AQSTGDN----SSATNQP-------------QEPQE-ST---MEREKVGIPTDGDS-HAVSYPPAIVVYIVDPFSY------------EEMGK-----DSS------ASVWTLGLLRCYVEMLQS-LPAHIRNAVSVQIIPCQYLLQPVRTEERHMYAQHLKSLAFSVFTQCRRPLPASTNVKTLTGFGPGVAIDTALQNPER-PE-CLRLHNPPFVLAPVKDKQTELGETFGEASQKYNVLFVAYCLSHDQRWLLATCTDQYGELLESCIINIDVP-NRARRKKGSARRHGLQKLWEWCLGLVQMTSLPWRVVIGRLGRIGHGELRDWSILLSRRNLESLSRRLKEMCSMCGISA-ADSPSILSACLVAMEPQASFVIMPDSVSTGSVFGRGTALNMQNSHLNTPQDTSCTHILVFPTSAVVQVNSSSY-NN-----DLN-FNANDGTDGMGGMDVIL-DLLVSE-NDL---VDTDI-INI---LPNSPT--TSPVHSPNS----------H---YHHGGDG-SKGQSTDRM---ESHDETPNIL-QQPMALGYFVSTAKA-GPLPDWFWSSCPQAQNQCPLFLKASLHLHVSSV-----QSDE-L-LHSK----HSHPLDSNHTSDVLRFVLEQYNALSWLTCDPATQDRRSCLPVHFVVLNQMYNFIMNML-
>XP_049323177.1 med13b_Astyanax_103023445
-------MSSCFVPNGASLEDCHSNLFCLADLTGIKWKCFVWQGPTS-SPILFPVTEEDPILCSFSRCLKADVLSVWRR----HQTP-----------------GRRELWLFWWGDDPNFAELIHHELSSNEDGVWESGLTYECRTLLFKAIHNLLERCLMNRCFVRIGKWFVKPYEKDEKPIN--KSEHLSCAFTFFLHGDSNVCTSVEINQHQPVYLLSEEHLTLAQQSSSPMQVILSPYGLSGTLTGQSFKLSDPPTQKLIEEWKQFYPIS------PTTKD--------TS-------------EDKGDDLDWEDDSLAAVEVLVAGVRMVYPACLVLVAQSDIP-APA--AVSSSSCTGL-GSGGHHNHTTHREP--AISSVTLTPPTSPEEAQ-------KVC---------------------QPAPRWMKV-SAVS-DGFSVDSTSHHGGKVPRKLASQLMETVWQECNINRAQNKRKFS-AVTNGVC---EEDKDKDCVWNFVEHYQRSQCNCSRHKY---M---KQRTGS------TPGL---------------------------------PPSTGQP--AQP--------PSRYKA-VDK---------MEKAEKQQK-R--PQTPFHHRNP--ED-LSL--DSE---GGG--QKLGL-RGQEDS------HYPSLHH-VD--VA---MVKVQT----------LHAS------------------------SGDIAGSPQP-----PPLSPHPCE--REEETAGE-LKR------------------------------SSTPVNQQFYP-SSST--EP--CLLPQKNLADSSADPRSLGCP----------------------ESA--FSGPVEPTVYVGSAVNPN----ED------ATLNPWTYFRLPGKKN-ANLQPPSLPV-DKL----KLDGS----GCGG--------------------------LDGIISVTEMMASSVRSLKVSEERVKMYIQKKNQYLSAAV-C-DTD-HETDADPYAFV---EGD-----EEFTFSD--KEKKPG----------AEPGKRN--K---RDDG---------SVS-----------------STD---------DGQG-SGNNQPLPSTSLMHVTDLIVSINDLDNLFNS-DEDEL-------------------------------------------------------------------TPGAK--RAGT-GTQEK----FGGKEPK----SVAADSLSCIHSADLQSSFPTPPSLEQHIMGFSPMNMGGKDCGSVEAGPGFTLTDG---SAFGG---TF-KMEVEEGFCSPKPSEIKD-FSFVFKPESCQAFVGCSLFAPLKMLPSQCLPPIKLPE-ECVFRPSW-TVGKLEMLQ--PVPSMSFLNKDS--NIPSVGSAVDQDYNQSYTP-QTNTPF-LSNSAPPSNS--------------GAGIL--PSPATPRFSAPTPRTPRTPRTPR---GPASVQGSVKYE------NSDLYSP-ASTPST-CRPLNSV-EPATV---P----SIPEAHSLYVTLILSDSVMNLFKDCNFDSCCICVCNMNIKGSDVGVYISD---------PSMDSQYSCMETCSCGFSAVVNRRYGNGAGLFLEDELDIVGRG-SDAGRDTEKHYEALRASSLHR-----A----------GTLRE------CLSDELILLLQEQCTNPFSSLIG------------PKPI-----------------SLDLRLPLRLEERDCYNDCYLALEHGRQFMDNMSGGKVDETLIKSSSLHPWAKRNA-VDISSLFSQDVLRMLLSLQPVLQDAIQKKRSVRSWG----VQGPLTWQQFHKMAGRGTYGTDESPEPLPIPPFLVGF----EYDFVVLSPFGLPYWEKLLLDPFGSQRDIGYVVVCPDSETLLSGAKNFFRDLTAVYEACRLGQHRPICKSRADGIVTVS------------------------SGDL-KPLTEQP-LSDWFLKMC--SSSS--EFFTKLKLYAQTCRHDLAPYLAGQTLDSSLL-SQRNP---PSSS-SSPSQPANSSSAS-------------------NATSTSTPNTSNS--------------NPAPTTT------------SSNSQ------GIG------------GLSSAKPGSVPPFGAP-----------------SMQAPHQTAVP---------------------------------------------------------G-------AGAMGDN----TSTSSQP-------QAP---AEPLE-ST---MEREKVGVPTDGDS-HAVTYPPAIVVYIVDPFSY------------EEKSK-----ASN------SNIWTLGLLRCYAEMLQF-LPPHIRNAVSVQIIPCQYLLQPVCSEERHMYSQHLKSLAFSVYTQCRRPIPTSTNVKTLTGFGPGLALDTALHSPER-PE-CLRLYTPPFILAPVKDKQTELGETFGEASQKYHVLFVAYCLSHDQRWLLATCTDQCGELLETCIISIDVP-NRARRRKGSARRLGLQKLWDWCLGLVQMTSLPWRVVIGRLGRIGHGELQDWSILLSRQNLQTLSRRLKEMCRMCGISA-ADSPSILSACLVAIEPQASFVIMPDSVSTGSVFGRSTTLNMQTSQLNTPQDTSCTHILVFPTSAVVQVIDTPF-NP---------IHDAS--DAMGGMDGIL-DLLVSE-NDV----DPDL-INI---LPNSPT--TSPVHSPGS----------H---YHHGGDG-IKGQSTDRM---ESHDETPNIL-QQPMALGYFVSTAKA-GQLPDWFWSSCPQAQNQCPLFLKASLHLHVSSV-----QSDE-L-LHSK----HSHPLDSNHTSDVLRFVLEQYNALSWLTCDPATQDRRSCLPVHFVVLNQMYNFIMNML-
>XP_036416097.1_medi13-like_Colossoma_118800053
-------MSSCFVPNGASLEDCHSNLFCLADLTGIKWKCFVWQGPTS-SPILFPVTEEDPILCSFSRCLKADVLSVWRR----HQTP-----------------GRRELWVFWWGDDPNFAELIHHELSSNEDGVWESGLAYECRTLLFKAIHNLLERCLMNRCFVRIGKWFVKPYEKDEKPIN--KSEHLSCAFTFFLHGDSNVCTSVEINQHQPVYLLSEEHLTLAQQSSRPLQVILSPYGLSGTLTGQSFKLSDPPTQKLIEEWKQFYPIS------PNTKE--------TL-------------EDKLDDLDWEDDSLAAVEVLVAGVRMVYPACLVLVAQSDVP-APA--AVSSSGTAAV-GSGGQHCHTTHREP--AISSVTLTPPTSPEEAQ-------KVW---------------------QPAPRWMKV-SAVS-DGFNIDSTSHHGGKVPRKLAGQLMETVWQECNINRAQNKRKFS-AMTNGVC---EEEMDKVGVWNFVEPSQRTQCNCSRHKN---L---RQRTGS------TPGL---------------------------------PPSTGQP----P------QPPSKPKG-VDK---------LEKAEKQQK-R--PQTPFHHRSP--EE-LTL--EAE---VGN--QRLSL-RGQEDS------HYPSLHH-VD--VT---MVKTQT----------LHTS-------------------------GDVVGSPQP-----PPLSPHPCE--REDETTGE-LKR------------------------------SSTPLHQQFYP--PST--EP--CLLPQKS-----LDDSSLDPA---PSDCP---------------TA--YQDSMEPTVYVGSAINPN----ED------TNHNPWRYFRLPGKKN-ANLQTPSLPM-DKL----RQDSS----GCGG--------------------------LDSIISVTEMMSSSVMQLKVSEERVKMYIQKKNQYLSAAV-C-DAD-QELDTDPYAFV---EGD-----DEFTFAD--KEKKPG----------AEPGKRN--K---RDDG---------SVS-----------------STE---------DAHG-SASNKPLPSTSLMHVTDLAVSINDLDNLFNS-DEDEL-------------------------------------------------------------------TPGAR--RAGS-GTEEK----IGGKEPK----SAAPDSLSCISSADLQSSFPTPPSLEQHIMGFSPMNMGGKECGSVEAAPGFTLMDG---PAFCG---IF-KMEVEEGFCSPKPSEIKD-FSFVFKPESCQAFVGCSLFAPLKMLPSQCLLPVKLPE-ECVYRPSW-TVGKLEMLQ--PVTAMSFLNKDS--NIPSVGSAVDQDYNQTYTP-QTHTPF-LSNSAPPSNS--------------GTGIL--PSPATPRFSAPTPRTPRTPRTPR---GPASVQGSLKYE------NSDLYSP-ASTPST-CRPLNSV-EPATV---P----SIPEAHSLYVTLILSDSVMNLYKDCNFDSCCICVCNMNIKGADVGVYISD---------PGLDSEYSSMDPCTCGFSAVVNRRYGNGAGLFLEDELDIVGRG-SDAGRDTEKHFEALRASSLHR-----R----------GTLRE------CLSDELILLLQEQCTNPFSSLAGLE----------PVIS-------------------DLRLPLRLEERDCYSDCYLALEHGRQFMDNMSGGKVDETLVRSSSLHPWAKRNA-VDLSSLFSQDVLRMLLSLQPVLQDAIQKKRSVRSWG----VQGPLTWQQFHKMAGRGTYGTDESPEPLPIPTFLVGY----EYDFIVLSPFGLPYWEKLLLDPFGSQRDIGYVVVCPDSETLLSGAKTFFRDLTAVYESCRLGQHRPICKSHADGIVTVS------------------------SGGS-KPLTEQP-LSDWFLKMCN-SSSS--DSFTKLKLYAQVCRHDLAPYLAALPLDSSLL-SQRNP----SSCSSSSSQPANSSSTP-------------------TTTSASTSSTAVG--------------TPTPTTT------------SSNSQ------GIG------------GLSSAKPGSLPSFGAP-----------------SLQGTQQAGAQ---------------------------------------------------------G-------TGTMGDS----ASTTSQP-------QAP---PEPPE-ST---MEREKVGVPTDGDS-HAVTYPPAIVVYIVDPFSY------------EEKNR-----GSN------SSVWTLGLLRCYAEMLQF-LPPHIRNAVSVQIIPCQYLLQPVCSEERHMYSQHLKSLAFSVYTQCRRPLPTSTNVKTLTGFGPGLAMDTALQSSER-PE-CLRLYAPPFILAPVKDKQTELGETFGEASQKYNVLFVAYCLSHDQRWLLATCTDQYGELLETCIISIDVP-NRARRRKGSARRLGLQKLWDWCLGLVQMTSLPWRVVIGRLGRIGHGELQDWSILLSRRNLQSLSRRLKEMCRMCGISA-ADSPSILSACLVAIEPQASFVIMPDSVSTGSVFGRSTTLNMQTSQLNTPQDTSCTHILVFPTSAVVQVIDMPF-NP---------IHDAS--DAMGGMDGIL-DLLYE--NDM----DPDL-MNM---IPNSPT--TSPVHSPGS----------H---YHHGGDG-SKGQSTDRM---ESHDETPNIL-QQPMALGYFVSTAKA-GPLPDWFWSSCPQAQNQCPLFLKASLHLHVSSV-----QSDE-L-LHSK----HSHPLDSNHTSDVLRFVLEQYNALSWLTCDPATQDRRSCLPVHFVVLNQMYNFIMNML-
>XP_017566514.1 med13b_Pygocentrus_108435287
-------MSSCFVPNGASLEDCHSNLFCLADLTGIKWKCFVWQGPTS-SPILFPVTEEDPILCSFSRCLKADVLSVWRR----HQTP-----------------GRRELWVFWWGDDPNFAELIHHELSSNEDGVWESGLTYECRTLLFKAIHNLLERCLMNRCFVRIGKWFVKPYEKDEKPIN--KSEHLSCAFTFFLHGDSNVCTSVEINQHQPVYLLSEEHLTLAQQSSRPLQVILSPYGLSGTLTGQSFKLSDPPTQKLIEEWKQFYPIS------PNTKE---------------------TLEDKLDDLDWEDDSLAAVEVLVAGVRMVYPACLVLVAQSDIP-APA--AVSSSGAAAV-GSGGQHCHTTHREP--AISSVTLTPPTSPEEAQ-------KVW---------------------QPAPRWMKV-SAVS-DGFNIDSTSHHGGKVPRKLAGQLMETVWQECNINRAQNKRKFS-AMTSGVC---EEELDKAGVWNFVEPSQRAQCSCSRHKN---P---RQRTGS------TPGL---------------------------------PPSSGQP--PQP--------PSKPKG-MDK---------LEKAEKQQK-R--PQTPFHHRSP--EE-PTL--EAE---VGN--HRLSL-HGQEDN------HYPSLHH-VD--VT---MVKTQT----------LHTS-------------------------GDVVGSPQP-----PPLSPHPCE--REDETTGE-LKR------------------------------SSTPLHQPFYP--PPT--EP--CLLPQKS-----VDDSSLDPV---PSDCP-----------------TSYQDPLEPTVYVGSAINPN----ED------TNHNPWRYFRLPGKNN-ANLQTPSLPM-DKL----RQDS-----SGCG--------------------------GLDTISVTEMMSTSVMQLKVSEERVKMYIQKKNQYLSAAV-C-DAD-QELDMDPYAFV---EGD-----DEFTFSD--KEKKSG----------AEPGKRN--K---RDDG---------SVS-----------------STE---------DANG-SASNKPLPSTSLMHVTDLAVSINDLDNLFNS-DEDEL-------------------------------------------------------------------APGAR--RAGS-GTEET----IGGKEPK----SAATDSLSYISSADMQSSFPTPPSLEQHIMSFSPMNMGGKECGSVEAPPGFTLMDG-LA--LCS---TF-KMEVEEGFCSPKPSEIKD-FSFVFKPESCQTFVGCSLFAPLKMLPSQCLLPIKLPE-ECVYRPSW-TVGKLEMLQ--PVTAMSFLNKDS--NIPSVGSAVDQDYNQTYTP-QTHTPF-LSNSAPPSNS--------------GTGIL--PSPATPRFSAPTPRTPRTPRTPR---GPASVQGSLKYE------NSDLYSP-ASTPST-CRPLNSV-EPATV---P----SIPEAHSLYVTLILSDSVMNLYKDCNFDSCCICVCNMNIKGADVGVYISD---------PSLDSEYSSMDPCTCGFSAVVNRRYGNGAGLFLEDELDIVGRG-SDAGRDTEKHFEALRASSLHR-R--------------GALRE------CLSDELILLLQEQCTNPFSSLAGLE----------PISS-------------------DLRLPLRLEERDCYSDCYLALEHGRQFMDNMSGGKVDETLVRSSSLHPWAKRNA-VDLSSLFSQDVLRMLLSLQPVLQDAIQKKRSVRSWG----VQGPLTWQQFHKMAGRGTYGTDESPEPLPIPTFLVGY----EYDFIVLSPFGLPYWEKLLLDPFGSQRDIGYVVVCPDSETLLSGAKTFFKDLTAVYESCRLGQHRPICKSHADGIVTVS------------------------SGGS-KPLTEQP-LSDWFLKMCN-SSNS--DSFTKLKLYAQVCRHDLAPYLAALPLDSSLL-SQRNP----SSCSSSSSQPANSSSTP-----------------TTTSTSMASTTVSTP--------------TPTTTSS------------NSQGI------GGL---------------SAKPGPLPSFGAP-----------------SLQGTQQAGAQ---------------------------------------------------------G-------TGIMGDS----ATTTSQP-------QAP---PEPPE-ST---MEREKVGVPTDGDS-HAVTYPPAIVVYIVDPFSY------------EEKNR-----GSS------SSVWTLGLLRCYAEMLQF-LPPHIRNAVSVQIIPCQYLLQPVCSEERHMYSQHLKSLAFSVYTQCRRPLPTSTNVKTLTGFGPGLAMDTALQSSER-PE-CLRLYAPPFILAPVKDKQTELGETFGEASQKYNVLFVAYCLSHDQQWLLATCTDQYGELLETCIISTDVP-NRARRRKGSARRLGLQKLWDWCLGLVQMTSLPWRVVIGRLGRIGHGELQDWSILLSRRNLQSLSRRLKEMCRMCGISA-ADSPSILSACLVAIEPQASFVIMPDSVSTGSVFGRSTTLNMQTSQLNTPQDTSCTHILVFPTSAVVQVIDMPF-NP---------IHDAS--DAMGGMDGIL-DLLYE--NDM----DPDL-MNM---IPNSPT--TSPVHSPGS----------H---YHHGGDG-SKGQSTDRM---ESHDETPNIL-QQPMALGYFVSTAKA-GPLPDWFWSSCPQAQNQCPLFLKASLHLHVSSV-----QSDE-L-LHSK----HSHPLDSNHTSDVLRFVLEQYNALSWLTCDPATQDRRSCLPVHFVVLNQMYNFIMNML-
>XP_039612965.1_med13a_Polypterus_senegalus_120531534
-------MSSCFVPNGASLEDCHSNLFDLADLTGIKWRRFVWQGPTS-APILFPVTDEDPILCSFSRCLKADVLSVWRR----HQTP-----------------GRRELWLFWWGEEPNFSELIHPELAGEEDGMWETGLSYECRTLLFKAIHNLLERCLMNRSFVRIGKWFVKPYEKDEKPIN--KSEHLSCAFTFFLHGESHVCTCVEINQHQPVYHVTEEHLTLAQQSNNPFQVILSPFGLNGTLTGQSFKLSDSPTQKLIEEWKQFYPIL------LSTKD--------------------C-SEDKLDEMDWEDDSLAAVEVLVGGVRMVYPASLVLVSQSDIP-TIT--PMGSSHFTSA-YPSGNQVPASARDP--AMSSVTLTPPTSPEEAH------PVDT---------------------QSAQKWVKF-SSVA-DGFNSDSTSHHGGKIPRKLASQVVDRVWQECNVNRT-HKRKFS-TSTNGVC--EEEVLDKIGAWEFVEPTQRSGCNCSRHKN---M---KQRSTG------PPGQ---------------------------------PQPSGQS--LQQ--------PVKHKT-SEK---------PEKGEKQQK-R--PLTPFHHRTSVCDD-VSM--DPD---ANS--QRLNI-RTQDGRS-----RFSNVRP-AD--VVN--MTKAPQ----------LHGN-------------------------TEIVNSPPP-----PPLSPHPCD--RSEEGGDA-NKN------------------------------PATPPSQHFYQ-------AS--TEVSQKG-----VLDQNVDSV---SQPFP---------------PA--FSEILEPTTYMGSAVVPD----DD------NVDSPWKFFVLPRKKD-PDFPTPQLPT-DKL----R-DDP----ITSC--------------------------GQDCTSVTELMAFSNKPLKVSEELTQKYIQRQNQYLSSG--------HEPEVDPYAFV---DGD-----VEFIFSD-KREK-QG--------GEREVGKKH--K---AEDGS--------TGNSMAADGEDAMSLFNPSSKT----------DGQS-AAAHSRMSSTSLIHETDLAVSINDLDNLFNS-DEDDL-------------------------------------------------------------------APGSR--RVVN-GVEDK----FNIKESK----PATLDPIPCISSADLHQMFPTPPSLEQHIMGYSPMNMNNKDYGSMDSASGITVLDG--NSTLGG---QF-KIEIEEGFCSPKPSEIKD-FSFVYKPETCQALVGCSMFAPLKTLPSQCLPPIKLPE-ECIYRPSW-TVSKLELIN--PVPAMTFL-KDG--NIPSVGSAMDQDYVQTYTP-QTHTPF-MSNSAPPSNS--------------GAGIL--PSPATPRFSAPTPRTPRTPRTPRGCGGPSSVQGSLKYE------NSDLYSP-ASTPST-CRPLNSV-EPATV---P----SIPEAHSLYVTLILSESVMNLFKDCNFDSCCICVCNMNIKDADVGVYIPD---------PNCEAQS----PGMCGFNAFMNRRFGNNSGLFLEDELDIVGRS-SDISRDTEKRFEALRNASLER----------------SAFKD------KVPDELILLIQDQCTNPFFPVAAFE--MEVSM---PKNG------------------SVTIPSVRVEERDYYNDCYMALEHGRQFMDNMSGGKVDETLVKNTCLHHWSKRNA-VDVSMICSQDILRVLLSLQPILQDTIQKKRTVRSWG----FQGPLTWQQFHKMAGRGTYGTDESPEPLPIPTFLMGY----EYDFVVLSPFGLPYWEKLLLDPYGSQRDIAYLVVCPENEALLNGAKSFFRDLTAVYESCRLGQHRPIAKVHSDGIVRVG------------------------STAA-KKFTDHP-VSEWFLKGA---SNS--DTFAKLKLYAQVCRHDLGPYLASLSLDSSLL-TQQIP-SASSNQASSTQTQTGGSSST------------------TNNLMSCGSSISNT--------------TMTSTAT------------PISAS------GMS-----------GGMQSAKAGSFPPFGGM---------SVQGTQSQNGQPSSSQNSN---------------------------------------------------------N--------SLSVDN----ASGSLPP------QQLS---TELPE-ST---MERDRVGVPTDGDS-HAITYPPAIVVYIVDPFSY------------DESEG-----NTH-------SVWTLGLLRCYLEMIQF-LPSHVKSAVSVQIIPCQYLLQPVKSDDRNIYAQHLKSLAFAVFTQCRRPLPSSTNVKTLTGFGPGLALDSSLKSPER-PE-CVKLYTPPFILAPVKDKQTDLGETFGEVAQKYNVLFVGYCLSHDQRWLLATCTDLYGELLETCIINIDVP-NRARRKKGSARRMGLQKLWEWCVGLVQMTSLPWRVVIGRLGRIGHGELRDWSILLSRRNLQSLSKRLKDMCRMCGISA-ADSPSVLSACLVAMEAQGSFVIMPDSVSTGSVFGRSTTLNMQTSQLNTPQDTSCTHILVFPTSSLVR----PY-TP--ENIDLA-FNTNN--DGSDGM-GIF-ELLDTG-DDL---VDPDI-ISI---LPASPT--TSPVHSPGS----------H---YPHGGDG-TKGPGTDRLLSTESHDEAPNIL-QQPLALGYFVSTAKA-GPLPDWFWSACPQAQNRCPLFLKASLHLHVPSM-----QSEE-L-LHSK----HSHPMDSSKTSDVLRFVLEQYNALSWLTCDPATQDRRSCLPIHFVVLNQMYNFIMNML-
>XP_012693252.2_med13a_Clupea_105909186
-------MSSCFVPNGASLEDCHSNLFCLADLTGIKWRRYVWQGPTS-APMLFPVTEEDPILGSFGRCLRSDVLSVWKR----SQRQ-----------------GRRELWLFWWGDDPNFADLIHQELTAEDDGVWESGLSYECRTLLFKAIHNLLERCLMNRSFVRLGKWFVKPYEKDEKPIN--KSEHLSCAFSFFLHGDSNVCTSVEINQHQPVYHLSEEHLTLAQQASTPFQVILSPFGLNGTLTGQSFKLSDPPTQKLIEEWKQFYPIS------HSAKE---------------------NAEDKMEDVDWEDDSLAAVEVLVGGVRMVYPACLVLVPQSDIP-TVV--PVGSSHGPTV-YSGSHQVPASQRDP--AISSVTLTPPTSPEEAQ------TVDS---------------------QSAQKWVKL-SSVM-DGFSTDTTSHHGGKIPRRMASQVVERVWQECNLNRTQNKRKFS-VTANGTG--EADVPEKVGAWDFVEATQRSTCHCSRHKN---L---KQRAGV------PPGQ---------------------------------PPTSGQT--PQP--------PTKHKT-GEK---------PEKADKQQK-R--QQMPFHHRNSTCED-VAL--EPD---ASG--QRLAL-RGPDGGGGATA-RFPGMRP-SE--VGPNVSSKPPQ----------LHGG----------GGGGGGGGGTGPGGSVEMAGSPQP-----PPLSPHPCE--RSEETSDS-LKN------------------------------PSTPHSQHFYPQPPSS--EP--CLLPQKGGGG--GDEPRLEPL---QPPFH--------------SGVANYPEPLEPTVYVGTAVSLE----EDGGGGGGGSHAPWRFFNLPRRKEGTEFYTPNLPW-DKL----R-EE-----AAHG--------------------------QDGTVSVTERMATSKRPMKVSEERVQMYVQQQNKYLSSAS-ISDGD-HEPEVDPYAFE---DGD-----VKFFFPNERKDK-SG--------REREPGKKH--K---GDDG---------GAG-----------------TSD---------DAQR-TANQARTAPASLIHENDLAVSMNDLDNLFNS-DEDEL-------------------------------------------------------------------TPGAR--RGVN-GTDDK----FGAREPK----PATLDPVSCISSADLHQMFPTPPSLEQHIMGYSPMNMGSKEYGSMDPGAGMTSLDG--ASGLGG---QF-KMEVEESLCSPKPAEIKD-FSFVYKPELWQAFVGCSMFAPLKMLPSQCLQPLKMPD-ECIYRPSW-TVGKLELLN--SMPSMNFLSKDG--NIPSVGSAMEQEY-QSYTP-QTHTPF-MSNSAPPSNS-------------ATTGIL--PSPATPRFSAPTPRTPRTPRTPR---GPASVQGSHKYD------NSDLYSP-ASTPST-CRPLNSV-EPATV---P----SIPEAHSLYVTLILSESVMNLFRDCSFDSCCICVCNMNIKGADVGVYISD---------PNMEAQY----PCGCGFSAVVNRRYGNGSGLFLEDELDIIGRG-SDVGRDAEKRFEILRSSSLER-T---G----------GGGKD------RVPDELILLMKDQCTNPFSPISGLE--MDGSAAAVGTPG----------------RMPCAPPCVRVEERDFHSDCYMALEHGRQFMDNMSGGKVDETLVKNTCLHHWAKQNA-VDGSTLCSQDVLRVLLSLQPVLQDAIQKKRTLRAWG----VQGPLTWQQFHKMAGRGSYGTDESPEPLPIPTFLVGY----EYDFVVLSPFGLPYWEKLLLDPFGSQRDVGYLVVCPDSDALLSGAKSFFKELTAVYEACRLGQHRPISKVHADGIVRVG------------------------GAAA-KKLSDQP-VNDWFLKAA--SGNN--DSFAKLKLFAQVCRHDLAPYLSAQPLDSSLL-TQPSP-APAAFSQSSSAQSSGSTPSA-----------------GSQGTAASASAGAVS---SNGAPGNNINSSSTTTNATGLASGTAGGTPSSTST------GPQ---------GASAMQSAKSSSFAPFGSL---------GVQGGGTQVGSMNQQTGGQ---------------------------------------------------------N-------TGLPGDA----TAGVNQT-------QAP---TEPIE-ST---MEKEKVGIPTDGDS-HAITYPPAIVIYIVDPFSY------------EDADG-----ASA-----HSSVWTLGLLRCYLELVQH-LPPHIRNSISVQIIPCQYLLQPVQNEERHIYAQHLKSLAFSVFSQCRRPLPASTNVKSLTGFGPGLALETALKSPER-PE-CLRLYTPPFILAPVKDKQTDLAETFGEASQKYNVLFVGYCLSHDQRWLLATCTDQYGELLETCIISIDVP-NRARRKKGSARRLGLQKLWDWCLGLVQMTSVPWRVVIGRLGRIGHGELRDWSILLSRRNLQSLSRRLKDMCRMCGISA-SDTPSILSACLVAMEPQGSFVIMPDSVSTGSVFGRSTTLNMQTSQLSTPQDTSCTHILVFPTSAFVQVATSNY-TT--ENIDIA-FNPIN--DGSDAIGGIF-DLLEQE-NEM---VDPDI-INI---LPASPT--NSPVHSPGS----------H---YHHGGDG-SKGQSTDRM---ESHEETPNIL-QQPLALGYFVSTAKA-GPLPDWFWSACPQAQNQCPLFLKASLHIHVSSV-----QSDE-L-LHSK----HSHPLDSNQTSDVLRFVLEQYNALSWLTCDPATQDRRSCLPIHFVVLNQMYNFIMNLL-
>XP_015222800.2 med13a_Lepisosteus_102693977
-------MSSCFVPNGASLEDCHSNLFCLADLTGIKWKKYVWQGPTS-APILFPVTEEDPILCSFSRCLKADVLSVWRR----HQTA-----------------GRRELWLFWWGEDPNFAELIHHELTGEEEGAWESGLSYECRTLLFKAIHNLLERCLMNRSFVRIGKWFVKPYEKDEKPIN--KSEHLSCAFTFFLHGDSNVCTSVEINQHQPIYHLSEGHLTLAQQSNSPFQVILSPFGLNGTLTGQSFKLSDPPTQKLIEEWKQFYPIS------PSSKE---------------------SSEDKPDDMDWEDDSLAAVEVLVAGVRMVYPACLVLVPQSDIP-AVT--PVGSSHCTAV-YSGVHQVPASTRDP--AISSVTLTPPTSPEEAQ------TMDS---------------------QSAQKWVKF-SSVS-DGFSTDSTSHHGGKIPRKLASQVVDRVWQECNINRAQNKRKFS-ATTNGTC--EEESTDKAGSWDFVDPTQRSNCNCSRHKN---L---KQRAGS------TPGQ---------------------------------PQAAGQP--PQP--------PPKHKA-VEK---------PEKGEKQQK-R--PLTPFHHRTSVCED-VSM--EPD---ATG--QRLGM-RAQDGPG-----RFSGLRP-AD--VVA--AAKTPQ----------LHGP-------------------------PEIAGSPPP-----PPLSPHPCE--RGEEGGEP-LKN------------------------------PATPHSQHFYQ--PAP--EP--CLVPQKP-----AEDPRLDPL---AQPFP---------------PA--YSEAMEPTVYVGAAVSPD----ED------NAHAPWKFFILPRKKD-SDFAPPQLPG-DKL----R-DDLP---GTGS--------------------------QESVVSVTELMATSKNPLKVSEGLVQMYIQRRTQYLSAAI-S-DSD-HEPELDPYAFV---DGD-----VEFSFRD-KKDK-QG--------GEREAGKKH--K---ADDGS--------NGGPVPAEGEDAMSLFSPSAKT----------DAQR-SAAHNRTASTSLMHENDLAVSINDLDNLFNS-DEDEL-------------------------------------------------------------------APGAR--RAVN-GTDEK----FGNKEAK----PASLDQLSCISSADLHQMFPTPPSLEQHIMGYSPMNMNSKEYGSLDNASGMTVLDG--SSVLGG---QF-KIEVEEGFCSPKPSEIKD-FSFVYKPEGCQAFVGCSMFAPLKTLPSQCLPPIKLPE-ECLYRPSW-TVGKLELLN--PVPALTFLNKDG--NIPSVGSAMDQDYIQTYTP-QTHTPF-MSNSAPPSNG--------------GTGIL--PSPATPRFSAPTPRTPRTPRTPR---GPASVQGSLKYE------NSDLYSP-ASTPST-CRPLNSV-EPATV---P----SIPEAHSLYVNLILSESVMNLFKDCNFDSCCVCVCNMNIKGADVGVYIPD---------PNCEVQY----SCTCGFSAVMNRRYGNGSGLFLEDELDIIGRG-SDASREVEKRFEAVHGSGASA---ERA----------GSLRD------QVPDDLILLLQDQCTNPFSPITAPE--PDSAPA--RGPG-------------------APPPCVRVEERDCYSDCYLALEHGRQFMDNMSGGKVDEALVKSTCLHHWAKRNA-VDVSMLCSQDVLRVLLSLQPVLQDAIQKKRTVRSWG----VQGPLTWQQFHKMAGRGSYGTDESPEPLPIPTFLVGY----EYDFVVLSPFGLPYWEKLLLDPFGSQRDVGYLVLCPENEALLSGAKGFFRDLTAVYESCRLGQHRPISKTHPDGIVRVG------------------------TAAA-KKLADQP-VSDWFLKAA--SSNS--DSFAKLKLYAQVCRHDLAPYLAAQSLDSSLL-VQPSP-PPASSQSSSTPAPVVSAPGS---------------QGTLTSSSTMTATAGTA--------------IPPSASG--------TPSSTLPSS------GPV--------GMGSSLQSSKPSSFPPFGNM---------GAQSGSSQSGTLGQQAGTQ---------------------------------------------------------A-------PGITGEN----VPGAAQT-------QGP---AEPPE-ST---MEREKVGVPTDGDS-HAITYPPAIVVYIVDPFTY------------EEMEG-----GAQ-----SSSVWTLGLLRCYLEMLQS-LPPHIRNAVSVQIIPCQYLLQPVKNDERHIYAQHLKSLAFSVFSQCRRPLPISTNVKTLTGFGPGLALDTALKSPER-PE-CLRLYTPPFILAPVKDKQTELGETFGEASQKYNVLFVGYCLSHDQKWLLATCTDLYGELLETCIINIDVP-NRARRKKGSARRLGLQKLWEWCLGLVQMTSLPWRVVIGRLGRIGHGELRDWSILLSRRNLQSLSRRLKEMCRMCGISA-ADTPSILSACLVAMEPQGSFVIMPDSVSTGSVFGRSTTLNMQTSQLNTPQDTSCTHILVFPTSAFVQVANSNY-TT--ENIDIA-FNPIN--DGSDGM-GIF-DLLDTG-EDL---VDPDI-INI---LPASPT--TSPVHSPGS----------H---YPHGGDG-SKGQSTDRL---ESHEEAPNIL-QQPLALGYFVSTAKA-GPLPDWFWAACPQAQNQCPLFLKASLHLHVSSV-----QSDE-L-LHSK----HSHPLDSNQTSDVLRFVLEQYNALSWLTCDPATQDRRSCLPIHFVVLNQMYNFIMNML-
>XP_030648255.1_med13a_X1_Chanos_115828423
-------MSSCFVPNGASLEDCHSNLFYLADLTGIKWKRYVWQGPTS-APMLFPVTEEDPILCSFSRCLKADVLSVWRR----SQRQ-----------------GRRELWLFWWGDDPNFAELIHHELTGEDDGEWESGLSYECRTLLFKAIHNLLERCLMNRSFVRIGKWFVKPYEKDEKPIN--KSEHLSCSFIFFLHGDSNVCTSVEINQHQPVYHLSPEHLTLAQQSSSPFQVILSPFGLNGTLTGQSFKLSDPPTQKLIEEWNQFYPIS------PSAKE--------SS-------------EDKMEEMDWEDDSLAAVEVLVGGVRMVYPACLVLVPQSDIP-SVT--PVGSSHCTAV-YSSGHQVPASQRDP--AMSSVTLTPPTSPEEAQ------TVDS---------------------QSAQKWMKL-PSAM-DGFSVDSTSHHGGKIPRRMASQMVERVWQECNFNRAQNKRKFS-ATANGTC--EEDALEKLGTWDFVEPTQRSTCTCSRHKN---L---KQRTGS------TPGQ---------------------------------PPSASQP----P------QPPSKHKA-TEK---------PEKGDKQQK-R--PQTPFHHRSSASDD-VSM--EAE--ASAG--QRLAL-RAQEGG------RFPGLRP-AD--VSP--VAKPPQ----------LQGG----------------SGGAAGGGPAEMVGSPQP-----PPLSPHPCD--RAEDPGET-MKN------------------------------PSTPHSQHFYP--ASA--EP--CLLPQKS-----TEDPRLEPM---APPFH---------------AA--YPEPLEPTVYVGAAVNLE----ED------GGHAPWKFFNLPRRRD-AEFPTPLLPG-DKL----R-EE-----SMSS--------------------------QDNVVSVTELMASSKKPLKVSEERIQKYVSQRNQYLAAAF-P-DGD-HEPEVDPYAFV---DGD-----VKFTFSD-RKDK-AG--------GEREPGKKH--K---GEDG---------GAG-----------------PSD---------DAQR-AAAHNRATSTSLIHETDLAVSINDLDNLFNS-DEDEL-------------------------------------------------------------------APGLR--RAAG-GTDEK----FGNKEAK----PATLDPVPCISTADLHQMFPTPPSLEQHIMGYSPMNMGSKDYGSMEAGPGMTTLDG--ASSLGG---QF-KIEVEESFCSPKPSEIKD-FSFVYKPELCQAFVGCSMFAPLKTLPSQCLPPIRLPE-ECVYRPSW-TVSKLELLN--PVPPMT-FNKDS--NIPSVGSAMEQDYSQTYTP-QTHTPF-MSNSAPPSNS--------------GTGIL--PSPATPRFSAPTPRTPRTPRTPR---GPASVQGSLKYE------NSDLYSP-ASTPST-CRPLNSV-EPATV---P----SIPEAHSLYVTLILSESVMNLFKDCNFDSCCVCVCNMNIKGADVGVYISD---------PNMEAQY----PCGCGFSAVVNRRYGNGSGLFLEDELDIIGRG-SDVSREAEKRFEALRNASLER-T---G----------GTGKD------KVPDELILLLQDQCTNPFSPIAGPE-SQSSPS---PGAG-----------------GSSIPPCVRLEERDFHNDCYLALEHGRQFMDNMSGGKVDETLVKSTCLHHWAKRNA-VDVSALCSQDVLRVLLSLQPVLQDAIQKKRTVRSWG----VQGPLTWQQFHKMAGRGSYGTDESPEPLPIPTFLVGY----EFDFVVLSPFGLPYWEKLLLDPFGSQRDVGYLVLCPENEALLSGAKSFFRELTAVYESCKLGQHRPISKVHADGIIKVG------------------------AATA-KRLTEQP-VSDWFLKAA--NGNA--DAFSKLKLFAQVCRHDLAPYLAAQSLDSSLL-TQPNP-SPPSNQ-SSSTQSSGTASSS----------------STQSSAAPGGSSLLNS--------------TAPNNNSGSGLT--GSASGTPSSS------GPQ------GGGGGGSLQPAKPSSFPSFGSM---------GVQNNSSQAGPLGQQAGSQ---------------------------------------------------------N-------MGLSGDN----AAGTNQT-------QGS---SEPPE-ST---MEREKVGVPTDGES-HAITYPPAIVIYIVDPFSY------------EEAEA-----GTA-----HSSVWTLGLLRCYLEMLQC-LPAHIRNSISVQIIPCQYLLQPVKSEERHLYAQHLKSLAFSVFTQCRRPLPASTNVKSLTGFGPGLALDTSLKSPER-PE-CLRLYTPPFILAPVKDKQTELGETFGEASQKYNVLFVGYCLSHDQRWLLATCTDLYGELLETCIINIDVP-NRARRKKGSARRLGLQKLWDWCLGLVQMTSLPWRVVIGRLGRIGHGELRDWSILLSRRNLQSLSRRLKDMCRMCGISA-ADTPSILSACLVAMEPQGSFVIMPDSVSTGSVFGR-TTLNIQTSQLSTPQDTSCTHILVFPTSAVVQVNSSSY-TT--ENIDIA-FNPIN--DGSDAIGGIF-DLLEQE-SDL---VDPDI-INI---LPASPT--TSPVHSPGS----------Q---YHHGGDG-SKGQSTDRM---ESHDEAPNIL-QQPLALGYFVSTAKA-GPLPDWFWSACPQAQNQCPLFLKASLHLHVSSV-----QSDE-FTMHGK----HSHPLDSNQTSDVLRFVLEQYNALSWLTCDPATQDRRSCLPIHFVVLNQMYNFIMNML-
>XP_039532016.1_med13a_Pimephales_120482098
-------MSSCFVPNGASLEDCHSNLFYLADLTGIKWKRYVWQGPTS-APILFPVTEEDPILCSFSRCLKADVLSVWRR----SQRQ-----------------GRRELWLFWWGDDPNFSDLIHHELTGEDDGVWESGLSYECRTLLFKAIHNLLERCLMNRSFVRIGKWFVKPYEKDEKPIN--KREHLSCSFTFFLHGDSNVCTSVEINQHQPVYHLSEEHLTLAQQASSPFQVILSPFGLNGTLTGQSFKLSDPPTQKLIEEWNQFYPIS------PTSKE--------SA-------------EDKMEDIDWEDDSLAAVEVLVGGVRMVYPACLVLVPQSDIPITVT--PTGSSHCTAV-YSNGHQVPASNRDP--AISSVTLTPPTSPEEAQ------TVHS---------------------HSAQKWMRL-PMAM-DGFSVDSTSHHGGKIPRRMASQVVEGVWQECNINRAQNKRKFSATASNGTS--EEETLMKVGAWDFVDSTQRSNCNCSRHKT---L---KQRGGS------TPGQ---------------------------------PPSAGQT--QQP--------PIKHKA-GEK---------PEKGDKQQK-R--PQTPFHHRNSVCED-VPM--ETD--TSAG--QRLAL-RGQEGG------RFPGLRP-SD--VST--GSKPPQ----------LHSG---------------GGATVGNSGPTEMVGSPQP-----PPLSPHPCE--RGEEASDA-IKN------------------------------PSTPHSQHFYP--PSA--EP--CL--QKG-----PDDARLDPL---TQPFP---------------PT--YSEPLEPTPYISAAVNLD----DD------GSHAPWRFFNLPRRKD-AEFPTPSLPG-DKL----R-EE-----VLLG--------------------------AEGIMSATESMVASKRPLKVSDERLQMYLQRQNQHLAAAI-T-GND-HEPDVDPYAFV---DGD-----VKFTFSD-KKDK-AG--------GDREPGKKH--K---GEDG---------SAG-----------------LSD---------DAQR-AAANNRATSTSLIHDSDLAVSIKDLDNLFNS-DEDEQ-------------------------------------------------------------------TPGAR--RAVN-GADEK----FGSKESK----PATLDPVSCISTADLHQMFPTPPSLEQHIMGYSPMNMGSKD-GCMEPGSGLNTLDG--STVLGG---QF-KIEVEESFCSPKPSEIKD-FSFVYKPEFCQPFVGCSMFAPLKSLPSQCLPPIKLPD-ECVYRPSW-TVGKLELLN--SVPAMSHFSKDG------ENNAMEQDYIQTYTPTQTHTPF-LSNSAPPSNS--------------GTNIL--PSPATPRFSAPTPRTPRTPRTPR---GPASVQGSLKYE------NSDLYSP-ASTPST-CRPLNSV-EPATV---P----SIPEAHSLYVNLILSESVMNLFKDCNFDSCCICVCNMNIKGADVGIYISD---------PNMEAQY----PCGCGFSAVVNRRYGNGSGLFLEDELDIIGRG-SDVSQEAEKRFEVLRSMSLEK-T---G----------GGGKD------RVPDELISLLQDQCTNPFSPILALD--LEGLSS--QGTG-----------------GATVPPCVRVEERDFHNDCYMALEHGRQFMDNMSGGKVDETLVKSTCLHHWAKRSA-VDVSGLCSQDVLRVLLSLQPVLQDAIQKKRTVRSWG----VQGPLTWQQFHKMAGRGSYGTDESPEPLPIPTFLVGY----EYDFVVLSPFGLPYWEKLLLDPFGSQRDLGYLVLCPDSDALLTGAKSFFRELTAVYESCKLGQHRPISKVYADGIVRVG------------------------GAAA-KKHSEQP-VNDWFLKAA--GGSS--DAFAKLKLFAQVCRHDLAPYLATQLLDSSLL-IQPNL-IPSSSQSTSSQSSSNLQTSM-----------------ASGGSTLNNNNNAAS--------------NSGSGLS------GNTNNTTTSSS------GPQ----------GSSIQSAKPSSFPPYGSM---------GVQGNSSQSGALGQQAVTQ---------------------------------------------------------N-------SSLSGDN----SAVNSQT-------QGP---SEPPE-ST---MEREKVGVPTDGES-HAITYPPAIMIYVVDPFSY------------EEAEP-----GSS-----QSSMWTMGLLRCYLEMLQV-LPAHIRNSVFVQIVPCQYLLQPVRSEERHLYAQHLKSLAFSVFTQCRRPLPTSTNVKSLTGFGPGLALDTSLRNPDR-PE-CLRLYTPPFILAPTKDKQTELGETFGEASQKYNVLFVGYCLSHDQRWLLATCTDLYGELLETCIISIDVP-NRARRKKGSARKLGLQKLWEWCLGLVQMTSLPWRVVIGRLGRIGHGELRDWSILLSRRNLQSVSRRLKENCRLCGISA-ADTPSILSACLVAMEPQGSFVIMPDSVSTGSVFGRSTTLNMQTSQLSTPQDTSCTHILVFPTSAFVQVNSSNY-PH--ENIDLA-FNGGN--DGSDPIGGIF-DLLEQEGNDL---VDPDI-INI---LPASPT--TSPVHSPGS----------Q---YPHGGDG-SKGQSTDRM---ESHEEAPNIL-QQPLALGYFVSTAKA-GPLPDWFWSACPQAQNQCPLFLKASLHLHVSSV-----QSDE-L-LHSK----HSHPLDSNQTSDVLRFVLEQYNALSWLTCDPATQDRRSCLPIHFVVLNQMYNFIMTML-
>NP_001268397.2 med13a_Danio
-------MSACFVPNGASLEDCHSNLFYLADLTGIKWKRYVWQGPIS-APMLFPVTEEDPILCSFSRCLKSDVLSVWRR----SQRQ-----------------GRRELWLFWWGDDPNFADLIHHELTAEDDGVWESGLSYECRTLLFKAIHNLLERCLMNRSFVRIGKWFVKPYEKDEKPIN--KREHLSCSFTFFLHGDSNVCTSVEINQHQPVYHLSEDHLTLAQQASSPFQVILSPFGLNGTLTGQSFKLSDPPTQKLIEEWNQFYPIS------PTSKE---------------------SAEDKMEDIDWEDDSLAAVEVLVGGVRMVYPACLVLVPQSDIP-TIT--QTGSSHCTAV-YSNGHQVPASNRDP--AISSVTLTPPTSPEEAQ------TVHS---------------------HSAQKWMRL-PVAM-DGFSVDNTSHHGGKIPRRMASQVVETVWQECNINRAQNKRKFSATASNGTS--EEETLIKVGAWDFVDSTQRSNCNCSRHKT---L---KQRASS------TPGQ---------------------------------PPTAGQT--QQP--------PIKHKA-GEK---------PEKGDKQQK-R--PQTPFHHRNSVCED-VTM--ETD--ASAG--QRLAL-RGQESG------RFPGLRP-TD--VGT--GSKPPQ----------LHSG---------------AGSTVGSSGPTEMVGSPQP-----PPLSPHPCE--RGEEPSDT-IKN------------------------------PSTP--QHFYP--PST--EP--CLLPQKG-----PDDARLEPL---TQPFP---------------PA--YPETLEPTPYISAAVNMD----DD------GSHAPWRFFNLPRRKD-AEFPTPTLPG-DKL----R-EE-----ASLG--------------------------AEGIMSVTESMAASKRLLKVSDERIQMYLQRQNQHLAAAI-T-DGD-HEPEVDPYAFV---DGD-----VKFTFSD-KKDK-AG--------LEREPGKKH--K---GEDG---------------------------NAASD---------DAQR-AAAHNRAASTSLIHDSDLAVSIKDLDNLFNS-DEDEQ-------------------------------------------------------------------TPGAR--RAVN-GADEK----FGSKETK----PATLDPVSCISTADLHQMFPTPPSLEQHFMGYSPMNMGSKD-GCMEPGSGLNALDG--PTALGG---PF-KIEVEESFCSPKPSEIKD-FSFVYKPELCQPFVGCSMFAPLKSLPSQCLPPIKLPD-ECVYRPSW-TVGKLELLN--SVPAMTIFSKDG------ENNAMEQDYIQTYTP-QTHTPF-LSNSAPPSNS--------------GTSIL--PSPATPRFSAPTPRTPRTPRTPR---GPASVQGSLKYE------NSDLYSP-ASTPST-CRPLNSV-EPATV---P----SIPEAHSLYVNLILSESVMNLFKDCNFDSCCICVCNMNIKGADVGIYIND---------PNMEAQY----PCGCGFSAVVNRRYGNGSGLFLEDELDIIGRG-SDVSQEAEKRFEALRCISLEK-T---G----------GGGKD------RVPDELISLLQDQCTNPFSPILALD--PEGLSS--QGPG-----------------GTTVPPCVRVEERDFHNDCYLALEHGRQFMDNMSGGKVDEVLVKSTCLHHWAKRSA-VDVSALCSQDVLRVLLSLQPVLQDAIQKKRTVRSWG----VQGPLTWQQFHKMAGRGSYGTDESPEPLPIPTFLVGY----EYDFVVLSPFGLPYWEKLLLDPFGSQRDVGYLVLCPDSDSLLTGAKSFFRELTAVYESCKLGQHRPISKVHADGIVRVG------------------------GAAA-KKLSEQP-VNDWFLKAA--SGSS--DAFAKLKLFAQVCRHDLAPYLATQPLDSSLL-IQPTP-VPSSTQSSSSQSSGSASSNS-----------------QTSMASGGSALNNNN--------------NSAASNSGSGLPGSTNNTPSSSSS------GPQ----------GSSIQSAKPSSFPPFGSM---------GVQGNSSQSGALGQQAVTQ---------------------------------------------------------N-------SSLSGDN----SAINSQT-------QGP---SEPPE-ST---MEREKVGVPTDGDS-HAITYPPAIMIYIVDPFSY------------EEAEP-----GSS-----QSSKWTLGLLRCYLEMLQA-LPTHIRNSVFVQIVPCQYLLQPVRSEERHLYAQHLKSLAFSVFTQCRRPLPTSTNVKSLTGFGPGLALDTSLRNPDR-PE-CLRLYTPPFILAPTKDKQTELGETFGEASQKYNVLFVGYCLSHDQRWLLATCTDLYGELLETCIISVDVP-NRARRKKGSARKMGLQKLWEWCLGLVQMTSLPWRVVIGRLGRIGHGELRDWSILLSRRNLQSVSRRLKENCKLCGISA-SDTPSILSACLVAMEPQGSFVIMPDSVSTGSVFGRSTTLNMQTSQLSTPQDTSCTHILVFPTSAFVQVNSSNY-TH--ENIDIA-FNPGN--DGSDPMGGIF-DLLEQE-NDL---VDPDI-INI---LPASPT--TSPVHSPGS----------Q---YPHGGDG-SKGQSTDRM---ESHEEAPNIL-QQPLALGYFVSTAKA-GPLPDWFWSACPQAQNQCPLFLKASLHLHVSSV-----QSDE-L-LHSK----HSHPLDSNQTSDVLRFVLEQYNALSWLTCDPATQDRRSCLPIHFVVLNQMYNFIMTML-
>XP_022536786.2 med13a_X1_Astyanax_103047243
-------MSACFVPNGASLEDCHSNLFYLADLTGIKWKRYVWQGPTS-APMLFPVTEEDPILSSFSRCLKADVLSVWRR----SQRQ-----------------GRRELWLFWWGEDPNFSELIHSELTGEDDGVWESGLSYECRTLLFKAIHNLLERCLMNRSFVRLGKWFVKPYEKDEKPIN--KSEHLSCSFSFFLHGDSNVCTSVEINQHQPVYHLSEEHLTLAQQASSPFQVILSPFGLNGTLTGQSFKLSDPPTQKLIEEWKQFYPIS------TSSKE--------ST-------------EDKMEDIDWEDDSLAAAEVLVGGVRMVYPACMVLVPQADIP-TIT--PVGSSHCTAV-YSGGHQVPASNRDP--AISSVTLTPPTSPEEAQ------TVDS---------------------LTAQKWMRL-PSAV-DGFSVDSASHHGGKIPRRMASQVVERVWQECNMNRSLNKRKFS-ATGSGTS--EEEVMEKMGSWDFVESVQRTTCNCSRHKT---L---KQRVGG------AQGQ---------------------------------PVSTGQV--QQQ--------PIKHKA-GEK---------LDKGDKQQK-R--PQTPFHHRSSVSDD-ISM--EAD--ASAS--QRLAL-RGQECG------RFTGLHP-AE--VCT--VPKPPL----------LHTG---------------GGAAGGAGVPSELVGSPQP-----PPLSPHPCD--RVEEGSET-LKN------------------------------LSTPHSQHFYP--TPS--EP--CLLPQKG-----PDDPCADSL---AHPFH---------------PA--YSEATEPTVYIGTAVCLE----ND------GNHMPWRFFNLPRRKD-LDLPTPSLPT-DKL----K-EE-----GLMG--------------------------VNGNVSITEVMAISKHTLKVSGERVQTYLQRRNQHLAAAI-A-DSD-LEPEVDPYAFV---DGD-----VKFTFSD-KKDK-AG--------IEREQGRKH--K---GDDG---------GAG-----------------TLD---------DAQR-GAAHKTASSTSLIHDSDLTVSFKDLDNLFNS-DEDEQ-------------------------------------------------------------------TPGAR--RAVN-GTDDK----FGSKEPK----TAMLDPVSCISSADLNQIFPTPPSLEPHIMGYSPMNMGGKEYGNMEPGPGMTSLDG--SSALVS---QF-KIEVEESFCSPKPSEIKD-FSFVYKPELCQAFVGCSMFAPLKTLPSQCLPPIRLLE-ECVYRPSW-SVGKLELLN--PIPAMNFLNRDS--NIPSVGSAMEQDYNQSYTP-QTHTPF-ISNSAPPSNS--------------GTGIL--PSPATPRFSAPTPRTPRTPRTPR---GPSSVQGSLKYE------NSDLYSP-ASTPST-CRPLNSV-EPATV---P----SIPEAHSLFVTLILSESVMNLFKDCNFDSCCICVCNMNIKGADVGVYIND---------PNMEAQY----PCSCGFSAVVNRRYGNGSGLFLEDELDIIGRG-SDVSREAEKRFEALRSTSLEK-S---P----------GGLQD------RNPDELILLLQDQCTNPFPPLVAAE--PEGTAS--GAPG-----------------SSVVPPCVRVEERDFHNDCYLALEHGRQFMDNMSGGKVDEVLVKSTCLHHWAKCNA-VDVSALCSQDVLRVLLSLQPVLQDAIQKKRTVRSWG----VQGPLTWQQFHKMAGRGSYGTDESPEPLPIPTFLVGF----EYDFVVLSPFGLPYWEKLLLEPFGSQRDMGYLVLCPENEALINGAKSFFRELTAVYESCKLGQHRPISKVHADGIVRVG------------------------GAAA-KKLSEQP-ISDWFLKGV--CSTT--EAFAKLKLFAQFCRHDLAPYLATQPLDSSLL-TQPSP-ASYTTQTLPAQSSGSASSNP-----------------QSSLASGVSSLTSNT--------------GTGNVGQ-----GLQGSTSSMPSS------GPQ----------NGSVQPSKPSSFPPFGGM---------GVQSNSSQSGALGQQAGSQ---------------------------------------------------------S-------SNLSGDN----SSSSSQT-------QGS---SEPPE-ST---MEREKVGVPTDGES-HAIVYPPAIMIYIVDTFSY------------EDAET-----GVA-----HSSVWTLGLLRCYLEMVQF-LPPHIRNSISVQIIPCQYLLQPVKSEERQLYAQHLKSLAFSVFSQCRRPLPASTNVKSLTGFGPGLALDTALRSPER-PE-CLRMYTPPFILAPVKDKQTELGETFGEASQKYNVLFVGYCLSHDQRWLLATCTDMYGELLETCIINIDVP-NRARRKKGSARRLGLQKLWEWCLGLVQMTSVPWRVVIGRLGRIGHGELRDWSILLSRRNLQSLSRRLKDMCRMCGISS-ADTPSILSACLVAMEPQGSFIIMPDSVSTGSVFGRSTTLNMQTSQLSTPQDTSCTHILVFPTSAFVQVNSSSY-TP--E--DIA-FNPIN--DGSDPIGGIF-DLLEQE-SDL---VDPDI-ISI---LPASPT--TSPVHSPGS----------Q---YHHGGDG-SKGQSTDRM---ESHDEAPNIL-QQPLALGYFVSTAKA-GPLPDWFWSACPQAQNQCPLFLKASLHIHVSSV-----QSDE-L-LHGK----HSHPLDSSQTSDVLRFVLEQYNALSWLTCDPATQDRRSCLPIHFVVLNQLYNFIMNML-
>XP_036416953.1_med13a_X1_Colossoma_118800898
-------MSSCFVPNGASLEDCHSNLFYLADLTGIKWKRYVWQGPTS-APMLFPVTEEDPILSSFSRCLKADVLSVWRR----SQRQ-----------------GRRELWLFWWGDDPNFSELIHSELTGEDDGVWESGLSYECRTLLFKAIHNLLERCLMNRSFVRIGKWFVKPYEKDEKPIN--KSEHLSCSFSFFLHGDSNVCTSVEINQHQPVYHLSEEHLTLAQQASSPFQVILSPFGLNGTLTGQSFKLSDPPTQKLIEEWNQFYPIS------PSSKD---------------------SSEDKMEDIDWEDDSLAAVEVLVGGVRMVYPACLVLVPQSDIP-TVT--PVGSSHCTAV-CSGGHQVPASNRDP--AISSVTLTPPTSPEEAQ------TVDS---------------------HSAQKWMRL-PSAV-DGFSVDNTSHHGGKIPRRMASQVVEHVWQECNINRALNKRKFS-ATANGTS--EEEVLEKMGSWDFVESTQRTTCNCSRHKA---L---KQRVGS------TQGQ---------------------------------AVSAGQV--QQQ--------PTKHKA-GEK---------PEKGDKQQK-R--PQTPFHHRSSICDD-VSM--ETE--ASAG--QRLSL-RGQDGG------RFPGLRP-SD--VCA--VPKPPQ----------LHTG---------------GGTAGSVGGPSEMVGSPQP-----PPLSPHPCD--RGEEPSEA-LKN------------------------------PSTPHSQHFYP--PSS--EP--CLLPQKG-----PDDPRVDSL---APPFH---------------PA--FPEAMEPTVYVGAAVSLE----DD------GSHVPWRFFNLPRRKD-LDFPTPSLPM-DKL----R-EE-----ALLA--------------------------VDGNMSVTELMATSKHTLKVSEERIQTYLQQQNQHLAAAI-A-DSD-HEPEVDPYAFV---DGD-----VKFTFSD-KKDK-AG--------GEKEQGKKH--K---GEDG---------SAG-----------------PSD---------DAQR-GAAHKIAASTSLIHDSDLAVSIKDLDNLFNS-DEDEQ-------------------------------------------------------------------TPGAR--RAVN-GTEEK----FGSKEPK----PAALDPVSCISSADLHQMFPTPPSLEQHIMGYSPMNMGSKEYGNMEPGPGLTSLDG--PSALTG---QF-KIEVEENFCSPKPSEIKD-FSFVYKPELCQSFVGCSMFAPLKTLPSQCLPPIKLPE-ECMYQPSW-SLGKLELLN--TVPTMSFLNRDS--NIPSVGSAMEQDYSQSYTP-QTHTPF-ISNSAPPSNS--------------GTGIL--PSPATPRFSAPTPRTPRTPRTPR---GPASVQGSLKYE------NSDLYSP-ASTPST-CRPLNSV-EPATV---P----SIPEAHSLYVTLILSESVMNLFKDCNFDSCCICVCNMNIKGADVGVYISD---------PNMEAQY----PCSCGFSAVVNRRYGNGSGLFLEDELDIIGRG-SDVSREAEKRFEVLRSSSLEK-S---G----------GGVKD------KVPDELILLLQDQCTNPYSPLLATE--PEGTAS--RVPG-----------------GVVVPPCVRVEERDFHNDCYLALEHGRQFMDNMSGGKVDETLVKSTCLHHWAKRNA-VDVSALCSQDVLRVLLSLQPVLQDAIQKKRTVRSWG----VQGPLTWQQFHKMAGRGSYGTDESPEPLPIPTFLVAY----EYDFVVLSPFGLPYWEKLLLEPFGSQRDVGYLVLCPENEALLNGAKSFFRELTAVYESCKLGQHRPISKVHADGIVRVG------------------------GAAA-KKLSEQP-ISDWFLKGV--SGTS--EAFAKLKLFAQVCRHDLAPYLATQPLDGSLL-TQPSP-PPSSTQSSSVQSSGLASSNP-----------------QTSQASGGSSLTNNT--------------GPGNSGP-----GLPGSTSSTPSS------GPQ----------NSSMQPSKPSSFPPFGGM---------GAQSNSSQSGALGQQAGTQ---------------------------------------------------------N-------SNLSGDS----SSSTSQT-------QGP---SEPPE-ST---MEREKVGIPTDGES-HAITYPPAIMIYIVDPFSY-------------EDAD--------------SSVWTLGLLRCYLEMVEF-LPSHIRNSISVEIIPCQYLLQPVKCEERQLYAQHLKSLAFSVYSQCRRPLPVSTNVKSLTGFGPGLALDTALRSPER-PE-CLRMYTPPFILAPVKDKQTELGETFGEASQKYNVLFVGYCLSHDQRWLLATCTDMNGELLETCIISVDVP-NRARRKKGSARRLGLQKLWEWCLGLVQMTSVPWRVVIGRLGRIGHGELRDWSILLSRRNLQSLSRRLKDMCRMCGISS-ADTPSILSACLVAMEPQGSFIIMPDSVSTGSVFGRSTTLNMQTSQLSTPQDTSCTHILVFPTSAFVQVNSSSY-TP--E--DIA-FNPIN--DGSDPIGGIF-DLLEQE-NDL---VDPDI-INI---LPASPT--TSPVHSPGS----------Q---YHHGGDG-SKGQSTDRM---ESHDEAPNIL-QQPLALGYFVSTAKA-GPLPDWFWSACPQAQNQCPLFLKASLHLHVSSV-----QSDE-L-LHGK----HSHPLDSNQTSDVLRFVLEQYNALSWLTCDPATQDRRSCLPIHFVVLNQLYNFIMNML-
>XP_017572951.1 LOW QUALITY_med13a_Pygocentrus_108439200
-------MSSCFVPNGASLEDCHSNLFYLADLTGIKWKRYVWQGPTS-APMLFPVTEEDPILSSFSRCLKADVLSVWRR----SQRQ-----------------GRRELWLFWWGDDPNFSELIHSELTAEDDGVWESGLSYECRTLLFKAIHNLLERCLMNRSFVRIGKWFVKPYEKDEKPIN--KSEHLSCSFSFFLHGDSNVCTSVEINQHQPVYHLSEEHLTLAQQASSPFQVILSPFGLNGTLTGQSFKLSDPPTQKLIEEWNQFYPIS------PSSKE---------------------SSEDKMEDIDWEDDSLAAVEVLVGGVRMVYPACLVLVPQSDIP-TVT--PVGSSHCTAV-YSGGHQVPASNRDP--TISSVTLTPPTSPEEAQ------TVDS---------------------HSAQKWMRL-PSAV-DGFSVDNTSHHGGKIPRRMASQVVEHVWQECNISRALNKRKFS-ATANGTG--EEEVLEKMGSWDFVESTQRTTCNCSRHKA---L---KQRVGS------TQGQ---------------------------------PVSAGQV--QQQ--------PTKHKA-GEK---------PEKGDKQQK-R--PQTPFHHRSSICDD-VSM--ETD--ASAG--QRLSL-RGQDGG------RFPGLRP-SD--VCT--VPKPPQ----------LHTG---------------AGTAGSVGGPSEMVGSPQP-----PPLSPHPCE--RGEEPSEA-LKN------------------------------PSTPHSQHFYP--PSS--EP--CLLPQKG-----PDDPRVDSL---APPFH---------------PA--FPEAMEPTVYVGAAVSLE----DD------GSHVPWRFFNLPRRKD-LDFPTPSLPM-DKL----R-EE-----ALLA--------------------------VDGNMSVTELMATSKHTLKVSEERIQTYLQRRNQHLAAAI-A-DSD-HEPEVDPYAFV---DGD-----VKFTFSD-KKDK-AG--------GEKEQGKKH--K---GEDG---------SAG-----------------PSD---------DAQR-GAAHKIAASTSLIHDSDLAVSIKDLDNIFNS-DEDEQ-------------------------------------------------------------------TPGAR--RAVN-GTEEK----FGSKEPK----PAALDPVSCISSADLHQMFPTPPSLEQHIMGYSPMNMGSKEYGSMEPGPGLTSLDG--PSALAG---QF-KIEVEENFCSPKPSEIKD-FSFVYKPELCQVFVGCSMFAPLKTLPSQCLPPIKLPE-ECMYQPSW-SLGKLELLN--TVPTMSFLNRDS--NIPSVGSAMEQDYSQSYTP-QTHTPF-ISNSAPPSNS--------------GTGIL--PSPATPRFSAPTPRTPRTPRTPR---GPASVQGSLKYE------NSDLYSP-ASTPST-CRPLNSV-EPATV---P----SIPEAHSLYVTLILSESVMNLFKDCNFDSCCICVCNMNIKGADVGVYISD---------PNMEAQY----PCSCGFSAVVNRRYGNGSGLFLEDELDIIGRG-SDVSREAEKRFEALRSSSLEK-S---G----------GAVKD------KVPDELILLLQDQCTNPYSPLLATE--PEGTAS--RVPG-----------------GVVVPPCVRVEERDFHNDCYLALEHGRQFMDNMSGGKVDETLVKSTCLHHWAKCNA-VDVSALCSQDVLRVLLSLQPVLQDAIQKKRTVRSWG----VQGPLTWQQFHKMAGRGSYGTDESPEPLPIPTFLVAY----EYDFVVLSPFGLPYWEKLLLEPFGSQRDVGYLVLCPENEALLSGAKSFFRELTAVYESCKLGQHRPISKVHADGIVRVG------------------------GAAA-KKLSEQP-VSDWFLKGV--SSTS--EAFAKLKLFAQVCRHDLAPYLATQPLDGSLL-TQPSP-PPSSTQSSSVQSSGLGSSNP-----------------QTSLGSGGSSLTNNT--------------GPGNSGP-----GLPGSTSSTPSS------GPQ----------NSSMQPSKPSSFPPFGAM------------GAQSNSSQSGALAGTQ---------------------------------------------------------N-------SNLSGDS----SSSTSQT-------QGP---SEPPE-ST---MEREKVGIPTDGES-HAITYPPAIMIYIVDPFSY----------------E-----EAD------SSVWTLGLLRCYLEMVEF-LPSHIRNSISVEIIPCQYLLQPVKCEERQLYAQHLKSLAFSVYSQCRRPLPVSTNVKSLTGFGPGLALDTALRSPER-PE-CLRMYTPPFILAPVKDKQTELGETFGEASQKYNVLFVGYCLSHDQRWLLATCTDMNGELLETCIISIDVP-NRARRKKGSARRLGLQKLWEWCLGLVQMTSVPWRVVIGRLGRIGHGELRDWSILLSRRNLQSLSRRLKEMCRMCGISS-ADTPSILSACLVAMEPQGSFIIMPDSVSTGSVFGRSTTLNMQTSQLSTPQDTSCTHILVFPTSAFVQVNSSSYTPE-----DIA-FNPIN--DGSDPIGGIF-DLLEQE-NDL---VDPDI-INI---LPASPT--TSPVHSPGS----------Q---YHHGGDG-SKGQSTDRM---ESHDEAPNIL-QQPLALGYFVSTAKA-GPLPDWFWSACPQAQNQCPLFLKASLHLHVSSV-----QSDE-L-LHGK----HSHPLDSNQTSDVLRFVLEQYNALSWLTCDPATQDRRSCLPIHFVVLNQLYNFITNML-
>XP_010869019.2_med13a_X1_Esox_105010997
-------MSSCFVPNGASLEDCHSNLFCLADLTGIKWKRFVWQGPTS-APILFPVTEEDPILCSFSRCLKADVLSVWRR----SQRP-----------------GRREIWLYWWGDDPNFAELIHHELTAEEDGVWESGLSYECRTLLFKAIHNLLERCLMNRSFVRIGRWFVKPYEKDEKPIN--KSEHLSCSFTFFLHGESNVCTSVEINQHQPVYHLSDEHLSLAQQASSPFQVILSPFGLNGTLTGQSFKVSDPPTQKLIEEWNQFYPIS------PPSND-----------------KDCSPSEDKMEDIDWEDDSLAAVEVLVGGVRMVYPACLVLVPQSDIP-ATA--PQGSSHCTAV-YSGGYQVPASQREP--AISSVTLTPPTSPEETH------TVDS---------------------QSAQKWVKM--SPAVDDFCADSTSNHGGKVPLRLASQVVERVWQECNINRAQNKRKFS-ATANGSL--DEELMEKVGAWDFVESTQRSHCNCSRHKA---V---KQRGGG------MAGQ---------------------------------LQSAGQPAHSQP--------PTKHKTGGDK---------PEKADKQTK-R--PQTPFHHRSPTCDH-VTM--ETEAAAAAG--QRLAM-RAQQEGG-----QFQGLRH-AD-------GVTKPTQ---------LHTA-----------------------GSSETMGSPQP-----PPLSPHPCERDRGEETGDGSIKN------------------------------PSTPHSQHFYQ--PPS--EP--CPPGQKGGE---GDPRGLDAL---TQHFH-------------NPHSAYPPEPLEPTVYVGSAISLE----ED------SSPAPWRFFNLPRRKE-VEMPTLLLPG-DKL----RERD-----EASG--------------------------GQEVVSVTELMATCKRPLKVSEERVQMYVQRKNQYLSAAI-T-DDD-HEPEEDPYAFE---DGD-----VKFSFSD-KKDR-TG--------CERQPGKKH--K---GDDG---------LTG-----------------QSD---------EAAR-AAAHARTASTSLIHETDLAVSINDLDNLFNS-DEDEL-------------------------------------------------------------------TPGSR--RALN-GADDI----FGNKEPK----PATLDPVSCISSADLHQMFPTPPSLEQHIMGYSPMNTGSKEYGGMESGHGMTSLDG----TLGG---HF-KMEVEESFCSPKPQEIKD-FSFVYKPELCQAFVGCSMFAPLKTLPSQCLPPVKLPE-ECLYRPGWTTVGKLEILNHPHVPAMAYLNKDS--NVPSVGSAMDQDYSQSYTP-QTHTPF-LSTSAPPSNG--------------GMGIL--PSPATPRFSAPTPRTPRTPRTPR---GPASVQGSLKYE------NSDLYSP-ASTPST-CRPLNSV-EPATV---P----SVPEAHSLYVTLILSESVMNLFKDCNFDSCCICVCNMNIKGADVGVYLSD---------PTGEAQY----PCTCGFSAVVNRRYGNGSGLFLEDELDIIGRG-SDVSREAEKRFEVLRQHSLER-TGEGG----------QGRGE------RVPDELILLLQDQCTNPFSPMAGVE--PDSLAA--RGAG-----------------ACPVPACVRVEERDYHSDCYMALEHGRQFMDNMSGGKVDEALVKNTCLHHWSKHNA-VDVSTLCSQDVLRVLLSLQPVLQDAIQKKRTVRSWG----VQGPLTWQQFHKMAGRGSYGTDESPEPLPIPTFLVGY----EYDFVVLSPFGLPYWEKLLLDPFGSHRDVGYLVVCPDNEALLQGAKSFFRDLTAVYESCRLGQHRPISKCHPDGIVRVG------------------------GAAA-KKLSEQP-VSDWFLKAA--SGNS--DAFAKLKLYAQVCRHDLAPYLAAQPLDSSLL-TQPMA--PPASSQSSSAQSTGSSSAT-----------------SAGPQISAAPGGPSL-------------PNNSCSSAPSNNTGLANSANNTASS------GSQ---------TSSGMQSTKPGSFPPFGAM-----GVQNQGQGGASQGGQLGQQAGAQ---------------------------------------------------------N-------TGLPGGE------SDSQA-------QIP---TEPLE-ST---MEREKVGVPTDGES-HALTYPPAIIVYMVDPFTY------------EEPEA-------------GSNVWTLGLLRCYLEMLQF-LPPHIRNSVSVQIIPCQYLLQPVRSEERHIYAQHLKSLAFSVFSQCRRPLPGSTNVKSLTGFGPGLAIDTALKSPER-PD-CLRLYTPPFILAPTKDKQTELGETFGEASQKYNVLFVGYCLSHDQRWLLATCTDLYGELLETCIISIDVP-NRARRKKGSARRLGLQKLWDWCLGLVQMTSVPWRVVIGRLGRMGHGELRDWSILLSRRNLQSLSRRLKEMCRMCGISA-SDTPSILSACLVAMEPQGSFVIMPDSVSTGSVFGRSTTLNMQTSQLSTPQDTSCTHILVFPTSAFVQVASSNY-TT-DTNIDIA-FNPIP--DGSDAI-GIF-DLLDQE-NDL---VDPDI-ISI---LPASPT--TSPVHSPGG----------H---YHQGGDG-SKGQSTDRM---ESHDEAPNIL-QQPLALGYFVSTAKA-GPLPDWFWSACPQAQNQCPLFLKASLHLHVSSV-----QSDDQL-LHSK----HSHPLDSNQTSDVLRFVLEQYNALSWLTCDPATQDRRSCLPIHFVVLNQMYNFIMNML-
>XP_029556321.1_med13-like_X1_Salmo_trutta_115154335
-------MSSCFVPNGASLEDCHSNLFCLADLTGIKWKRYVWQGPTS-APILFPVTEEDPILCSFSRCLKADVLSVWRR----SQRP-----------------GRRELWLFWWGDDPNFAKLIHHELTAEEDGVWESGLSYECRTLLFKAIHNLLERCLMNRSFVRIGKWFVKPYEKDERPIN--KSEHLSCSFTFFLHGESNVCTSVEINQHQPVYHLSDEHLTLAQQASSPFQVILSPFGLNGTLTGQSFKLSDPPTQKLIEEWNQFYPIS------PSSKD---------------KDKNDSPSEDKMEYMDWEDDSLAAVEVLVGGVRMVYPACLVLVPQSDIP-ALV--PQGSSHCTAV-YSGGHQVPASQRDP--AISSVTLTPPTSPEEAH---TGTTMDS---------------------QSALKWVKM-SSAV-DGFSVDSASHHEGKIPRRLASQVVERVWQECNINRAQNKRKFS-ATANGTC------EEKVGAWDFVESTHRSNCNCSRHKA---L---KQRGGG------TPGQ---------------------------------PQSAGQPTHTQP--------PTKHKTGGDK---------PEKSDKQTK-R--PQTPFHHRSAACDD-VTM--ETK---AAG--QRLAM-RAQQEGG-----RFPGLHPADG-------VTKTPQ----------RHDG-----------------GVGSAGGSSEMTGSPQP-----PPLSPHPCERDRGEETGDGSLKN------------------------------PSTPHSQHFYQ--PPP--EP--CLAEQKGGV---RDHHGLDGL---AQHFH-------------HPHTAYPPEPLEPTVYVGSAVNLE----ED------GSPAPWRFFNMPRRKE-AAIPTPTLPW-DKL----RDRERD---EASG--------------------------GQEVVSVTELMATSKQPLKVSEERVQMYIQRRNQYLAAAI-T-DDD-HEPEVDPYAFE---DGD-----VKFSFSD-KKDK-MG--------GERQPGKKH--K---GEDG---------AAG-----------------PSD---------DAAR-EAANARTASTSLIHETDLAVSINDLDNLFNS-DEDEL-------------------------------------------------------------------TPGSR--RAVN-GTDNK----FGNKEPK----PAPLDPVSCISSADLHQMFPTPPSLEQHIMGYSPMNMGSKEYGSIEAGQGMTNLDG--ASSLGG---HF-KIEVEEGYCSPKPQEIKD-FSFVYKPELCQAFVGCSMFAPLKTLPSQCLPPIKLPE-ECIYRPSWTTVGKLEMLNHPHVPAMAYLNKDS--NIPSVGSAMDQDYSQSYTP-QTHTPF-MSNSAPPSNS--------------GTGIL--PSPATPRFSAPTPRTPRTPRTPR---GPASVQGSLKYE------NSDLYSP-ASTPST-CRPLNSV-EPATV---P----SIPEAHSLYVTLILSESVMNLFKDCNFDSCCICVCNMNIKGADVGVYLSD---------PTGEAQY----PCTCGFSAVVNRRYGNGSGLFLEDELDIIGRD-SDVSREAEKHFEALRQHSLER-T--GG----------GGRGE------RVPDELILLLQDQCTNPFSPMAGME--PDSLAA--RGAG-----------------GCPVPACVRVEERDYHSDCYMALEHGRQFMDNMSGGKVDEALVKSTCLHHWSKQNA-VDVSALCSQDVLRVLLSLQPVLQDAIQKKRTVRSWG----VQGPLTWQQFHKMAGRGSYGTDESPEPLPIPTFLVGY----EYDFVVLSPFGLPYWEKLLLDPFGSHRDVGYLVVCPDNEALLQGAKNFFRDLTAVYESCRLGQHRPISKGHPDGIVRVG------------------------GSAA-KKLAEQP-VSDWFIKAA--SGNS--DAFAKLKLYAQVCRHDLAPYLAAQPLDSSLL-TQPTP--PPATSQYSSTQSSGSSSTT-----------------SACPQNSATPSLPNN--------------NNSSSSAPSNSTGVANSANSTASS------GSQ---------PSSGVQSAKPSSFPPFGTM-----SMQNQGQGGGTQGGQLGQQAGAQ---------------------------------------------------------K-------AGLPGGD------SASQA-------QAP---TEPLE-ST---MEREKVGVPTDGES-HAITYPPAIVVYIVDPFTY-------------EEPE-----AGS-------SVWTLGLLRCYLEMLQF-LPPHIRNSVSVQIIPCQYLLQPVRSEERHIYAQHLKSLAFSVFSQCRRPLPRSTNVKSLTGFGPGLAIDTALKSPER-PE-CLRLYTPPFILAPTKDKQTELGETFGEASQKYNVLFVGYCLSHDQRWLLATCTDLYGELLETCIISIDVP-NRARRKKGSARRSGLQKLWDWCLGLVQMTSVPWRVVIGRLGRMGHGELRDWSILLSRRNLQSLSRRLKEMCRMCGISA-SDTPSILSACLVAMEPQCSFVIMPDSVSTGSVFGRSTTLNMQTSQLSTPQDTSCTHILVFPTSAFVQVASSNY-TT-DTNIDIA-FNPIP--DGSDAI-GIF-DLLDQE-NDL---VDPDI-INI---LPSSPN--TSPVHSPGG----------H---YHQGGDG-SKGQSTDRM---ESHDEAPNIL-QQPLALGYFVSTAKA-GALPDWFWSACPQAQNQCPLFLKASLHLHVSSV-----QSDE-L-LHSK----HSHPLDSNQTSDVLRFVLEQYNALSWLTCDPATQDRRSCLPIHFVVLNQMYNFIMNML-
>XP_029547021.1_med13-like_Salmo_trutta_115148876
-------MSSCFVPNGASLEDCHSNLFCLADLTGIKWKRYVWQGPTS-APILFPVTEEDPILCSFSRCLKADVLSVWRR----SQRP-----------------GRRELWLFWWGDDPNFAELIHHELTAEEDGVWESGLSYECRTLLFKAIHNLLERCLMNRSFVRVGKWFVKPYEKDEKPIN--KSEHLSCSFPFFLHGESNVCTSVEINQHQPVYHLSDEHLTLAQQASSPFQVILSPFGLNGTLTGQSFKLSDPPTQKLIEEWNQFYPIS------PSSKDKDKHGSP-S--------------EDKMEDMDWEDDSLAAVEVLVGGVRMVYPACLVLVPQSDIP-AVA--PQGSSHCTTV-YSGGHQVPASQRDP--AISSVTLTPPTSPEEAQ------TVDS---------------------QSAQKWVKM-SSAV-DGFSVDSTSHHEGKIPRRLASQVVERVWQECNINRAQNKRKFS-ATANGTC--EEELMEKVGTWDFVESAQRSHCNCSRHKS---L---KQRGGS------IPGQ---------------------------------PQSAGQPTHTQP--------PTKHKAGGDK---------PEKGDKQTK-R--PQTPFHHRSTACDD-VTK--ETE--VAAG--QRLAM-RAQQAGG-----GFSGLRP-SD----S--VTKPPQ----------LHSG-----------------GLGSGGSSSEMTGSPQP-----PPLSPHPCERDRGEETGNGSMKN------------------------------PSTPHNQHFYQ--PPP--EP--CLVGQKGGE---GEPRRLDGL---ALHFH-----------HPHTSY--PSEPLEPTMYVGSAVNLE----ED------GSPAPWRFFNLPRRKE-AEIPTPMLPG-DKLRDRER-DE-----ASGG--------------------------QE-VVSVTELMATSKRPLKVSEERVQMYLQRRNQYLAAAI-TDDDD-HEPEVDPYAFE---DGD-----VKFSFSD-KKDK-TG--------GERQPGKKH--K---GEDG---------AAG-----------------LSD---------DAAR-AAAHARTASTSLIHETDLAVSINDLDNLFNS-DEDEL-------------------------------------------------------------------TPGSR--RAVN-GTGDK----FGNKEPK----PATLDPVSCISSADLHQMFPTPPSLEQHIMGYSPMNMGSKEYGGLEVGQGMTNMDG--TSSLGG---HF-KIEVEEGYCSPKPQEIKD-FSFVYKPEPCQAFVGCSMFAPLKTLPSQCLPPIKMPD-ECIYRPSWTTVGKQEMLNHPHVPSMAYLNKDS--NIPSVGSAMDQDYSQSYTP-QTHTPF-MSNSAPPSNS--------------GTGIL--PSPATPRFSAPTPRTPRTPRTPR---GPASVQGSLKYE------NSDLYSP-ASTPST-CRPLNSV-EPATV---P----SIPEAHSLYVTLILSESVMNLFKDCNFDSCCICVCNMNIKGADVGVYLSD---------PTGEAQY----PCTCGFSAVVNRRYGNSSGLFLEDELDIIGRD-SDVSREAEKRFEALRQHSLER-TGGGG----------GGRGE------RVPDELILLLQDQCTNPFSPMAGME--PDSLAA--RGAG-----------------GCPVPACVRVEERDYHSDCYMALEHGRQFMDNMSGGKVDEVLVKSTCLHRWSKQNA-VDISALCSQDVLRVLLSLQPVLQDAIQKKRTVRSWG----VQGPLTWQQFHKMAGRGSYGTDESPEPLPIPTFLVGY----EYDFVVLSPFGLPYWEKLLLDPFGSHRDVGYLVVCPDNEALLQGAKNFFRDLTAVYESCRLGQHRPISKDHPDGIVRVG------------------------GAAA-KKLAEQP-VSDWFLKAA--SGNS--DAFAKLKLYAQVCRYDLAPYLASQPLHSSLL-AQPTP--PPASSQSSSMQSSGSSSTT-----------------STGPQNSATPGGPSL--------------PNSSGSAPSNSTGVANSANSAASS------GSL---------PSSGMQSAKPSSFPPFGTM-----GLQNQSLDGGTQGGQLGQQAGSQ---------------------------------------------------------N-------TGLPGGD------SASQA-------QAP---TEPLE-ST---MEREKVGVPTDGES-HAITYPPAIVVYIVDPFTY-------------EEPE-----AGS-------SVWTLGLLRCYLEMLQF-LPPHIRNAVSVQIIPCQYLLQPVRSEERHIYAQHLKSLAFSVFSQCRRPLPGSTNVKSLTGFGPGLAIDTALKSPER-PE-CLRLYTPPFILAPTKDKQTELGETFGEASQKYNVLFVGYCLSHDQRWLLATCTDLYGELLETCIISIDVP-NRARRKKGSARRSGLQKLWDWCLGLVQMTSVPWRVVIGRLGRMGHGELKDWSILLSRRNLQSLSRRLKEVCRMCGISA-SDTPSILSACLVAMEPQGSFVIMPDSVSTGSVFGRSTTLNMQTSQLSTPQDTSCTHILVFPTSAFVQVASSNY-TT-DTNIDIA-FNPIP--DGSDAI-GIF-DLLDQE-NDL---VDPDI-INI---LPASPT--TSPVHSPGG----------H---YHQGGDG-SKGQSTDRM---ESHDEAPNIL-QQPLALGYFVSTAKA-GPLPDWFWSACPQAQNQCPLFLKASLHLHVSSV-----QSDE-L-LHSK----HSHPLDSNQTSDVLRFVLEQYNALSWLTCDPATQDRRSCLPIHFVVLNQMYNFIMKML-
>XP_023818688.1_med13a_X1_Oryzias_101173731
-------MSSCSVPNGASLEDCHSNLFYLADLTGIKWKMFVWQGPTS-APILFPVTEEDPILCSFSRCLKADVLSVWRR----SQRP-----------------GRRELWLFWWGDDPNFTELIHHELTAGDDGLWENGLPYECRTLLFKAIHNLLERCLMNRSFVRIGKWFVKPYEKDEKPVN--KSEHLSCAFTFFLHGESNVCTSVEINQHQPIYHLTEEHLTLAQQASTPFQVILSPFGLNGTLTGQSFKMSDPPTQKLIEEWNQFYPIS------PSAKQ------TVS--------------EDKPEDMDWEDDSLASVEVLVGGVRMVYPACLVLVPQSDIP-VVT--PVGSSQCTAV-YSGGYQVPAMQREP--AMSLVTLTPPTSPEEVH------TVDS---------------------HSAQKWLKM-PSSS-DVFSVDRTNHHGGKVPRRLASQVVERVWQECNINRAQNKRKFS-ATTNCTG--EEEVPEKVGAWDFVEPSQRSYCVCSRHKS---V---KQRAGG------AQGL---------------------------------TQSMGQP--SQP--------PTKHKTGGEK---------VDKGEKQQK-R--PQTPFHHRNLTSDE-TSM--ETE--AAVG--QRLNL-RGQDGG------RFRSANV-TT-------IPKAPQ----------LQSG-------------------RISTGPSEQVNSPQP-----PPLSPHPCD--RGEESGEG-MRN------------------------------PSTPNNQHFYQ--PPL--EP--CLIGVKGGG---EDAGGLVCL---NQHFH-----STHPHPHSGTSA--LTEPPEPTVYVSAAVNLE----DD------SSLTPWRLYNLPRRKE-AEVPTPVLPI-DRL----R-DEIL---------------------------------PQELVSVTELMSTSKYTLKVSEERVQRYRARRNQYLSAAI-T-DGE-HEHEVDPYAFE---EGD-----DKFVFSS-KKDK-SG--------GEREPGNKH--K---SEDG---------GAG-----------------PSD---------DAQG-AVGHNRMASTSLIHETDLVVSINDLDNLFNS-DEDDL-----------------------------------------------------------------A--PGSK--R-LE-RTDEKGTKGLTSKEPK----ASTLDHVSCISSAELHQMYPTPPSLEQHIMGYSPMNMCSKEYGSMEPNTGMTMLDG--ISTLGG---HF-KIEVEESFCSPKPSEVKD-FSFVYKPEQCQPFVGCSMFAPLKTLPSQCLPPIKTPE-DCTYRPSW-TMGR-EMLN--PVPVMTFLHKDS--NIPSVGSTMDQDYSQTYTP-QTQAPF-VSNSAPPSNS--------------GAGIL--PSPATPRFA-PTPRTPRTPRTPR---GPSSVQGSLKYE------NSDLYSP-ASTPST-CRPLNSV-EPATV---P----SIPEAHSLYVTLILSESVMNLFKDCNFDSCCICVCNMNLKGADVGVYLSD---------PISEAQE----PCSCGFSAVVNRRYGNGSGLFLEDELDIIGRG-TDVSREVEKRFEQLRLSGVGR-------------------GD------RVPDELILLLQDQCTNPFSAIVTLE--HDGVK---RGPS-----------------GVPVPPCVRVEERDYCSDCYMALKHGREFMDSMSGDKVDEVLVKSTCLHQWAKENT-VDMSALCSQDVLRVLMSLQPVLQDAIQKKRTVRSWG----VQGPLTWQQFHKMAGRGSYGTDESPEPLPIPTFLVGY----EYDFLVLSPFALPYWEKLLLDPFGSQRDIGYLVVCPDNEALLSGAKSFFRDLTSVYESCRLGQHRPISRGYPDGIVLVG------------------------GSEA-QSLADKP-VSDWFLKAA--SGNS--DAFTKLKLYAQVCRHNLAPYLASQPLDSSLL-TQPCP-PPTSNQPSSTQQPSSASSAA-----------------SHQGSSSIPTSSSGA--------------GSANASA--------SLHSHSASS------GQP----------ASTLSSAKPSSFPPFGSM-----------GSQGSQNGQLGQQAGAQ---------------------------------------------------------N-------TGSSGDT------SNTQT-------QGS---TEPLE-ST---LEREKVGVPTDGES-HAVTYPPAIVLYIVDPFSY-------------EEAD-----GCS--GQLDSSVWTLSLLRCYLEMLQS-LPPHIQNSISVQIVPCQYLLQPVRGEHCHIYAQHLKSLAFSAFTQCRRPLPFSTNVKSLTGFGPGLAIDTALRSPER-PE-RLRLYTPPFILAPVKDKQTELGETFGEASQKYNVLFVAYCLSHDQRWLLATCTDLYGELLETCIINIDVP-NRARRKKGSGRLLGLQKLWEWCLGLVQMTSLPWRVVIGRLGRIGHGELKDWSILLSRRSLQSLSRRLKEMCRMCGISA-SDTPSILSVCLVAMEPQGSFVIMPDSVSTGSVFGRSTTLNMQTSQLSTPQDTSCTHILVFPTSAFVQITSSSY-TNIDTNIDIL--------NGTNDAIGIF-DLLDPE-NEL---VDPDI-INI------SPP--TSPVHSPGS----------H---YHHGGDG-SKGPNTNHM---PSLEEVPNLL-QQPLALGYFVSTAKA-GPLPDWFWSACPHAQNQCPLFLKASLHLHVSSV-----QSDE-L-LHSK----HSHPLDSNQTSDVLRYVLEQYNALSWLTCDPATQDRRSCLPLHFVVLNQMYNFIKNML-
>XP_019750831.1 med13a_Hippocampus_109531148
-------MSSCFVPNGASLEDCHSNLFCLADLTGIKWKRFVWQGPTS-APILFPVTEEDPILCSFSRCLKADVLSVWRR----SQRQ-----------------GRREIWLFWWGDDPNFADLIHPELTAEDDGLWENGLSYECRTLLFKAIRNLLERCLMNRSFVRIGKWFVKPYEKDEKPIN--KSEHLSCAFTFFLHGESNVCTSVEINQHQPVYHLTEEHLTLAQQASNPFQVILSPFGLNGTLTGQSFKMSDPPTQKLIEDWNQFYPIS------PGAKD-----GV-L--------------EDKMEDMDWEDDSLASVEVLVGGVRMVYPACLVLVPQSDIP-VVA--PVGSSQCTAV-YSGGHQVPASQREP--AMSLVTLTPPTSPEEVH------TVDS---------------------HSAQKWLRM-ASSC-DTFSVDRSSHHGGKIPRQLASQVVERVWQECNINRAQNKRKYS-AATNGTC--EEDRTERVGTWDFVEPSQRSFCSCSRHKS---V---KQRTGG------NVGQ---------------------------------AQSVGQA--SQT--------PTKHKAGGEK---------PDKSDKQQK-R--PQTPFHHRNLTNED-TSM--ETE--ATAG--QRLVM-RS-QDGG-----RYSSIRS-AD--VSA--IQKTPQ----------LNSG-----------------VVSTGG-PSELANSPQP-----PPLSPHPCE--RGEDPAEG-LKN------------------------------PSTPNNQHFYQ--PPL--EP--CLGRAKGGN---EEPVGPEGL---TQHFS-SH------HPQSSASG--YSDPPEPTVYTGTGVQLE----DD------STHSPWRLFNLSRKKE-AELPTPQLPG-EKF----R-ED-----GLNS--------------------------QDNLVSVTEVMSTSKFPLKVSDERIQMYRARKSQYLVAAI-T-DGD-HEPEVDPYAFE---EGD-----VKFTFSN-KKDK-AG--------GEREPGKKH--K---GDDG---------GSG-----------------TLD---------DPQR-AGANNRITSTSLIHETDLVVSINDLDNLFNS-DEDEL-------------------------------------------------------------------GPGSR--RPVN-GTDEK----FGSKESK----PSTLDPVSCISSADLHQMFPTPPSLEQHIMGYSPMNMCSKEYGSMEPPPGMTTLDG--TLSLGS---HF-KIEVEESFCSPKPSEIKD-YSFVYKPELCQAFVGCSMFAPLKSLPSHCLPPIKLPE-DSIYRPSW-TMGR-EMLN--PVPVMSVLNKDS--NIPSVGSTLDQDYNQTYTP-QTHTPF-MSNSAPPSNS--------------GTGIL--PSPATPRFSAPTPRTPRTPRTPR---GPASVQGSLKYE------NSDLYSP-ASTPST-CRPLNSV-EPATV---A----PVPEAHSLYVTLILSESVMNLFKDCNFDSCCICVCNMNIKGADVGVYLSD---------PISEAQE----ACSCGFSAVVNRRYGNGSGLFLEDELDIIGRG-SDVSREAERRFEELRLSSLDR-T---G----------VGRGD------RLPDELILLLQDQCTNPFSPISGLD---DGATR--GAKG------------------GHVPPCVRVEERDFHSDCYMALEHGRQFMDNMSGGKVDEALVKSTCLHHWSKQNA-VDVSALCSQDVLRVLMSLQPVLQDAIQKKRTVRSWG----VQGPLTWQQFHKMAGRGSYGTDESPEPLPIPTFLVGY----EYDFVVLSPFGLPYWEKLLLDPFGTQRDVGYLVVCPDNEALLSGAKSLFRDLTAVYESCRLGQHRPISKGYPDGIVLVG------------------------GSGA-KSLEDQP-VSDWFLKAA--SSND--DAFTKLKLYAQVCRHSLAPYLASQPLDSSLL-MHPSP--PSLSNQSLSTPLTGSASSS-----------------VGQQGAMHSSSVPNS--------------NSGSVSS----------NSLMTSS------GQP----------NGGMPSAKASSFTPFGTI-------GSQNQGVGPQSGQVRPQAGTQ---------------------------------------------------------N-------ISTSGDN-----SNSQPP-------------AEPPE-ST---LERDKIGVPTNGDS-HAITYPPAIVVYIVDPFSY-------------DDSE-----GSPGPVPTHSSVWTLGLLRCYLEMLQL-LPAPIRNSIFVQIVPCQYLLQPVRCEDRHSYVQHLKSLAFSVFAQCRRPLPISTNVKSLTGFGPGLAIDTALKSSER-PE-CVRMYTPPFILAPVKDKQTELGEAFGEASQKYNVLFVGYCLSHDQRWLLATCTDQYGELLETCIINIDVP-NRARRKKGSVRRLGLQKLWDWCLGLVQMTSVPWRVVIGRLGRIGHGELKDWSILLSRRNLQSLSRRLKEMCRMCGISS-SDTPGILSVCLVAMEPQGSFIIMPDSVSTGSVFGRSTTLNMQTPQLNTPQDTSCTHILVFPTSAFVQVASSNY-TNIDTNIDI--LNATT--DGSDDIGGIF-DLLDPE-NEL---VDPDI-INI------SPN--TSPVHSPGS----------H---YHHGGDD-SKGQSADRM---ESREEVPNLL-QQPLALGYFVSTAKA-GPLPDWFWSACPQAQNQCPLFLKASLHLHVSSV-----QSDE-L-LHSR----HSHPLDSNQTSDVLRFVLEQYNALSWLTCDPATQDRRSCLPIHFVVLNQMYNFITNML-
>XP_013881993.1 med13a_Austrofundulus_106530833
-------MSSCFVPNGASLEDCHSNLFCLADLTGIKWKRFVWQGPTS-APILFPVTEEDPILCSFSRCLKADVLSVWRR----SQRQ-----------------GRRELWLFWWGDDPNFSELIHHELTAEDDGLWENGLSYECRTLLFKAIHNLLERCLMNRSFVRIGKWFIKPYEKHEKPFN--KSEHLSCAFNFFLHGESNVCTSVEINQHQPIYHLTEEHLALAQQASSPFQVILSPFGLNGMLTGQSFKVSDPPTQKLIEEWNQFYPIS------PRAKD--------A--------------EEKAEDMDWEDDSLASVEVLVGGVRMIYPACLVLVPQTDIP-VLA--PVGSSHCTAV-YSGGHQVPASQREP--AMSLVTLTPPTSPEEAH------TVDC---------------------HSAQKWVKM-PSLS-DAFSVDRTXHHGGKIPRRLATQVVERVWQECNINRAQNKRKFS-TATNGIC--EEELTEKLGAWDFVVPSQTSYCSCSRHKS---V---KQRIGS------TPGQ---------------------------------TQSAGQP--SQP--------PTKHKTGGEK---------PEKGEKQQK-R--PQTPFHHRSLTSDE-TSI--ETE--AAVG--QRLAI-RG-QDGG-----RF---RS-TD--VAA--ISKAHL----------LHSG-----------------AIST-G-PSEQPNSPQP-----PPLSPHPCE--RPEESGEG-IKN------------------------------PSTPNGQHFYQ--LPP--EH--CLVGVKGGS---EEPGGPDCL---NQHF--------HPHSHSATSS--YPEPPEPTVYVGAAVNQD----DD------SSHTPWRLFNLPRRKE-AELPTPLLPG-DKL----R-DE-----ASIA--------------------------QD-LVSVTELMSSSKGPLKVSEERVQMYRARSNHYLSAAI-I-DGD-HEPEVDPYDFE---DGE-----VKFTFSS-KKDK-AG--------GEREPGKKH--K---GEDG---------GSG-----------------PSD---------ESQH-AAANNRMASTSLMHETDLVVSINDLEHLFNS-DEDDL-------------------------------------------------------------------TIGPR--RPVN-GTDEN----SSYKEQK----PSILDPVSCIG-SDWPHMFPTPPSLEQHTMGYSPMNMCSKEYCSMEHNLGMTTLDG--ISTLGG---DF-KIEVEESFCSPKPSEIKD-YSFVYKTELCQAFVGCSMFAPLKTLPSQSLPPVKVPE-DCVYRPSW-TMGR-------EMPVMNFLNKDS--NIPSEGSXMDQDYNQTYTP-QTHTPF-MSNSAPPSNS--------------GIGIL--PSPATPRFSAPTPRTPRTPRTPR---GPSSVQGSLKYE------NSDLYSP-ASTPST-CRPLNSV-EPATV---P----SIPEAHSLYVTLILSESVMNLFKDCNFDSCCICVCNMNIKGADVGVYLSD---------PVSEAQE----ACSCGFSAVVNRRYGNSSGLFLEDELDIIGRG-SDVSREAEKRFEELRLSSLEK-T---G----------VGRGD------IVPDELILLLQDQCMNPFSSFSIME--NDTVT---WGPS-----------------GAPETPCLRVEERDYCSDCYMALEHGRQFMDNMSGGKVDEALVKSTCLHPWAKQNA-VDVSSLCSQDVLRVLMSLQPVLQDAIQKKRTVRSWG----FQGPLTWQQFHKMAGRGSYGTDESPEPLPIPTFLVGY----EYDFVVLSPFGLPYWEKLLLDPFGSQRDIGYLVVCPDNEALLSGSKSFFQDLSAVYESCRLGQHRPISRGYPDGIVIVG------------------------GSAA-KTLADQP-VSEWFLKGA--SGNS--DAFTKLKLYAQVCRHDLAPYLASQTLDSSLL-TQPST-PPSSNQTSSTQQSSSSSSTA---------------NQQSSSVSNNNNNNNSM--------------SSGYGNG------SASSNNHTASS------GQP----------GSTIPSAKPNSFPPFVST-----------GSQNSQSGQLGQQAGSQ---------------------------------------------------------N-------AGTSGEN------SNSQA-------QGP---TEPPE-ST---LEREKVGVPTDGES-HAMXYPPAIVVYIVDPFSY-------------EESD-----GGLGPVQTHSSVWTLGLLRCYLEMLQF-LPPHMRNSVSVQIVPCQYLLQPVRGEDRQIYAQHLKSLAFSVFTQCRRPLPTSTNVKSLTGFGPGLAIDIALRRPER-PD-CLRLYTPPFILAPEKDRQTELGETFGEASQKYNVLFVGYCLSHDQRWLLATCTDLYGELLETCIINIDLP-NRARRKKGSVRRLGLQKLWDWCLGLVQTTSIPWRVVIGRLGRMGHGELKDWSILLSRGNLQSLSRRLKEMCRMCGISA-SDTPSILSVCLVAMEPQGSFVIMPDSVSTGSVFGRSTTLNMQTSQLSTPQDTSCTHILVFPTSASVQVASSNY-TNIDTNIDI--LNATT--DGSDAI-GIF-DLLDQ--NEL---VDPDI-INI------SPT--TSPVHSPGS----------H---YHHGGDG-SKGQSTDRM---ESHEEVQNLL-QQPLALGYFVSTAKV-GPLPDWFWSACPQAQNQCPLFLKASLHLHASSL-----QSDE-L-LHSK----HSHPLDSNQTSDVLRFVLEQYNALSWLTCDPATQDRRSCLPIHFVVLNQMYNFIMNML-
>XP_015234505.1_PREDICTED_med13_Cyprinodon_107087447
-------MSSCFVPNGASLEDCHSNLFCLADLTGIRWKKFVWQGPTS-APILFPVTEEDPILCSFSRCLKADVLSVWRR----SQRQ-----------------GWRELWLFWWGDDPNFANLIHHELAAEDDDEWENGLSYECRTLLFKAIHNLLERCLMNRGFVRLGKWFVKPYEKHEKPIN--KSEHLSCAFTFFLHGENNVCTSVEINQHQPIYHLTEEHLALAQQASSPFQVILSPFGLKGTLTGQSFKMSDPPTQKLIEEWNQFYPIS------RSNKD-----GA-L--------------DDKSEVLDWEDDSLASVEVLVGGVRMVYPACLVLVPQSDIP-VVA--PVGSSHCTAV-YPGGQQVPASQREP--AMSLVTLTPPTSPEDAH------TVDS---------------------HSAQKWVKM-PSSS-DSFSVDRTSHHGGKIPRRMASQVVERVWQECNINRARNKRKFP-AASNGTC--EDEVEAKVGAWDFVVPSQRSCCGCSRHKN--VA---KQRPGG------APGQ---------------------------------TQSTAQA--SQP--------PAKHKTGGEK---------PEKGEKQPK-R--PQTPFHHRSSTSEE-ASM--ENE--AAVG--QRLAL-RG-QDGG-----RF---RS-SD--VSS--LTKATQ----------LHGE-----------------AIGA-G-PSEQSNSPQP-----PPLSPHPCE--RSEESGEA-IKN------------------------------PSTPNSQHFYQ--LPP--EP--CLAGAKGGS---EEPGGPEGI---SQHF----------HSHPGNSA--FSEPPEPTMYVGAAVDLE----DD------GSHTPWRLFNLPRRKE-AELPTPPLPG-DKL----R-DE-----AAAS--------------------------QD-LVSVTEVMSTSKMPLKVSEERLQMYRARRNQYLSAAV-T-DGD-HEPEVDPYAFE---EGD-----VKFTFSN-KKDKGAG---------EREPGKKN--K---GEDG---------GAG-----------------QTD---------DAQH-AAAQNRMTSSSLMHVTDLVVSFNDLDNLFNS-DEDDL-------------------------------------------------------------------TPGTR--RPVN-GTDEK-----FGKESK----PSSLDPASCIS-SDLQS-FPTPPSLEQQIMGYSPMNMCSKDYGIMETNHGMTMLDG--TSVLGG---HF-KIEVEESFCSPKPSEIKD-YSFVYKPELCQAFVGCSMFAPLKTLPSQCLPPVKLPE-DCVYRASW-TMTRDVLHP---VPVLGFLNKDS--NIPSVGSTMDQDYTQTYTP-QTHTPF-MSNSAPPSNS--------------GAGIL--PSPATPRFSAPTPRTPRTPRTPR---GPSSVQGSVKYE------NSDLYSP-ASTPST-CRPLNSV-EPATV---P----SIPEAHSLYVTLILSESVMNLFKDCNFDSCCICVCNMNIKGADVGVYLSG---------ADGEDQE----PCSCGFSAVVNRRYGHGSGLFLEDELDIMGRG-SDVSKEAEKTFEEQRLSSLER-T---G----------VRNGD------GFPDELILLLQDQCTNPFSPISVTE--HEAAA---WGPS-----------------GAPIPACIRVEERDYRNDCYMALEHGRQFMDNMSGGKVDEALVKSSCLHHWAKQNA-VDVSSLCSQDVLRVLMSLQPVLQDAIQKRRTVRSWG----VQGPLTWQQFHKMAGRGSYGTDESPEPLPIPTFMVGY--ESDSEFVVLSPFGLPYWEKLQLEPYGSQRDIGYVVVCPDSEAMLSGAKSFFRDLTAVYESCRLGQHRPISKSYPDGIVVVG------------------------GSAA-KNVMDQP-VSDWFLKAA--SSNS--DAFTKLKLYAQVCRHNLAPYLASQTLDSSLL-TQPSA-SSSSSHTSSNQQSSSTSTTA-----------------SQQTPSAPNSSSTNG--------------GSGNASA--------SSNGLPASS------GQP----------GSTVPSGKPNSFPPFGTV--------------NSQGSQSGQQAATQ---------------------------------------------------------N-------ASTSGDG------SSSQA-------QGP---TEPPE-ST---LEREKIGVPTDGES-HAVTYPPAIVVYIVDPFSY------------EEADS-----GSH------SSVWTLGLLRCYLEMLHF-LPPNIRNSISVQIIPCQYLLQQVRGEDHHIYAQHLKSLAFSVFTQCRRPLPTSTNVKSLTGFGPGLAIDNSLKSSER-PE-CLRLYTPPFILAPVKDKQTGLGETFGEASQKYHVLFVGYCLSHDQRWLLATCTDLYGELLETNIINIDVP-NRARRKKGSVRRLGLQKLWDWCLGLVQMTSVPWRVVIGRLGRMGHGELKDWSILLSRRNLQSISRRLKEMCRMCGISA-SDTPSILSVCLVAMEPQGSFIIMPDSVSTGSVFGRSTTLNMQTSQLSTPQDTSCTHILVFPTSASLQVASSSY-TNIDNNIDL--LNATT--DGSGI--GIF-DLLDPE-NEL----EAAI-INM------SPT--TSPVHSPSH----------N---YHHGVDG-SKGQSTDRM---ESHEEVPNLL-QQPLALGYLVSTAKA-GPLPDWFWSACPQAQNQCPLFLKASLHLHVSSV-----QSDE-L-LHSR----HSHPLDSNQTSDVLRFVLEQYNTLSWLTCDPATQDRRSCLPIHFVVLNQMYNFIMTML-
>XP_012720667.2_med13a_Fundulus_105928105
-------MSSCFVPNGASLEDCHSNLFCLADLTGIKWKKFVWQGPTS-APILFPVTEEDPILCSFSRCLKADVLSVWRR----SQRQ-----------------GWRELWLFWWGDDPNFADLIHHELAAEDDDPSENGLSYECRTLLFKAIHNLLERCLMNRSFVRIGKWFVKPYEKHEKPIN--KSEHLSCAFTFFLHGESNVCTSVEINQHQPIYHLTEEHLAQAQQASSPFQVILSPFGLKGTLTGQSFKMSDPPTQKLIEEWNQFYPIS------RSNKE-----------------GAS---EDKPEDMDWEDDSLASVEVLVGGVHMVYPACLVLVPQSDIP-VLA--PVGSSHCTAV-YPGGHQVPASQREP--AMSLVTLTPPTSPEEAH------TVDS---------------------HSAQKWVKM-PSSS-DAFSVDRTSHHGGKIPRRLASQVVERVWQECNINRAQNKRKFP-AVPNGTC--EEEVVDKVGAWDFVVPSQRSYCSCSRHKS---G---KQRTGS------TPGQ---------------------------------TQSTGQP--SQP--------STKHKTGGEK---------PEKGDKQQK-R--PQTPFHHRSLTSDE-TSI--ETE--ATVG--QRLAM-RG-QDGG-----RF---RS-SD-VVTA--LSKAPQ----------LHGG-----------------AIGT-G-PSEQSNSPPP-----PPLSPHPCE--HGEESGEG-IKN------------------------------PSTPNSQHFYQ--LPP--EP--CLAGAKGGG---EEPGGPESI---NQHFH-----SHNPHSHPGTSA--FSEPPEPTVYTGSAFNLE----DD------GSHTPWRLFNLPRRKE-AELPTPLLPG-DKL----R-DE-----AAAS--------------------------QD-LVSVTEVMSTSKMPLKVSEDRLQMYRARRNQYLSAAV-T-DGD-HEPEVDPYAFE---EGD-----VKFTFSS-KKDK-GG--------GEREPGKKH--K---GEDG---------GAG-----------------QTD---------DAQR-AAAHNRMASTSLMHVTDLVVSFNDLDNLFNS-DEDDL-------------------------------------------------------------------TPGTR--RPVN-GTDEK----FGNKDPK----PSSLDAVSCISSADLHQMFPTPPSLEQHIMGYSPMNMCNKEYSIMETNPGMTMLDG--TPTLGG---HF-KIEVEESFCSPKPSEIKD-YSFVYKPELCQAFVGCSMFAPLKTLPSQCLPPLKVPE-DCVYRTSW-TMGR-EMLN--PVPALGFLNKDG--NIPSVGSAMDQDYTQTYTP-QTHTPF-MSNSAPPSNS--------------GTSIL--PSPATPRFSAPTPRTPRTPRTPR---GPSSVQGSVKYE------NSDLYSP-ASTPST-CRPLNSV-EPATV---P----SIPEAHSLYVTLILSESVMNLFKDCNFDSCCICVCNMNIKGADAGVYLSG---------ADGEDQD----PCSCGFSAVVNRRYGNGSGLFLEDELDIIGRG-SDISKEAEKSFEELRLSSLER-T---G----------VGRGD------RVPDELIVLLQDQCTNPFSPISVME--HEAAT---RGPS-----------------GAPVPPCVRVEERDYRSDCYMALEHGRQFMDNMSGGKVDEALVKSTCLHHWAKQNA-VDVSSLCSQDVLRVLMSLQPVLQDAIQKKRTVRSWG----VQGPLTWQQFHKMAGRGSYGTDESPEPLPIPTFLVGY----EYDFVVLSPFGLPYWEKLLLDPYGSQRDIGYLVVCPDSEAMLSGAKSFFRDLTAVYESCRLGQHRPISRSYPDGIVVVG------------------------GSGA-KSVMDQP-VSDWFLKAA--SSNS--DAFTKLKLYAQVCRHNLAPYLASQTLDSSLL-TQPSA-SSSSSQTSPTQQPSSTSNTA--------------SQMGSSVPNNSSSSTNTN--------------GNGSGNA------SASSNGLAASS------GQP----------GSTMPSGKPSSFPPFGNM-----------NSQGSQSGQLGQQAGTQ---------------------------------------------------------N-------APTSGDN------SSSQF-------QGP---TEPPE-ST---LEREKIGVPTDGES-HAVTYPPAIVVYIVDPFSY-------------EEAD-----GGSGPVPTHSSVWTLGLLRCYLEMLQF-LPPHIRNSISVQIVPCQYLLQQVRGEDRHIYAQHLKSLAFSVFAQCRRPLPTSTNVKSLTGFGPGLAIDNSLKSPER-PE-CLRLYTPPFILAPVKDKQTELGETFGEASQKYNVLFVGYCLSHDQRWLLATCTDLYGELLETSIINIDVP-NRARRKKGSVRRLGLQKLWDWCLGLVQMTSVPWRVVIGRLGRMGHGELKDWSILLSRRNLQSLSRRLKEMCRMCGISA-SDTPSILSVCLVAMEPQGSFIIMPDSVSTGSVFGRSTTLNMQTSQLSTPQDTSCTHILVFPTSASLQVASSNY-PNIDTNIDI--LNPTT--DGSDI--GIYWDLLDQE-NEL----DPDI-INI------SPT--TSPVHSPSP----------H---YHHGVDG-SKGQSTDRM---ESHEEVPNLL-QQPLALGYLVSTAKA-GPLPDWFWSACPQAQNQCPLFLKASLHLHVSSV-----QSDE-L-LHSK----HSHPLDSNQTSDVLRFVLEQYNALSWLTCDPATQDRRSCLPIHFVVLNQMYNFIMTML-
>XP_027887127.1_med13a_Xiphophorus_couchianus_114153061
-------MSSCFVPNGASLEDCHSNLFCLADLTGIKWKKFVWQGPTS-APILFPVTEEDPILCSFSRCLKADVLSVWRR----SQRQ-----------------GWRELWLFWWGDDPNFADLIHHELAAEDDDLWENGLSYECRTLLFKAIHNLLERCLMNRSFVRIGKWFVKPYEKHEKPIN--KSEHLSCAFTFFLHGESNVCTSVEINQHQPIYHLTEEHLALAQQASSPFQVILSPFGLKATLTGQSFKMSDPPTQKLIEEWNQFYPIS------RSNKE--------------------GSSEDKPEDMDWEDDSLASVEVLVGGVRMVYPACLVLVPQSDIP-VVA--PVGSSHCTAV-YSGGHQVPASQREP--AMSLVTLTPPTSPEETH------TVDS---------------------QSAQKWVKM-PSSS-DAFSVDRTSHHGGKIPRRLARQVVERVWQECNINRVQNKRKFP-TTSNGTC--EEEEVEKVGAWEFVVPSQRSYCSCSRHKS---G---KQRTGS------TPGQ---------------------------------TQLTGQP--SQP--------PTKHKTGGEK------------PEKQQK-R--PQTPFHHRSLTSDE-TSI--ETE--AAVA--QRLAM-RAQDSG------RFRSADV-TT-------LPKPPQ----------LQGG-------------------AIGAGPSEQSNSPPP-----PPLSPRPSE--RSEESGEG-IKN------------------------------PSTPNSQHFYQ--LPP--EP--CLAGAKGDG---EEPGGPHSL---SYHFH---------NPHSHPGTSAFSEPPEPTVFVGSAVNLE----DD------GCHTPWRLFNLPRRKE-AELPTPPLPG-DKL------RD-----EAAA--------------------------SQDLVSVTEVMSTSKMPLKVSEDRLQMYRARRNQYLSAAF-T-DGD-HEPEEDPYAFE---EGD-----VKFTFST-KKDK--G--------GEREPGKKH--K---GEDE---------GTG-----------------QTD---------DAQH-AAAHNRMASSSLMHVTDLVVSFTDLDNLFNS-DEDDL-------------------------------------------------------------------TPGTR--RPVN-GTDER----FGNKEPK----TSSLDPVSCISSADLHQMFPTPPSLEQHIMGFSPMNMCNKEYNIMEPNPGMTSLDG--TSTLGG---HF-KIEVEESFCSPKPSEIKD-YSFVYKPELCQAFVGCSMFAPLKTLPSQCLPPIKLPE-DCVYRTSW-TMGR-EMLS--TVPVMGFLNKDS--NIPSVGSAMDQDYTQTYTP-QTHTPF-MSNSAPPSNS--------------GTGIL--PSPATPRFSAPTPRTPRTPRTPR---GPSSVQGSLKYE------NSDLYSP-ASTPST-CRPLNSV-EPATV---P----SIPEAHSLYVTLILSESVMNLFKDCNFDSCCICVCNMNIKGADVGVYLSG---------ADAEDQD----PCSCGFSAVVNRRYGNGSGLFLEDELDIIGRG-SDVSKEAEKSFEELRLSSLER-T---G----------VEREE------RVPDELIVLLQDQCTNPFSPISVME--HEAASR--GLSG------------------APAAPCQRVEERDYRNDCYMALEHGRQFMDNMSGGKVDEALVKSTCLHHWAKQNA-VDVSSLCSQDVLRVLMSLQPVLQDVIQKKRMVRSWG----VQGPLTWQQFHKMAGRGSYGTDESPEPLPIPTFLVGY----EYDFVVLSPFGLPYWEKLLLDPYGSQRDIGYLVVCPDSEAMLSGAKSFFRDLTAVYESCRLGQHRPISRSYPDGIVVVG------------------------GSGT-KSVMDQP-VSDWFHKAA--GSNS--DAFTKLKLYAQVCRHNLAPYLASQTLDSSLL-TQPSA-SSSSNQTSSTQQSNSSTASQ-----------------QSSSVPNSNSSSSNV--------------GSGSASA--------SSNGLTASS------GQP----------GSTMPSGKPNSFPPFGNM-----------NSQGSQSGQLGQQAGTQ---------------------------------------------------------N-------AATSGDN------SSSQA-------QGP---TEPPE-ST---LEREKIGVPTDGES-HAVTYPPAIIVYIVDPFSY-------------EEAD-----GGSGPVPTHSSVWTLGLLRCYLEMLQC-LPPHIRNSISVQIVPCQYLLQQVRGEDRHIYAQHLKSLAFSVFAQCRRPLPTSTNVKSLTGFGPGLAIDNSLKSTER-PE-CLRLYTPPFILAPVKDKQTELGETFGEASQKYNVMFVGYCLSHDQRWLLATCTDMYGELLETSIINIDVP-NRARRKKGSVRRLGLQKLWDWCLGLVQMTSVPWRVVIGRLGRMGHGELKDWSILLSRRNLQSLSRRLKEMCRMCGISS-SDTPSILSVCLVAMEPQGSFIIMPDSVSTGSVFRRSTTLNMQTSQLNTPQDTSCTHILVFPTSASLQVASSNY-TNIDTNIDI--LNPTT--DGSDI--GIF-DLLDQE-NEL----DPDI-INI------SPT--TSPVHSPSP----------H---YHHGVDG-SKGQSTDRM---ESHEEVPNLL-QQPLALGYLVSTAKA-GPLPDWFWSACSQAQNQCPLFLKASLHLHVSTV-----QSDE-L-LHSK----HSHPLDSNQTSDVLRFVLEQYNALSWLTCDPATQDRRSCLPIHFVVLNQMYNFIMTML-
>XP_007558029.1_med13a_Poecilia_formosa_103142095
-------MSSCFVPNGASLEDCHSNLFCLADLTGIKWKKFVWQGPTS-APILFPVTEEDPILCSFSRCLKADVLSVWRR----SQRQ-----------------GWRELWLFWWGDDPNFADLIHHELAAEDDDLWENGLSYECRTLLFKAIHNLLERCLMNRSFVRIGKWFVKPYEKHEKPIN--KSEHLSCAFTFFLHGESNVCTSVEINQHQPIYHLTEEHLALAQQASSPFQVILSPFGLKATLTGQSFKMSDPPTQKLIEEWNQFYPIS------RSNKE--------------------GSSEDKPEDMDWEDDSLASVEVLVGGVRMVYPACLVLVPQSDIP-VVA--PVGSSHCTAV-YPGGHQVPASQREP--AMSLVTLTPPTSPEEAH------TVDS---------------------QSAQKWVKM-PSSS-DAFSVDRTSHHGGKIPRRLARQVVERVWQECNINRAQNKRKFP-TASNGTC--EEEEVEKVGAWDFVVPSQRSYCSCSRHKS---G---KQRTGS------TPGQ---------------------------------TQSTGQP--SQP--------TTKHKTGGEK------------PEKQQK-R--PQTPFHHRSLASDE-TSI--ETE--AAVG--QRLAM-RAQDSG------RFRSADV-TP-------LPKPPQ----------LHGG-------------------AIGAGPSEQSNSPPP-----PPLSPRPSE--RGEESGEG-IKN------------------------------PSTPNSQHFYQ--LPP--EP--CLAGAKGDGEEPGGPHGLSHHFHNPHSHP---------------GSSAFSEPPEPTVYVGSAVNLE----DD------GCHTPWRLFNLPRRKE-AELPTPPLPG-DKL------RD-----EAAA--------------------------SQDLVSVTEVMSTSKMPLKVSEDRLQMYRARRNQYLSAAV-T-DGD-HEPEEDPYAFE---EGD-----VKFTFST-KKDK--G--------GEREPGKKH--K---VGKL---------EST-----------------SCP---------DAQR-AAAHNRMASSSLMHVTDLVVSFTDLDNLFNS-DEDDL-------------------------------------------------------------------TPGTR--RPVN-GTDER----FGNKEPK----TSSLDPVSCISSADLHQMFPTPPSLEQHIMGFSPMNMC-KEYNIMEPNPGMTTLDG--TSMLAG---HF-KIEVEESFCSPKPSEIKD-YSFVYKPELCQAFVGCSMFAPLKMLPSQCLPPIKLPE-DCIYRTSW-TMGR-DMLS--TVPVMGFLNKDS--NIPSVGSAMDQDYTQTYTP-QTHTPF-MSNSAPPSNS--------------GTGIL--PSPATPRFSAPTPRTPRTPRTPR---GPSSVQGSLKYE------NSDLYSP-ASTPST-CRPLNSV-EPATV---P----SIPEAHSLYVTLILSESVMNLFKDCNFDSCCICVCNMNIKGADVGVYLSG---------ADGEDQD----PCSCGFSAVVNRRYGNGSGLFLEDELDIIGRG-SDVSKEAEKSFEELRLSSLER-T---G----------VGRGE------RVPDELIVLLQDQCTNPFSPISVME--HETASR--GSSG------------------APAAPCQRVEERDYRNDCYRALEHGRQFMDNMSGGKVDEALVKSTCLHHWAKQNA-VDVSSLCSQDVLRVLMSLQPVLQDVIQKKRMVRSWG----VQGPLTWQQFHKMAGRGSYGTDESPEPLPIPTFLVGY----EYDFVVLSPFGLPYWEKLLLDPYGSQRDIGYLVVCPDSEAMLSGAKSFFRDLTAVYESCRLGQHRPISKSYPDGIVVVG------------------------GSGT-KSVMDQP-VSDWFHKAA--GSNS--DAFTKLKLYAQVCRHNLAPYLASQTLDSSLL-TQPSA-SSSSSQTSSTQQSNSTSSTA-----------------SQQGSSVPNSSSSSS--------------NGGSGSA------SASSNGLTASS------GQP----------GSAMPSGKPNSFPPFGNM-----------NSQGSQSGQLGQQAGPQ---------------------------------------------------------N-------AATSGDN------SSSQA-------QGP---TEPPE-ST---LEREKIGVPTDGES-HAVTYPPAIVVYIVDPFSY------------EEPAD-----GGSGPGPTHSSVWTLGLLRCYLEMLQC-LPPHIRNSISVQIVPCQYLLQQVRGEDRHIYAQHLKSLAFSVFAQCRRPLPTSTNVKSLTGFGPGLAIDNSLKSTER-PE-CLRLYTPPFILAPVKDKQTELGETFGEASQKYNVMFVGYCLSHDQRWLLATCTDLYGELLETSIINIDVP-NRARRKKGSVRRLGLQKLWDWCLGLVQMTSVPWRVVIGRLGRMGHGELKDWSILLSRRNLQSLSRRLKEMCRMCGISA-SDTPSILSVCLVAMEPQGSFIIMPDSVSTGSVFRRSTTLNMQTSQLNTPQDTSCTHILVFPTSASLQVASSNY-TNIDSNIDI--LNPTT--DGSDI--GIF-DLLDQE-NEL----DPDI-INI------SPT--TSPVHSPSH----------H---YHQGADG-SKGQSTDRM---ESHEEVPNLL-QQPLALGYLVSTAKA-GPLPDWFWSACSQAQNQCPLFLKASLHLHVSSV-----QSDE-L-LHGK----HSHPLDSNQTSEVLRFVLEQYNALSWLTCDPATQDRRSCLPIHFVVLNQMYNFIMTML-
>XP_008331054.1_med13a_Cynoglossus_103395204
-------MSSCFVPNGASLEDCHSNLFCLADLTGIKWKRFVWQGPTS-APILFPVTEEDPILCSFSRCLKADVLSVWRR----SQRQ-----------------GRRELWLFWWGDDPNFADLIHHELAVEDDGLWENGLSYECRTLLFKAIHNLLERCLMNRSFVRIGKWFVKPYEKDEKPIN--KSEHLSCAFTFFLHGDSNVCTSVEINQHQPVYHLTEEHLTLAQQASNPFQVILSPFGLNGTLTGQSFKMSDPPTQKLIEEWNQFYPIG------PSAKQ--------GLS------------EDKTEDMHWEDDSLASVEVLVGGVRMVYPACLVLVPQSDIP-VVA--PVGSSHCTAI-YSGGHQVPASQREP--AISLVTLTPPTSPEEVQTGSDNTKVDS---------------------NSSKKWVNM-PPSS-DGFSMDRTSHHGGKIPRRLSTQVVERVWQECNINRAQNKRKYS-AATNGTC--EEELTEKVGTWNFVEPSQRSHCNCSRHKS---V---KQRTGS------TPGQ---------------------------------AQLSGQA--SQP--------PTKHKAGGEK---------LEKGEKQQK-R--PQTPFHHRSLTNDE-ASL--DSE--TNVG--QRLAM-RNQDGG------RLPSICS-AD--VSA--IQKTPQ----------LHSG-------------------AVNSGPSDQANSPQP-----PSLSPHPCE--RSEESGEG-MKN------------------------------PSTPNSQHFYQ-QPP---DP--CLVGVKGGSEELSSTESISQHFNSHHPHP-------------GVSA--YSDSPEPVVYIGAAVNQE----ED------NSHTPWRLFNLPRRKE-AEVPTPLLPG-DKL------KDE----ASLS--------------------------QENLVSVTEIMSTSKWPLKVSEELIQMYRARRNQYLSAAI-T-DGD-HEPEADPYAFE---EGD-----VKFTFS--KKDK-AG--------GERDPGKKH--K---GEDG---------GSC-----------------PSD---------DAQR-AAAHNHTVSTSLIHEIDLAVSINDLDNLFNS-DEDEL-------------------------------------------------------------------APGSR--RPVN-GTDEK----FGNKDPK----PSTLDPVSCISSADLHQMFPTPPSLEQHIMGYSPMNMCSKDYGSMESNAGMTTLDG--TSSLGN---HF-KIEVEESFCSPKPSEIKD-YSFVYKPELCQAFVGCSMFAPLKTLPSQCLPPIKMPE-EGIYRPSW-TMGR----------DMTFLSKDS--TITSVANVMDQDYNQTYTP-QTHTPF-MSNSAPPSNS--------------GTGIL--PSPATPRFSAPTPRTPRTPRTPR---GPSSVQGSLKYE------NSDLYSP-ASTPST-CRPLNSV-EPATV---P----SIPEAHSLYVTLILSESVMNLFKDCNFDSCCICVCNMNIKGADVGVYLSD---------PVSEAQE----PCSCGFSAVVNRRYGNGSGLFLEDELDIIGRG-SDVSREAEKRFEELRLSSLEK-S---G----------VGRGD------RVPDELIVLVQDQCTNPFSPISILE--HDLVT---RGTG-----------------GVSVPPCVRVEEKDYCSDCYMALEHGRQFMDNMSGGKVDEALVKSSCLHHWGKQNA-VDVSALCSQDVLRALMSLQPVLQDAIQKKRTVRSWG----VQGPLTWQQFHKMAGRGSYGTDESPEPLPIPTFLVGY----EYDFVVLSPFCLPYWEKLLLDPFGSQRDIGYLVICPDNEALLSGAKSFFRDLTAVYESCRLGQHRPISKGYPDGIVLVG------------------------GSGA-KSLMDQP-VSDWFLKAA--SGNS--DAFAKLKLYAQVCRHNLAPYLASQPLDSSLL-TQPNP-SPSSSQ-SSSTQLSSSTSSS---------------VGQQSSTTAAGPTVPNS--------------SSNAGSG--NSS--ASTNNLVTTS------GQS----------GPALLSAKANCFPSFGSM--SS-----QGQGVGPQSGQLGQQAGTQ---------------------------------------------------------N-------AGSSGDN------SSSQA-------QGP---SEPPE-ST---LEREKVGLPTDGES-HAITYPPAIVVYIIDPFSY-------------EETE-----NGTGPVPAHSSVWTLGLLRCYLEMLQF-LPAHIRNSVYVQIVPCQYLLQPVRREERHIYAQHLKSLAFSVFAQCRRPLPISTNVKSLTGFGPGLAIDTALKSPER-PE-CLRLYTPPFILAPVKDKQTELGETFGEASQKYNVLFVGYCLSHDQRWLLATCTDLYGELLETCIINVDVP-NRARRKKGSVRRFGLQKLWDWCLGLVQMTSVPWRVVIGRLGRIGHGELKDWSILLSRRNLQSLSRRLKDMCRMCGISA-SDTPSILSVCLVAMEPQGSFIIMPDSVSTGSVFGRSTTLTMQTSQLSTPQDTSCTHILVFPTSAFVQVASSSY-TNIDTNIDI--LNATT--DGSD----IF-DLLDQE-NEL---VDPDI-INI------SPN--TSPVHSPGS----------H---YHHGGDG-SKGQSTDRM---ESHEEVPNLL-QQPLALGYFVSTARA-GPLPDWFWSACPQAQNQCPLFLKASLHLHVSSV-----QSDE-L-LHSK----HSHPLDSNQTSDVLRYVLEQYNALSWLTCDPATQDRRSCLPIHFVVLNQMYNFIMNML-
>XP_014190504.1_med13a_Haplochromis_102294354
-------MSSCFVPNGASLEDCHSNLFCLADLTGIKWKRFVWQGPTS-APILFPVTEEDPILCSFSRCLKADILSVWRR----CQQQ-----------------GRRELWLFWWGDDPNFADLIHNELAAEDDGLWENGPSYECRTLLFKAIHNLLERCLMNRSFVRIGKWFVKPYEKDEKPIN--KSEHLSCAFTFFLHGESNVCTSVEINQHQPVYHLTEEHLTLAQQASSPFQVILSPFGLNGTLTGQSFKMSDPPTQKLIEEWNQFYPIS------PSAKE--------------------NVSEDKVEDMDWEDESLASVEVLVGGVRMVYPACLVLVPQSDIP-VVT--PVGSSHCTAV-YSGGHQVPASQREP--AMSLVTLTPPTSPEEAQ------TVDS---------------------HSAQKWVKM-PSSS-DAFSVDRTSHHGGKIPRRLASQMVERVWQECNINRAQNKRKFP-AATNGTC--EEEPSEKVGTWDFVESSQRSYCSCSRYKL---V---KQRTAN------NTGQ---------------------------------PQSAGQP--SQP--------PTKHKTGGEK---------PEKGDKQQK-R--PQTPFHHRSLASDE-ASI--DTE--AAAG--QRLAL-RSQDGA------RFPSIRS-AD--VSA--IQKAPQ----------LHSG-------------------GVSTGPSEQANSPQP-----PPLSPHPCE--RSEESGEG-MKN------------------------------PSTPNSQHFYQ--PQP--EA--CLVGVKGSS---EEQGGPEAL---NQHFQ-------SHQPNPHPGTSAYSEPPEPTVYVGAAINLE----DD------SSHAPWRLFNLPRRKE-AELPTPLLPG-DKL----R-EE-----AAAS--------------------------QDNLVSVTEVMSTSKWPLKVSEERVQMYRARRNQHLAAAV-T-DGD-HEPEVDPYAFE---EGD-----VKFTFSN-KKDK-SG--------GEREPGKKH--K---GEDG---------GTG-----------------PSD---------DPQR-AAPHNRVTSTSLIHETDLVVSINDLDNLFNS-DEDEL-------------------------------------------------------------------APGSR--RPVN-GTDGI----FGNKENK----SSILDPVPC--SDHLIQMFPTPPSLEQHIMGYSPMNMCSKEYCTMEPSTGMTTVEG--PSTLGG---HF-KIEVEESFCSPKPSEIKD-YSFVYKPELCQLFVGCSMFAPLKTLPSQCLPPIKVPE-DCIYRPSW-TMGR-DMLN--PVPVMTYLNKDS--NIPSVGSTMDQEY----TP-QTQTPF-MINSAPPSNS-------------GGTGIL--PSPATPRFSAPTPRTPRTPRTPR---GPSSVQGSIKYE------NSDLCSPAASTPST-CRPLNSV-EPATV---P----SIPEAHSLYVTLILSETVMNLFKDCNFDSCCICECNMNIKGADAGVYLSD---------PVSEAQK----HCSCGFSAVVNRRYGNGSGLFLEDELDIIGRG-TDISREAEKRFEELRLSSLER-N---G----------AGRSD------HISDELILLLQDQCTNPFSPISVLE--HDAVT---RGPG-----------------GAPIPPCVRVEERDYRSDCYMAMEHGRQFMDNMSGGKVDEALVKSTCLHNWAKQNA-VDVSALCSQDVLRVLMSLQPVLQDAIQKKRTVRSWG----VQGPLTWQQFHKMAGRGSYGTDESPEPLPIPTFLVGY----EYDFVVLSPFGLPYWEKLLLDPFGSQRDIGYLVVCPDNEALLSGAKTFFRDLTAVYESCRLGQHRPISKGYADGIVLVG------------------------GNGA-KTPVDQP-VSDWFLKAA--SSNS--DTFAKLKLYAQVCRHNLAPYLASQALDSSLL-TQPSP-TPSSNQSSSTQLSNSTSSTA----------------SQQGSVNAAGSTVPSS-------------SGPGNSSA--------PSNNLVTSS------GQT-----------GSTIPAKPGSFPPFGSM-------GGQGQGGGPQSGQLGQQAGTQ---------------------------------------------------------N-------TGASGDN------SSSQA-------QGP---TEPPE-ST---LEREKVGVPTDGES-HAVTYPPAIVVYIVDPFSY-------------EEAD-----RGAGPVPAQSSVWTLGLLRCYLEMLQS-LPPHIRNSVSVQIIPCQYLLQPVRGEDRHIYAQHLKSLAFSVFTQCRRPLPASTNVKSLTGFGPGLAIDTALKSPER-PE-CLRLYTPPFILAPVKDKQTELGETFGEASQKYNVLFVGYCLSHDQRWLLATCTDLYGELLETCIINIDVP-HRARRKKGSVRRLGLQKLWDWCLGLVQMTSLPWRVVIGRLGRIGHGELKDWSILLNRRNLQSLSRRLKDMCRMCGISA-SDTPSILSVCLVAMEPQGSFIIMPDSVSTGSVFGRSTTLNMQTSQLSTPQDTSCTHILVFPTSAIVQVASCNY-TSIDTNIDI--LNPTT--DGSDAI-EIL-ALLDQE-NDL---VDPDI-INI------SPT--TSPVHSPGS----------H---YHHGGDG-SKGQSTDRM---ESHEEVPNLL-QQPLALGYFVSTAKA-GPLPDWFWSACPQAQNQCPLFLKASLHLHVSSV-----QSDE-L-LHSK----HSHPLDSNQTSDVLRFVLEQYNALSWLTCDPATQDRRSCLPIHFVVLNQMYNFIMNML-
>XP_004561702.1 med13a_Maylandia_101465113
-------MSSCFVPNGASLEDCHSNLFCLADLTGIKWKRFVWQGPTS-APILFPVTEEDPILCSFSRCLKADILSVWRR----CQQQ-----------------GRRELWLFWWGDDPNFADLIHNELAAEDNGLWENGPSYECRTLLFKAIHNLLERCLMNRSFVRIGKWFVKPYEKDEKPIN--KSEHLSCAFTFFLHGESNVCTSVEINQHQPVYHLTEEHLTLAQQASSPFQVILSPFGLNGTLTGQSFKMSDPPTQKLIEEWNQFYPIS------PSAKE--------------------NVSEDKVEDMDWEDESLASVEVLVGGVRMVYPACLVLVPQSDIP-VVT--PVGSSHCTAV-YSGGHQVPASQREP--AMSLVTLTPPTSPEEAQ------TVDS---------------------HSAQKWVKM-PSSS-DAFSVDRTSHHGGKIPRRLASQMVERVWQECNINRAQNKRKFP-AATNGTC--EEEPSEKVGTWDFVESSQRSYCSCSRYKL---V---KQRTAN------NTGQ---------------------------------PQSAGQP--SQP--------PTKHKTGGEK---------PEKGDKQQK-R--PQTPFHHRSLASDE-ASI--DTE--ATAG--QRLAL-RSQDGA------RFPSIRS-AD--VSA--IQKAPQ----------LHSG-------------------GVSTGPSEQANSPQP-----PPLSPHPCE--RSEESGEG-MKN------------------------------PSTPNSQHFYQ--PQP--EA--CLVGVKGSS---EEQGGPEAL---NQHFQ-------SHQPNPHPGTSAYSEPPEPTVYVGAAINLE----DD------SSHAPWRLFNLPRRKE-AELPTPLLPG-DKL----R-EE-----AAAS--------------------------QDNLVSVTEVMSTSKWPLKVSEERVQMYRARRNQHLAAAV-T-DGD-HEPEVDPYAFE---EGD-----VKFTFSN-KKDK-SG--------GEREPGKKH--K---GEDG---------GTG-----------------PSD---------DPQR-AAPHNRVTSTSLIHETDLVVSINDLDNLFNS-DEDEL-------------------------------------------------------------------APGSR--RPVN-GTDGI----FGNKENK----SSILDPVPC--SDHLIQMFPTPPSLEQHIMGYSPMNMCSKEYCTMDPSTGMTTVEG--PSTLGG---HF-KIEVEESFCSPKPSEIKD-YSFVYKPELCQLFVGCSMFAPLKTLPSQCLPPIKVPE-DCIYRPSW-TMGR-DMLN--PVPVMTYLNKDS--NIPSVGSTMDQEY----TP-QTQTPF-MINSAPPSNS-------------GGTGIL--PSPATPRFSAPTPRTPRTPRTPR---GPSSVQGSIKYE------NSDLCSPAASTPST-CRPLNSV-EPATV---P----SIPEAHSLYVTLILSETVMNLFKDCNFDSCCICECNMNIKGADAGVYLSD---------PVSEAQK----LCSCGFSAVVNRRYGNGSGLFLEDELDIIGRG-TDISREAEKRFEELRLSSLER-N---G----------AGRSD------HISDELILLLQDQCTNPFSPISVLE--HDAVT---RGPG-----------------GAPIPPCVRVEERDYRSDCYMAMEHGRQFMDNMSGGKVDEALVKSTCLHSWAKQNA-VDVSALCSQDVLRVLMSLQPVLQDAIQKKRTVRSWG----VQGPLTWQQFHKMAGRGSYGTDESPEPLPIPTFLVGY----EYDFVVLSPFGLPYWEKLLLDPFGSQRDIGYLVVCPDNEALLSGAKTFFRDLTAVYESCRLGQHRPISKGYADGIVLVG------------------------GNGA-KTPVDQP-VSDWFLKAA--SSNS--DTFAKLKLYAQVCRHNLAPYLASQALDSSLL-TQPSP-TPSSNQSSSTQLSNSTSSTA----------------SQQASVNAAGSTVPSS-------------SGPSNSSA--------PSNNLVTSS------GQT-----------GSTIPAKPGSFPPFGSM-------GGQGQGGGPQSGQLGQQAGTQ---------------------------------------------------------N-------TGASGDN------SSSQA-------QGP---TEPPE-ST---LEREKVGVPTDGES-HAVTYPPAIVVYIVDPFSY-------------EEAD-----RGAGPVPAQSSVWTLGLLRCYLEMLQS-LPPHIRNSVSVQIIPCQYLLQPVRGEDRHIYAQHLKSLAFSVFTQCRRPLPASTNVKSLTGFGPGLAIDTALKSPER-PE-CLRLYTPPFILAPVKDKQTELGETFGEASQKYNVLFVGYCLSHDQRWLLATCTDLYGELLETCIINIDVP-HRARRKKGSVRRLGLQKLWDWCLGLVQMTSLPWRVVIGRLGRIGHGELKDWSILLNRRNLQSLSRRLKDMCRMCGISA-SDTPSILSVCLVAMEPQGSFIIMPDSVSTGSVFGRSTTLNMQTSQLSTPQDTSCTHILVFPTSAIVQVASCNY-TNIDTNIDI--LNPTT--DGSDAI-EIL-ALLDQE-NDL---VDPDI-INI------SPT--TSPVHSPGS----------H---YHHGGDG-SKGQSTDRM---ESHEEVPNLL-QQPLALGYFVSTAKA-GPLPDWFWSACPQAQNQCPLFLKASLHLHVSSV-----QSDE-L-LHSK----HSHPLDSNQTSDVLRFVLEQYNALSWLTCDPATQDRRSCLPIHFVVLNQMYNFIMNML-
>XP_029923877.1-med13a_Myripristis_115370939
-------MSSCFVPNGASLEDCHSNLFCLADLTGIKWKRYVWQGPTS-APILFPVTEEDPILCSFSRCLKADVLSVWRR----SQRQ-----------------GRRELWLFWWGDDPNFADLIHHELAAEDDGLWENGLSYECRTLLFKAIHNLLERCLMNRSFVRIGKWFVKPYEKDEKPIN--KSEHLSCAFTFFLHGESNVCTSVEINQHQPVYHLTEEHLTLAQQASSPFQVILSPFGLNGTLTGQSFKLSDPPTQKLIEEWNQFYPIS------PSAKE---------------SVL-----EDKVEDMDWEDDSLASVEVLVGGVRMVYPACLVLVPQSDIP-VVA--PVGSSHCTAV-YSGGHQVPASQREP--AISSVTLTPPTSPEEAQ------TVDS---------------------HSAQKWVKL-SSSS-DAFSVDSTSHHGGKIPRRLASQVVERVWQECNINRAQNKRKFS-ATTNGTC--EEELTEKVGAWDFVEPSQRSYCSCSRYKS---M---KQRTGS------TPGQ---------------------------------AQSVGQP--SQP--------PTKHKAGGEK---------PEKGDKQQK-R--PQTPFHHRSLTSDD-TSM--ETE--ATAG--QRLAM-RG-QDGG-----RFPSIRP-AD--VSA--IQKPPQ----------LHSG-----------------GVSA-G-PSEQTSSPQP-----PPLSPHPCE--RGEEPSEG-IKN------------------------------PSTPNSQHFYQ--PPP--EP--CLVGVKGG----EEPGGPEGL---TQHFH-PH----HPNPHPGAAA--YPEPPEPTVYVGAAVNLE----ED------SSHAPWRFFNLPRRKE-AELPTPLLPG-DKL----R-DE-----ATAS--------------------------QDNLVSVTELMSTSKWPLKVSEERVQMYRARRNQYLSAAI-T-DGD-HEQEVDPYAFE---EGD-----VKFTFSN-KKDK-MG--------GEREPGKKH--K---GEDG---------GAG-----------------TSD---------DAQR-AAAHNRIASTSLIHETDLVVSINDLDNLFNS-DEDDL---------------------------------------------------------------------APR--RAVN-GTDDK----FGTKEPK----PATLDPVSCISSADLHQMFPTPPSLEQHIMGYSPMNMCSKEYGNMEPNPGMTTLDG--TASLGG---HF-KIEVEESFCSPKPSEIKD-YSFVYKPELCQAFVGCSMFAPLKTLPSQCLPPTKLPE-ECIYRPSW-TMGR-EMLN--PMPVMSFLNKDS--NIPSVGSTMDQDYSQSYTP-QTHTPF-MSNSAPPSNS--------------GAGIL--PSPATPRFSAPTPRTPRTPRTPR---GPSSVQGSLKYE------NSDLYSP-ASTPST-CRPLNSV-EPATV---P----SIPEAHSLYVTLILSESVMNLFKDCNFDSCCICVCNMNIKGADVGVYLSD---------PVGEAQE----PCSCGFSAVVNRHYGNGSGLFLEDELDIIGRG-SDISREAEKRFEELRLSSLER-T---G----------VGRGE------RIPDELILLLQDQCTNPFSPIFNLE--QDIVT---RGPG-----------------GAPVPPCVRVDERDYHSDCYMALEHGRQFMDNMSGGKVDEALVKSTCLHHWAKQNP-VDVSALCSQDVLRVLMSLQPVLQDAIQKKRTVRSWG----VQGPLTWQQFHKMAGRGSYGTDESPEPLPIPTFLVGY----EYDFVVLSPFGLPYWEKLLLDPFGSQRDVGYLVVCPDNEALLSGAKSFFRDLTAVYESCRLGQHRPISKGHPDGIVLVG------------------------STAA-KKLAEQP-VSDWFLKAA--SGSS--DAFTKLKLYAQVCRHDLAPYLASQPLDGSLL-TQPTP-PPSSSQSSSTQLPSSSSSST----------------SQQGSATSGGSSLPNS------------SSSGGSGGPGNNSGSSNSANSLVAPS------GQP----------GSGMQSAKPSSFPPFGSM-------SGQSQGGGPQSGQLGQQAGTQ---------------------------------------------------------N-------AGTSGDN------SSSQA-------QGP---VEPPE-ST---LEREKVGVPTDGES-HAIMYPPAIVVYIVDPFSY-------------EDAE-----GGPGPVPAHSSVWTLGLLRCYLEMLQF-LPAHIRNSISVQIIPCQHLLQPVRGEDRHIYAQHLKSLAFSVFTQCRRPLPASTNVKSLTGFGPGLAIDTALKSPER-PE-CLRLYTPPFILAPVKDEQTELGETFGEAPQKYNVLFVGYCLSHDQRWLLATCTDLYGELLETCIISIDVP-NRARRKKGSARRLGLQKLWDWCLGLVQMTSLPWRVVIGRLGRIGHGELKDWSILLSRRNLQSLSRRLKEMCRMCGISA-SDTPSILSVCLVAMEPQGSFVIMPDSVSTGSVFGRSTTLNMQTSQLSTPQDTSCTHILVFPTSAFVQVASSNY-TNIDTNIDI--LNATT--DGSDAI-GIF-DLLDQE-NEL---VDPDI-INI------SPT--TSPVHSPGS----------H---YHHGGDG-SKGQSTDRM---ESHEEVPNLL-QQPLALGYFVSTAKA-GPLPDWFWSACPQAQNQCPLFLKASLHLHVSSV-----QSDE-L-LHSK----HSHPLDSNQTSDVLRFVLEQYNALSWLTCDPATQDRRSCLPIHFVVLNQMYNFIMNML-
>XP_020486857.1_med13a_Labrus_109982119
-------MSSCYVPNGASLEDCHSNLFCLADLTGIKWKRFVWQGPTS-APILFPVTEEDPILCSFSRCLKADVLSVWRR----SQRP-----------------GRRELWLFWWGDDPNFADLIHHELAAEDDGLWENGLSYECRTLLFKAIHNLLERCLMNRSFVRIGKWFVKPYEKDEKPIN--KSEHLSCAFTFFLHGESNVCTSVEINQHQPVYHLTDEHLTLAQQASSPFQVILSPFGLNGTLTGQSFKMSDPPTQKLIEEWNQFYPIS------PSAKE---------------SAS-----EDKAEDMDWEDDSLASVEVLVGGVRMVYPACLVLVPQSDIP-VVA--PVGSSHCTAV-YSGGHQVPASQREP--AMSLVTLTPPTSPEEAQ------TVDS---------------------HSAQKWVKM-PSST-DAFSLDRTSHHGGKIPRRLASHVVERVWQECNINRAQNKRKFC-AATNGTC--DEDLAEKVGAWDFVEPSQRSYCSCSRYKS---V---KQRAGS------TPGQ---------------------------------PQSAGQP--TQP--------ATKHKAGGEK---------PEKGDKQLK-R--PQTPFHHRSLACDD-ASL--ETE--TSAG--QRLAM-RG-QDGG-----RFTTIRS-TD--VST--IQKAPQ----------LHSG------------------VNT-G-ASEHTNSPQP-----PPLSPHPCE--RSEESGEG-MKN------------------------------PSTPNSQHFYQ--PPP--EP--CLVGMKGGG---EDPGGQEGL---SQHFH-SH------HSHPGGST--YSDPPEPSMYVGTAVNLE----ED------SSHTPWRLFNLPRRKE-AEMQTPLLPG-DKL----R-ED-----ASAS--------------------------QDNVVSVTEVMSTSKWPLKVSEERLQMYRARRNQYLSAAI-T-DGD-HEPEVDPYAFE---EGD-----VKFTFSN-KKDK-GG--------GEREPGKKH--K---GEDG---------GTG-----------------PSD---------DAQR-AAAHNRMASTSLIHETDLVVSIDDLDNLFNS-DEDDL-------------------------------------------------------------------APGSR--RTVN-GTDDK----FGSKEPK----PSTLDPVSCISSADLHQMFPTPPSLEQHIMGYSPMNMCSKDYGSMEANTGMTMLDG--TSALAG---HF-KIEVEESFCSPKPSEIKD-YSFVFKPELCQAFVGCSMFAPLKTLPSQCLPPVKIPE-ECIYRPSW-TMGR-EMLN--PVPVMTFLNKDS--NIPSVGSALDQDYSQSYTP-QTHTPF-MSNSAPPSNS--------------GTGIL--PSPATPRFSAPTPRTPRTPRTPR---GPSSVQGSLKYE------NSDLYSP-ASTPST-CRPLNSV-EPATV---P----SIPEAHSLYVTLILSESVMNLFKDCNFDSCCICVCNMNIKGADVGVYLSD---------PGGEAQE----TCGCGFSAVVNRRYGNGSGLFLEDELDIIGRG-SDVSREAEKRFEELRLSSLEK-S---G----------VGRGD------RVPDELILLLKDQCTNPFSPISTLE--HDIVM---QGPS-----------------WAPVPACVRVEERDYHSDCYMALEHGRQFMDNMSGGKVDEALVKSTCLHHWDKQNA-VDVSALCSQDVLRVLMSLQPVLQDAIQKKRTVRSWG----VQGPLTWQQFHKMAGRGSYGTDESPEPLPIPTFLVGY----EYDFVVLSPFGLPYWEKLLLDPFGSQRDVGYLVVCPDNEALLSGAKSFFRDLTAVYESCRLGQHRPISKGYPDGIVLVG------------------------GSGA-KSLVDEP-ISEWFLKAA--SGNS--DAFTKLKLYAQVCRHNLAPYLASQPLDSSLL-TQPTP-PTSSSQSSSSTQLSNSTSSS------------------VGSVNSAGSSVSSS--------------NSGSTNG------SSSSNSLVTSS------GQP----------GSGMPSAKPSSFPPFGSM-------NSQGQGGAPQSGQLGQQAGTQ---------------------------------------------------------N-------TGTSGDN------SSSQA-------QGP---PEPPE-ST---LEREKIGVPTDGES-HAITYPPAIVVYIVDPFSY-------------EEAD-----GGQGPVPAHSSVWTLGLLRCYLEMLQF-LPPHIRNSISVQIVPCQYLLQPVRGEDRHIYAQHLKSLAFSVFAQCRRPLPTSTNVKSLTGFGPGLAIDTALKSPER-PE-CLRLYTPPFILAPVKDKQTELGETFGEASQKYNVLFVGYCLSHDQRWLLATCTDLYGELLETCIINIDVP-NRARRKKGSVRRYGLQKLWDWCLGLVQMTSVPWRVVIGRLGRIGHGELKDWSILLSRRNLQSLSRRLKEMCRMCGISA-SDTPSILSVCLVAMEPQGSFIIMPDSVSTGSVFGRSTTLNMQTSQLNTPQDTSCTHILVFPTSAFVQVSSSNY-TNIDPNIDI--LNATT--DDSDAI-GIF-ALLDQE-NEF---VDPDI-INI------SPN--TSPVHSPGS----------H---YHHGGDG-SKGQSTDRM---ESHEEVPNLL-QQPLALGYFVSTAKA-GPLPDWFWSACPQAQNQCPLFLKASLHLHVSSV-----QSDE-L-LPSK----HSHPLDSNQTSDVLRYVLEQYNALSWLTCDPATQDRRSCLPIHFVVLNQLYNFIMNML-
>XP_030009500.1_LOW QUALITY_med13a_Sphaeramia_115432710
-------MSSCFVPNGASLEDCHSNLFCLADLTGIKWKRFVWQGPTS-APILFPVTEEDPILCSFSRCLKADVLSVWRR----SQRQ-----------------GRRELWLFWWGDDPNFADLIHHELAAEDDGLWENGLSYECRTLLFKAIHNLLERCLMNRSFVRIGKWFVKPYEKDEKPIN--KSEHLSCAFTFFLHGESNVCTSVEINQHQPVYHLTEEHLTLAQQASSPFQVILSPFGLNGTLTGQSFKMSDPPTQKLIEEWNQFYPIS------PSAKG--------------------GVSEDKGEDMDWEDDSLASVEVLVGGVRMVYPACLVLVPQSDIP-AVA--PVGSSHCTAV-YTGGHQVPASQREP--AMSLVTLTPPTSPEETQ------TVDS---------------------HSAQKWVRM-PSSS-DAFSVDRTSHHGGKIPRRLASQVVERVWQECNINRAQNKRKFS-AATNGTC--EEELTEKVGAWDFVEPSQRSYCSCSRYKS---V---KQRTGS------TPGQ---------------------------------TQSAGQP--SQP--------PTKHKAGGDK---------PEKGDKQQK-R--PQTPFHHRSLTSDD-ASI--ETE--AAAG--QRLAI-RGQDGG------RFTSIRS-GD--VS---IQKAPQ----------LHSG-------------------GVSAGPSEQANSPQP-----PPLSPHPCE--RNEESGEG-MKN------------------------------PSTPNSQHFYQ--PPP--EP--CLVKGGN-----EEPGGPDGL---NQHFH---------SHHPHSSSTTYPEPPEPTVYVGTAVNLE----ED------SSHAPWRFFNLPRRKE-AELPTPLLPG-DKL----R-DE-----GAAS--------------------------QDNLVSVTELMATSKWQLKVSEERVQMYRARRNQYLSAAI-T-DGD-HEPEVDPYAFE---EGD-----VKFTFSN-KKDK-AG--------GEREPGKKH--K---GEDG---------GAG-----------------PSD---------DAQR-GAAHNRMASTSLIHETDLVVSINDLDNLFNS-DEDDL-------------------------------------------------------------------APGSR--RPVN-GTDEK----FGNKEPK----PSTLDPVSCISSADLHQMFPTPPSLEQHIMGYSPMNMCSKDYGSMEPPSGMTTLDG--TSSLGG---HF-KIEVEESFCSPKPSEIKD-YSFVFKPELCQAFVGCSMFAPLKTLPSQCLPPVKLPE-DCVYRSSW-ALGR-------EMPVMTFISKDS--NIPSVGSIMDQDY----TP-QTHTPF-MSNSAPPSNS--------------GPGIL--PSPATPRFSAPTPRTPRTPRTPR---GPSSVQGSLKYE------NSDLYSP-ASTPST-CRPLNSV-EPATV---P----SIPEAHSLYVTLILSESVMNLFKDCNFDSCCICVCNMNIKGADVGVYLSD---------PVSEAQE----ACSCGFSAVVNRRYGNGSGLFLEDELDIIGRG-SDVSREAEKRFEELRLSSLEG-G---G----------FGRGD------RVPDELILLMQDQCTNPFSPISIPE--HDVVT---RGPN-----------------GAPVPPCVRVEERDYHSDCYMALEHGRQFMDNMSGGKVDEALVKSTCLHHWAKQNA-VDVSALCSQDVLRVLMSLQPVLQDAIQKKRTVRSWG----VQGPLTWQQFHKMAGRGSYGTDESPEPLPIPTFLVGY----EYDFVVLSPFGLPYWEKLLLDPFGSQRDIGYLVVCPDNEALLSGAKSFFRDLTAVYESCRLGQHRPISKGYPDGIVLVG------------------------GTAA-KNLGDQP-VSDWFLKAA--SSNS--DAFTKLKLYAQVCRHDLAPYLSSQPLDSSLL-LQPSP-PPSSTQSSSTQQSSSASSAS---------------VGQQGSANTGGSSVSNS--------------SSSNSGS---GNGSASSNTLVTSS------GQS----------GNGMPSVKPGSFPPFGSM-------SSQGQSGVPQSGQLGPQAGTQ---------------------------------------------------------N-------TGTSGDN------SSSQA-------QGP---TEPPE-ST---LEREKVGVPTDGES-HAITYPPAIVVYIVDPFSY-------------EEAD-----GSPGPVPAHSSVWTLGLLRCYLEMLQF-LPPHIRSSISVQIVPCQYLLQPVRGEDRHIYAQHLKSLAFSVFAQCRRPLPSSTNVKSLTGFGPGLAIDTALKSPER-PD-CLRLYTPPFILAPVKDKQTELGETFGEASQKYNVLFVGYCLSHDQRWLLATCTDLYGELLETCIINIDMP-NRARRKKGSVRRLGLQKLWDWCLGLVQMTSVPWRVVIGRLGRIGHGELKDWSILLSRRNLQSLSRRLKDMCRMCGISA-SDTPSILSVCLVAMEPQGSFIIMPDSVSTGSVFGRSTTLNMQTSQLSTPQDTSCTHILVFPTSAFVQVASSNY-TNIDPNLDI--LNATT--DGSDAI-GIF-DLLDQE-NEL---VDPDI-INI------SPT--TSPVHSPGS----------H---YHHGGDC-SKGQSTDRM---ESHEEVPNLL-QQPLALGYFVSTAKT-GPLPDWFWSACPQAQNQCPLFLKASLHLHVSSV-----QSDE-L-LHSK----HSHPLDSNQTSDVLRFVLEQYNALSWLTCDPATQDRRSCLPIHFVVLNQMYNFIMNML-
>XP_028276722.1_med13a_Parambassis_114445744
-------MSSCFVPNGASLEDCHSNLFCLADLTGIKWKRFVWQGPTS-APILFPVTEEDPILCSFSRCLKADVLSVWRR----SQRQ-----------------GRRELWLFWWGDDPNFADLIHHELAAEDDGLWENGLSYECRTLLFKAIHNLLERCLMNRSFVRIGKWFVKPYEKDEKPIN--KSEHLSCAFTFFLHGESNVCTSVEINQHQPVYHLTEEHLTLAQQASSPFQVILSPFGLNGTLTGQSFKMSDPPTQKLIEEWNQFYPIS------PSAKE---------------GVS-----DDKAEDMDWEDDSLASVEVLVGGVRMVYPACLVLVPQSDIP-VVA--PVGSSHCTAV-YSGGHQVPASQREP--AMSLVTLTPPTSPEEAQ------TVDS---------------------HSVQKWVKM-PSSS-DAFSIDRTSHHGGKIPRRLASQVVERVWQECNINRAQNKRKFS-AATNGTC--EEELSEKVGSWDFVEPSQRSYCSCSRYKS---V---KQRMGS------TPGQ---------------------------------AQSAGQP--SQA--------PTKHKTGGEK---------PEKGDKQQK-R--PQTPFHHRSLVSDE-GSI--ETE--ATAG--QRLAM-RG-QEGG-----RFSSIRS-SD--VS---IQKAPQ----------LHSG-----------------GISS-G-PSEQATSPQP-----PPLSPHPCE--RGEESGEG-MKN------------------------------PSTPNSQHFYQ--PPP--EP--CLVGVKGGG---EEPGGSEGL---NQHFH-SH----HPHPHPGSSA--YSDSPEPTVYVGAAINLE----DD------SSHAPWRLFNLPRRKE-AELPTPLLPG-DKL----R-DE-----ASAA--------------------------QDNLVSVTEVMSASKWPLKVSEERAQMYRARRNQYLTAAV-T-DGD-HEPEVDPYAFE---EGD-----VKFTFSN-KKDK-AG--------GEREPGKKH--K---GEDG---------GGG-----------------QSD---------DAQC-AAAHNRMASTSLIHETDLVVSINDLDNLFNS-DEDDL-------------------------------------------------------------------APGSR--RPVN-GTDEK----FNSKEPK----PSTLDPVSCISSADLHQMFPTPPSLEQHIMGYSPMNMCSKDYGNLEPNTGMTMLDG--TSSLGG---HF-KIEVEESFCSPKPSEIKD-YSFVYKPDLCQAFVGCSMFAPLKTLPSQCLPPIKIPE-DCIYRPSW-TMAR-EMLN--PVPAMTFLNKDS--NIPSVGSTMDQDYNQTYTP-QTHTPF-MSNSAPPSNS--------------GPGIL--PSPATPRFSAPTPRTPRTPRTPR---GPASVQGSLKYE------NSDLYSP-ASTPST-CRPLNSV-EPATV---P----SIPEAHSLYVTLILSESVMNLFKDCNFDSCCICVCNMNIKGADVGVYLSD---------PVSEAQE----PCSCGFSAVVNRRYGNGSGLFLEDELDIIGRG-SDVSREAEKRFEELRLSSLER-N---G----------VARGD------CIPDELILLLQDQCTNPFSPISILDHDTVMCG---PNRA-------------------PAPPCVRVEERDYHSDCYMALEHGRQFMDNMSGGKVDEALVKSTCLHHWSKQNA-VDVSALCSQDVLRVLLSLQPVLQDAIQKKRTVRSWG----VQGPLTWQQFHKMAGRGSYGTDESPEPLPIPTFLVGY----EYDFVVLSPFGLPYWEKLLLDPFGSQRDIGYLVVCPDNEALLSGAKSFFTDLTAVYESCRLGQHRPISKGYPDGIVLVG------------------------GNEA-KSLMDQP-VSEWFLKAA--SGNT--DALTKLKLYAQVCRHSLAPYLASQPLDSTLL-TQLSP--SPSSSQSSSTQLSNSSNVS-----------------QQGTVNAAGSSGPNN--------------SSNSGSG----NGSSSTNSLVTSS------GQP----------GNTIPSGKPNSFPPFGSM-------GSQSQGGGPQSGQLGQQAGTQ---------------------------------------------------------N-------TGTSGDN------SSSQT-------QGP---TEPPE-ST---LEREKVGVPTDGES-HAVTYPPAIVVYIVDPFSY-------------EESD-----GGPGPVSAHASVWTLGLLRCYLEMLQF-LPPHIRNSISVQIVPCQYLLQPVRGEDRHLYAQHLKSLAFSVFAQCRRPLPTSTNVKSLTGFGPGLAIDTALKSPER-PE-CLRLYTPPFILAPVKDKQTELGETFGEASQKYNVLFVGYCLSHDQRWLLATCTDLYGELLETCIINIDVP-NRARRKKGSVRRLGLQKLWDWCLGLVQMTSVPWRVVIGRLGRIGHGELKDWSILLSRRNLQSLSRRLKEMCRMCGISA-SDTPSILSVCLVAMEPQGSFIIMPDSVSTGSVFGRSTTLNMQTSQLSTPQDTSCTHILVFPTSAFVQVASSNY-TNIDTNIDI--LNATT--DGSDAI-GIF-DLLDQE-NEL---VDPDI-INI------SPT--TSPVHSPGS----------H---YHHGGDG-IKGQSTDRM---ESHEEVPNLL-QQPLALGYFVSTAKA-GPLPDWFWSACPQAQNQCPLFLKASLHLHVSSV-----QSDE-L-LHSK----HSHPLDSNQTSDVLRFVLEQYNALSWLTCDPATQDRRSCLPIHFVVLNQMYNFIMNML-
>XP_029956041.1_med13a_Salarias_115394887
-------MSSCFVPNGASLEDCHSNLFCLADLTGIKWKRFVWQGPTS-APILFPVTEEDPILCSFSRCLKADVLSVWRR----SQRQ-----------------GRRELWLFWWGDDPNFADLIHHDLAAEDDGLWENGLSYECRTLLFKAIHNLLERCLMNRSFVRIGKWFVKPYEKDEKPIN--KSEHLSCAFTFFLHGESNVCTSVEINQHQPVYHLTEEHLTLAQQASSPFQVILSPFGLNGTLTGQSFKMSDPPTQKLIEEWNQFYPIS------PSAKE---------------CVS-----EDKAEDMDWEDDSLASVEVLVGGVRMVYPACLVLVPQSDIP-VVA--PVGSSHCTAV-YSGGHQVPASQREP--AMSLVTLTPPTSPEEAQ------TVDS---------------------HSAQKWVKM-PSSS-DAFSVDRTSHHGGKIPRRLASQVVERVWQECNINRAQNKRKFS-AATNGTC--DEELNEKAGAWDFVGHSQRSYCSCSRYKS---V---KQRAGS------TPGQ---------------------------------TQSAGQP--SQP--------PTKHKTGGEK---------PEKGDKQQK-R--PQTPFHHRSLTSDD-ASM--ETE--TTAG--QRLSM-RS-QDGS-----RFSSIRS-AD--VSA--IQKAPQ----------LHGG-----------------AVGA-G-PSEQANSPQP-----PPLSPHPCE--RGEEQGEG-MKN------------------------------PSTPNSQHFYQ--PPP--EP--CLVGVKGGGGGSEEPGGPEAL---NQHFH-SH----HPHPHPGASA--YSEPPEPSVYVGAAINLE----DD------GSHAPWRLFNLPRRKE-AELPTPLLPG-DKL----R-DE-----TPTS--------------------------QDNLVSVTEVMSTSKWPLKVSEERVQMYRARRNQYLSAAV-T-DGD-HEPEVDPYAFE---EGD-----VKFTFSN-KKDK-AG--------GEREPGKKH--K---GEDG---------GAG-----------------QSD---------DAQR-AAAHNRMASTSLIHEMDLVVSINDLDNLFNS-DEDDL-------------------------------------------------------------------APGSR--RPVN-GTDEK----FGSKEPK----PSTLDPVSCISSADLHQMFPTPPSLEQHIMGYSPMNMCSKEYGSMEPSTGMTTLDG--TSSLGG---HF-KIEVEESFCSPKPSEIKD-YSFVYKPELCQAFVGCSMFAPLKTLPSQCLPPIKIPE-DCVYRPSW-TMGR-EMLN--PVPVMTFVNKDS--NIPSVGSTMDQDYSQTYTP-QTHTPF-MSNSAPPSNS--------------GAGIL--PSPATPRFSAPTPRTPRTPRTPR---GPSSVQGSLKYE------NSDLYSP-ASTPST-CRPLNSV-EPATV---P----SIPEAHSLYVTLILSESVMNLFKDCNFDSCCICVCNMNIKGADVGVYLSD---------PVGEAQE----PCSCGFSAVVNRRYGNGSGLFLEDELDIIGRG-SDVSREAEKRFEELRLHSLEK-T---G----------VGRGD------RVPDELILLLQDQCTNPFSPISVPE--HDAAA---RGPG-----------------GAPVPACVRVEERDYHSDCYMALEHGRQFMDNMSGGKVDEALVKSTCLHHWAKQNA-VDVSALCSQDVLRVLMSLQPVLQDAIQKKRTVRSWG----VQGPLTWQQFHKMAGRGSYGTDESPEPLPIPTFLVGY----EYDFVVLSPFGLPYWEKLLLDPFGSQRDVGYLVVCPDNEALLSGAKSFFRDLTAVYESCRLGQHRPISKGYPDGLVLVG------------------------GSGS-KSLVDQP-VSEWFLKAA--SGNS--DAFTKLKLYAQVCRHNLAPYLASQPLDSSLI-TQPSP-PPSSSQ-TPSTQVSSSSSSSSSSSSSSSSSSSSNAAGQQGTTNIASSSVPNSTTNTNSSSNNS---GSGNSSA--SS-----NS-LVTSS------GQP------GG----AMQSAKPNAFPPFGNM---GSQS----QGG----GQLGQQAGSQ---------------------------------------------------------N-------SGTSGEN----S--SSQA-------PGS---TEPPE-ST---LEREKVGVPTDGES-HAITYPPAIVVYIVDPFSY-------------EEAD-----GGPGPVPAQSSVWTLGLLRCYLEMLQF-LPPHIRNSISVQIVPCQYLLQPVRGEDRHIYAQHLKSLAFSVFAQCRRPLPTSTHVKSLTGFGPGLAVDTALRSPER-PE-CLRLYTPPFILAPVKDKQTELGETFGEASQKYNVLFVGYCLSHDQRWLLATCTDLYGELLETCIISIDVP-NRARRKKGSVRRLGLQKLWDWCLGLVQMTSVPWRVVIGRLGRIGHGELKDWSILLSRRNLQSLSRRLKEMCRMCGISA-SDTPSILSVCLVAMEPQASFIIMPDSVSTGSVFGRSTTLTMQTSQLSTPQDTSCTHILVFPTSAFVQVASSNY-TNIDTNLDI--LNATT--DGSDAI-GIF-DLLDQE-NEL---VDPDI-INI------SPT--TSPVHSPGS----------H---YHHGGDG-SKGQSTDRM---ESHEEVPNLL-QQPLALGYFVSTAKA-GPLPDWFWSACPQAQNQCPLFLKASLHLHVSSV-----QSDE-L-LHSK----HSHPLDSNQTSDVLRFVLEQYNALSWLTCDPATQDRRSCLPIHFVVLNQMYNFIMNML-
>XP_031713295.1 med13a_Anarrhichthys_116389045
-------MSSCYVPNGASLEDCHSNLFCLADLTGIKWKRFVWQGPTS-APILFPVTEEDPILCSFSRCLKADVLSVWRR----SQRP-----------------GRRELWLFWWGDDPNFADLIHHELAAEDDGLWENGLSYECRTLLFKAIHNLLERCLMNRSFVRIGKWFVKPYEKDEKPFN--KSEHLSCAFTFFLHGESNVCTSVEINQHQPVYHLTEEHLTLAQQASSPFQVILSPFGLNGTLTGQSFKMSDPPTQKLIEEWNQFYPIS------PSAKH--------------------GVSEDKAEDMDWEDESLASVEVLVGGVRMVYPACLVLVPQSDIP-VVA--PVGSSHCTAV-YPGGHQVPASQREP--AMSLVTLTPPTSPEEAQ------TVDS---------------------HSAQKWVKM-PSSS-DAFSVDRKSHHGGKIPRRQASQVVERVWQECNINRAQKKRKFS-AATNGTC--EEERAEKAGAWDFVEHSQRSYCSCSRYKS---V---KQRTGS------TPGQ---------------------------------TPSAGQP--SQT--------PTKHKAGGEK---------PEKGDKLQK-R--PQTPFHHRSLTSDD-ASI--DAE--ATAG--QRLAM-RGQDGG------RFPSMRS-TD--VSG--IQKAPQ----------LHSG-------------------GVSAGSSEQVNSPQP-----PPLSPHPCE--RGEESGEG-MKN------------------------------PSTPNSQHFYQ--PPP--EP--CLVGVKGGG---EEPGGPEGL---NQHFH-------SHHSHSHHGASTYSEPLEPTVYVGTAVNLE----DG------GSHAPWRLFNLPRRKE-AEMPTPLLPW-DKL----R-DE-----PLAS--------------------------QDNVVSVTEVMSASNWSLKVSEERVQMYRARRNQYLSAAI-T-DGD-HEPEVDPYAFE---EGD-----VKFTFSN-KKDK-AG--------GEREPGKKH--K---GEDE---------GAG-----------------PSD---------DAQR-VAASNRMASTSLIHETDLVVSINDLDNLFNS-DEDDL-------------------------------------------------------------------APGSR--RPMN-GTDEK----FGSKEPK----PSTLDPVSCISSADLHQMFPTPPSLEQHIMGYSPMNMCSKEYGSMEHHTGMSTLDG--NSSLGG---HF-KIEVEESFCSPKPAEIKD-YSFVYKPDLCQPFVGCSMFAPLKTLPSQCLPPVKIPE-DCIYRPSW-TMGR-EMLN--PMPVMTFLNKDS--NIPSVGSTMDQDYSQTYTP-QTHTPF-MSNSAPPSNA----------------GIL--PSPATPRFSAPTPRTPRTPRTPR---GPSSVQGSLKYE------NSDLYSP-ASTPST-CRPLNSV-EPATV---P----SIPEAHSLYVTLILSESVMNLFKDCNFDSCCICVCNMNIKGADVGVYLSD---------PISEAQE----TCSCGFSAVVNRRYGNGSGLFLEDELDIIGRG-SDVSREAEKRFEALRLSSLER-T---G----------VGRGD------RVPDEVILLLQDQCTNPFSPISILE--HDIVT---RGPS-----------------GAPVPPCVRVEERDYHSDCYMALEHGRQFMDNMSGGKVDEALVKSTCLHHWAKQNA-VDVSALCSQDVLRVLMSLQPVLQDAIQKKRTIRSWG----VQGPLTWQQFHKMAGRGSYGTDESPEPLPIPTFLVGY----EYDFVVLSPFGLPYWEKLLLDPFGSQRDIGYLVVCPDNEALLSGAKGFFRDLTAVYESCRLGQHRPISKGYPDGIVLVG------------------------GNGA-KNLVDQP-VSDWFLKAA--SSNS--DAFTKLKLYAQVCRHNLAPYLASQPLDSSLL-TQPSL--PSSSSQSPSTQLSSSTSSS---------------VGQQGSVNAAGSSVPNN------------NNNSSSSNNSGPGNGSASSNSLVTSS------GQP----------GSGIPSAKPSSFSPFGNM-------GTQGQGGGPQSGQLGQQAGTQ---------------------------------------------------------N-------TGTSGDN------SSSQA-------QGP---TEPLE-ST---LEREKIGVPTDGES-HAITYPPAIVVYIVDPFSY-------------EEAD-----GGPGPVPAHSSVWTLGLLRCYLEMLQC-LPPHIRNSISVQIVPCQYLLQPVRGEDRHIYAQHLKSLAFSVFAQCRRPLPTSTNVKSLTGFGPGLAIDTALKSPER-PE-YLRLYTPPFILAPVKDKQTELGETFGEASQKYNVLFVGYCLSHDQRWILATCTDLYGELLETCIINIDVP-NRARRKKGSVRRLGLQKLWDWCLGLVQMTSLPWRVVIGRLGRIGHGELKDWSILLSRRNLQSLSRRLKEMCRMCGISA-SDTPSILSVCLVAMEPQGSFIIMPDSVSTGSVFGRSTTLNMQTSQLNTPQDTSCTHILVFPTSAFVQVASSNY-TNIDPNIDI--LNATN--DGSDAI-GIF-DLLDQE-NEL---VDPDI-INI------SPN--TSPVHSPGS----------H---YHHGGDG-SKGQSTDRM---ESHEEVPNLL-QQPLALGYFVSTAKA-GPLPDWFWSACPQAQNQCPLFLKASLHLHVSSV-----QSDE-L-LHSK----HSHPLDSNQTSDVLRYVLEQYNALSWLTCDPATQDRRSCLPIHFVVLNQMYNFIMNML-
>XP_008283056.1_med13a_X1_Stegastes_103359474
-------MSSCFVPNGASLEDCHSNLFCLADLTGIKWKRFVWQGPTS-APILFAVTEEDPILCSFSRCLKADVLSVWRR----SQRQ-----------------GRRELWLFWWGDDPNFADLIHNELAAEDDGLWENGLSYECRTLLFKAIHNLLERCLMNRSFVRIGKWFVKPYEKDEKPIN--KSEHLSCAFTFFLHGESNVCTSVEINQHQPVYHLTEEHLTLAQQASSPFQVILSPFGLNGTLTGQSFKMSDPPTQKLIEEWNQFYPIS------PSAKE---------------GVS-----EDKAEDMDWEDDSLASVEVLVGGVRMVYPACLVLVPQSDIP-VVA--PVGSSHCTAV-YSGGHQVPASQREP--AMSLVTLTPPTSPEEAQ------TVDS---------------------HSAQKWVKM-PSSS-DAFSVDRTSHHGGKIPRRLASHVVERVWQECNINRAQNKRKFS-AATNGTC--EEELTEKLGAWDFVEHSQRSYCSCSRYKS---V---KQRTGS------TPGQ---------------------------------TQSAGQP--SQP--------PTKHKTGGEK---------PEKGDKQQK-R--PQTPFHHRSLTSDE-ASI--ETE--ATAG--QRLAM-RG-QDGA-----RFPSIRS-GD--VSA--IQKAPQ----------LHSG-----------------GVNA-G-PSEQANSPQP-----PPLSPHPCE--RGEESGEG-MKN------------------------------PSTPNSQHFYQ--PPP--EP--CLVGVKGGG---EEPGGPEGL---NQHFH-PH----HPHPHSGASA--YSEPPEPTVYVGAAINLE----DD------SSHAPWRLFNLPRRKE-AELPTPLLPG-DKL----R-DE-----ASAS--------------------------QDNLMSVTEVMSTSKWPLKVSEERIQMYRARRNQYLSAAV-T-DGD-HEPEVDPYAFE---EGD-----VKFTFSN-KKDK-AG--------GEREPGKKH--K---GEDG---------GAG-----------------PSD---------DAQR-AAAHNRMASTSLIHETDLVVSINDLDNLFNS-DEDDL-------------------------------------------------------------------APGSR--RPVN-GTDEK----FGSKEPK----PSTLDPVSCISSADLHQMFPTPPSLEQHIMGYSPMNMCSKDYGSMEPNTGMTTLDG--TSSLGG---HF-KIEVEESFCSPKPSEIKD-YSFVYKPELCQAFVGCSMFAPLKTLPSQCLPPIKIPE-DCIYRPSW-TMGR-EMLN--AVPVMTFLNKDS--NIPSVGSTMDQDYSQTCTP-QTQTPF-MSNSAPPSNS--------------GAGIL--PSPATPRFSAPTPRTPRTPRTPR---GPSSVQGSLKCE------NSDLYSP-ASTPST-CRPLNSV-EPATV---P----SIPEAHSLYVTLILSESVMNLFKDCNFDSCCICVCNMNIKGADVGVYLSD---------PVGEAQD----PCSCGFSAVVNRRYGNGSGLFLEDELDIIGRG-SDVSREAEKRFEELRLSSLER-T---G----------VGRGD------RVPDELILLLQDQCTNPFSPISSLE--QDVVT---RGPS-----------------GAPVPPCVRVEERDYHSDCYMALEHGRQFMDNMSGGKVDEALVKSTCLHHWAKQNA-VDVSALCSQDVLRVLMSLQPVLQDAIQKKRTVRSWG----VQGPLTWQQFHKMAGRGSYGTDESPEPLPIPTFLVGY----EYDFVVLSPFGLPYWEKLLLDPFGSQRDIGYLVVCPDNEALLSGAKSFFRDLTAVYESCRLGQHRPISRGYPDGIVLVG------------------------GSGA-KNLVDQP-VSDWFLKAA--SGNS--DAFTKLKLYAQVCRHNLAPYLASQPLDSSLL-TQPSP--PPSSNQSSSTQLSSSTSST---------------VSQQGSTNSAGSSVPNN--------------NSSSNSG--SGNGSASSNSLVTSS------GQS----------GSTIPSAKPNSFPPFGSM-------ASQSQGGGPQSGQLGQQAGTQ---------------------------------------------------------N-------TGTSGDN------SSSQT-------QGP---SEPPE-ST---LERDKVGVPTDGES-HAVTYPPAIVVYIVDPFSY-------------EEAD-----GGPGPVPAHSSVWTLGLLRCYLEMLQF-LPPHIRNSISVQIVPCQYLLQPVRGEDRHIYAQHLKSLAFSVFAQCRRPLPASTNVKSLTGFGPGLAIDTALKSPER-PE-CLRLYTPPFILAPVKDKQTELGETFGEASQKYNVLFVGYCLSHDQRWLLATCTDLYGELLETCIINIDVP-NRARRKKGSVRRLGLQKLWDWCLGLVQMTSVPWRVVIGRLGRIGHGELKDWSILLSRRNLQSLSRRLKEMCRMCGISA-SDTPSILSVCLVAMEPQGSFIIMPDSVSTGSVFGRSTTLNMQTSQLSTPQDTSCTHILVFPTSAFVQVASSNY-TNIDTNIDI--LNATT--DGSDAI-GIF-DLLDQE-NEL---VDPDI-INI------SPT--TSPVHSPGS----------H---YHHGGDG-SKGQSTDRM---ESHEEVPNLL-QQPLALGYFVSTAKA-GPLPDWFWSACPQAQNQCPLFLKASLHLHVSSV-----QSDE-L-LHSK----HSHPLDSNQTSDVLRFVLEQYNALSWLTCDPATQDRRSCLPIHFVVLNQMYNFIMNML-
>XP_023123195.1_med13a_Amphiprion_111566692
-------MSSCFVPNGASLEDCHSNLFCLADLTGIKWKRFVWQGPTS-APILFAVTEEDPILCSFSRCLKADVLSVWRR----SQRQ-----------------GRRELWLFWWGDDPNFADLIHHELAAEDDGLWENGLSYECRTLLFKAIHNLLERCLMNRSFVRIGKWFVKPYEKDEKPIN--KSEHLSCAFTFFLHGESNVCTSVEINQHQPVYHLTEEHLTMAQQASSPFQVILSPFGLNGTLTGQSFKMSDPPTQKLIEEWNQFYPIS------PSAKE--------------------GVSEDKGEEMDWEDDSLASVEVLVGGVRMVYPACLVLVPQSDIP-VVA--PVGSSHCTAV-YSGGHQVPASQREP--AMSLVTLTPPTSPEEAQ------TVDS---------------------HSAQKWVKM-PSSS-DAFSVDRTSHHGGKIPRRLASHVVERVWQECNINRAQNKRKFS-AATNGTC--EDELTEKMGAWDFVEHSQRSYCSCSRYKS---V---KQRTGS------TPGQ---------------------------------APSAGQP--SQP--------PTKHKTGGEK---------PEKGDKQQK-R--PQTPFHHRSLTSDE-ASI--ETE--TTAG--QRLAM-RGQDGG------RFPSIRS-GD--VSA--IQKAPQ----------LHSG-------------------GVSAGPSEQANSPQP-----PPLSPHPCE--HGEESGEG-MKN------------------------------PSTPNSQHFYQ--PPP--EP--CLVGVKDGG---EEPGGSEGL---NQHFH-------SHHSHPHPGASAYSEPPEPTVYVGAAINLE----DD------SSHAPWRLFNLPRRKE-ADLPTPLLPG-DKL----R-DE-----ASTS--------------------------QDNLVSVTEVMSTSKWPLKVSEERVQMYRARRNQYLSAAI-S-DGD-HEPEVDPYAFE---EGD-----VKFTFSN-KKDK-AG--------GEREPGKKH--K---GEDG---------SAG-----------------PSD---------DAQR-AAAHNRMASTSLIHETDLVVSINDLDNLFNS-DEDDL-------------------------------------------------------------------APGSR--RPVN-GTDEK----FGSKEQK----QSTLDPVSCISSADLHQMFPTPPSLEQHIMGYSPMNMCSKDYGSMEPNTGMTTLDG--TSSLGG---HF-KIEVEESFCSPKPSEIKD-YSFVYKPELCQPFVGCSMFAPLKTLPSQCLPPIKIPE-DCIYRPSW-TMGR-EMLN--PVPVMTFLNKDS--NIPSVGSTMDQDYSQTYTP-QTQTPF-MSNSAPPSNS--------------GAGIL--PSPATPRFSAPTPRTPRTPRTPR---GPSSVQGSLKYE------NSDLYSP-ASTPST-CRPLNSV-EPATV---P----SIPEAHSLYVTLILSESVMNLFKDCNFDSCCICVCNMNIKGADVGVYLSD---------PVGEAQE----PCSCGFSAVVNRRYGNGSGLFLEDELDIIGRG-SDVSREAEKRFEELRFSSLER-T---G----------VGRGD------RVPDELILLLQDQCTNPFSPISSLE--HDIVT---RGPS-----------------GAPIPPCVRVEERDYHSDCYMALEHGRQFMDNMSGGKVDEALVKSTCLHHWAKQNA-VDVSALCSQDVLRVLMSLQPVLQDAIQKKRTVRSWG----VQGPLTWQQFHKMAGRGSYGTDESPEPLPIPTFLVGY----EYDFVVLSPFGLPYWEKLLLDPFGSQRDIGYLVVCPDNEALLSGAKSFFRDLTAVYESCRLGQHRPISRGYPDGIVLVG------------------------GSGA-KNLVDQP-VSDWFLKAA--SGNS--DAFTKLKLYAQVCRHNLAPYLASQPLDSSLL-TQPSP-LPLSSQSSTQLPSSTSSTVS-----------------QQGSTNTAGSSAPNN--------------NSSSNSG--SGNGSASSNSLVTSA------GQS----------GSTIPSAKPNSFSPFGSV---------ASQGVGLQSGQLGQQAGTQ---------------------------------------------------------N-------TGTSGDN------SSSQT-------QGP---SEPPE-ST---LEREKVGVPTDGES-HAVTYPPAIVVYIVDPFSY-------------EEAS-----SSPGPVPAHSSVWTLGLLRCYLEMLQF-LPPHIRNSISVQIVPCQYLLQPVRGEDRHIYAQHLKSLAFSVFAQCRRPLPASTNVKSLTGFGPGLAIDTALKSPER-PE-CLRLYTPPFILAPVKDKQTELGETFGEASQKYNVLFVGYCLSHDQRWLLATCTDLYGELLETCIINIDVP-NRARRKKGSVRRLGLQKLWDWCLGLVQMTSVPWRVVIGRLGRIGHGELKDWSILLSRRNLQSLSRRLKEMCRMCGISA-SDTPSILSVCLVAMEPQGSFIIMPDSVSTGSVFGRSTTLNMQTSQLSTPQDTSCTHILVFPTSAFVQVASSNY-TNIDTNIDI--LNATT--DGSDAI-GIF-DLLDQE-NEL---VDPDI-INI------SPT--TSPVHSPGS----------H---YHHGGDG-SKGQSTDRM---ESHEEVPNLL-QQPLALGYFVSTAKV-GPLPDWFWSACPQAQNQCPLFLKASLHLHVSSV-----QSDE-L-LHSK----HSHPLDSNQTSDVLRFVLEQYNALSWLTCDPATQDRRSCLPIHFVVLNQMYNFIMNML-
>XP_022060030.2 LOW QUALITY_med13a_Acanthochromis_110958044
-------MSSCFVPNGASLEDCHSNLFCLADLTGIKWKRFVWQGPTS-APILFAVTEEDPILCSFSRCLKADVLSVWRR----SQRQ-----------------GRRELWLFWWGDDPNFADLIHHELTAEDDGLWENGLSYECRTLLFKAIHNLLERCLMNRSFVRIGKWFVKPYEKDEKPIN--KSEHLSCAFTFFLHGESNVCTSVEINQHQPVYHLTEEHLTMAQQASSPFQVILSPFGLNGTLTGQSFKMSDPPTQKLIEEWNQFYPIS------PSAKE--------------------GVSEDKAEEMDWEDDSLASVEVLVGGVRMVYPACLVLVPQSDIP-VVA--PVGSSHCTAV-YSGGHQVPASQREP--AMSLVTLXPPTSPEEAQ------TVDS---------------------HSAQKWVKM-PSSS-DAFSVDRTSHHGGKIPRRLASHVVERVWQECNINRAQNKRKFS-AATNGTC--EEELTEKMGAWDFVEHSQRSYCSCSRYKS---V---KQRTGS------TPGQ---------------------------------APSAGQP--SQP--------PTKHKTGGEK---------PEKGDKQQK-R--PQTPFHHRSLTSDE-ASI--ETE--TTAG--QRLAM-RGQDGG------RFPSIRS-GD--VSA--IQKAPQ----------LHSG-------------------GISTGPSEQANSPQP-----PPLSPHPCE--RSEESGEG-MKN------------------------------PSTPNSQHFYQ--PPP--EP--CLVGVKGGG---EEPGGSEGL---NQHFH-------SHHSHPHPGASSYSEPPEPTVYVGAAINLE----DD------SSHAPWRLFNLPRRKE-AELPTPLLPG-DKL----R-DE-----ASAS--------------------------QDNLVSVTEVMSTSKWPLKVSEERVQMYRARRNQYLSAAV-T-DGD-HEPEVDPYAFE---EGD-----VKFTFSN-KKDK-AG--------GEREPGKKH--K---GEDG---------SAG-----------------PSD---------DAQR-AAAHNRMASTSLIHETDLVVSINDLDNLFNS-DEDDL-------------------------------------------------------------------AP--R--RPVN-GTDEK----FSSKEPK----QSTLDPVSCISSADLHQMFPTPPSLEQHIMGYSPMNMCSKDYGSMEPNTGMTTLDG--TSSLGG---HF-KIEVEESFCSPKPSEIKD-YSFVYKPELCQPFVGCSMFAPLKTLPSQCLPPIKIPE-DCIYRPSW-TMGR-EMLN--PVPVMTFLNKDS--NIPSVGSTMDQDYSQTYTP-QTQTPF-MSNSAPPSNS--------------GAGIL--PSPATPRFSAPTPRTPRTPRTPR---GPSSVQGSLKYE------NSDLYSP-ASTPST-CRPLNSV-EPATV---P----SIPEAHSLYVTLILSESVMNLFKDCNFDSCCICVCNMNIKGADVGVYLSD---------PVGEAQE----PCSCGFSAVVNRRYGNGSGLFLEDELDIIGRG-SDVSREAEKRFEELRFSSLER-T---G----------VGRGD------RVPDELILLLQDQCTNPFSPISSLE--HDIVT---RGPS-----------------GAPVPPCVRVEERDYHSDCYMALEHGRQFMDNMSGGKVDEALVKSTCLHHWAKQNA-VDVSALCSQDVLRVLMSLQPVLQDAIQKKRTVRSWG----VQGPLTWQQFHKMAGRGSYGTDESPEPLPIPTFLVGY----EYDFVVLSPFGLPYWEKLLLDPFGSQRDIGYLVVCPDNEALLSGAKSFFRDLTAVYESCRLGQHRPISRGYPDGIVLVG------------------------GSGA-KNLVDQP-VSDWFLKAA--SGNS--DAFTKLKLYAQVCRHNLAPYLASQPLDSSLL-TQPSP--PPLSSQSSSTQLPGSTSST---------------VSQQGSTNTTGSSAPNN--------------NSSSNSG--SGNGSASSNSLVTSA------GQS----------GSTIPSAKPNSFSPFGSM-------ASQSQGGGLQSGQLGQQAVTQ---------------------------------------------------------N-------TGTSGDN------SSSQT-------QGP---SEPPE-ST---LEREKVGVPTDGES-HAITYPPAIVVYIVDPFSY-------------EEAS-----GGPGPVPAHSSVWTLGLLRCYLEMLQF-LPPHIRNSISVQIVPCQYLLQPVRGEDRHIYAQHLKSLAFSVFAQCRRPLPASTNVKSLTGFGPGLAIDTALKSPER-PE-CLRLYTPPFILAPVKDKQTELGETFGEASQKYNVLFVGYCLSHDQRWLLATCTDLYGELLETCIINIDVP-NRARRKKGSVRRLGLQKLWDWCLGLVQMTSVPWRVVIGRLGRIGHGELKDWSILLSRRNLQSLSRRLKEMCRMCGISA-SDTPSILSVCLVAMEPQGSFIIMPDSVSTGSVFGRSTTLNMQTSQLSTPQDTSCTHILVFPTSAFVQVASSNY-TNIDTNIDI--LNATT--DGSDAI-GIF-DLLDQE-NEL---VDPDI-INI------SPT--TSPVHSPGS----------H---YHHGGDG-SKGQSTDRM---ESHEEVPNLL-QQPLALGYFVSTAKA-GPLPDWFWSACPQAQNQCPLFLKASLHLHVSSV-----QSDE-L-LHSK----HSHPLDSNQTSDVLRFVLEQYNALSWLTCDPATQDRRSCLPIHFVVLNQMYNFIMNML-
>XP_028451439.1 med13a_X1_Perca_flav_114566847
MEMFSYHTRLAVVTAPAHLSFCTRSF--MADLTGIKWKRFVWQGPIS-APILFPVTEEDPILCSFSRCLKADVLSVWRR----SQRQ-----------------GRRELWLFWWGDDPNFADLIHHELQAEDDGLWENGLSYECRTLLFKAIHNLLERCLMNRSFVRIGKWFVKPYEKDEKPIN--KSEHLSCAFTFFLHGESNVCTSVEINQHQPVYHLTEEHLTLAQQASSPFQVILSPFGLNGTLTGQSFKMSDPPTQKLLEEWNQFYPIS------PSAKE--------------------GVSEDKAEDMDWEDDSLASVEVLVGGVRMVYPACLVLVPQSDIP-VVA--PVGSSHCTAV-YSGGHQVPASQREP--AMSLVTLTPPTSPEEAQ------TVDS---------------------HSAQKWVKM-PSSC-DAFSVDRTSHHGGKVPRRLASQVVEHVWQECNINRAQNKRKFS-AATNGTC--EEELAEKAAAWDFVEHSQRSYCSCSRYKS---V---KQRTGS------TPGQ---------------------------------TPSAGQP--SQP--------PTKHKAGGEK---------QEKGDKQQK-R--PQTPFHHRSLTSDD-ASI--EAE--ATAG--QRLAM-RGQDGG------RFTSIRS-TD--VSG--IQKAPQ----------LHSG-------------------GVSTGQSEQTNSPQP-----PPLSPHPCE--RGEESGEG-MKN------------------------------PSTPNSQHFYQ--PPP--EP--CLVRVKGGG---EEPGGPEGL---NQHFH-------SHHPHSHPGASTYSEPPEPTVYVGAAVNLE----ED------SSHAPWRLFNLPRRKE-AELPTPLLPG-DKL----R-DE-----ASAS--------------------------QDNLVSVTEVMSTSKWPLKVSEERVQMYRARRNQYLSAAI-T-DGD-HEPEVDPYAFE---EGD-----VKFTFSN-KKDK-AG--------GEREPGKKH--K---GEDG---------GAG-----------------PSD---------DAQR-AAAHNRMASTSLIHETDLAVSINDLDNLFNS-DEDDL-------------------------------------------------------------------APGSR--RPVN-GTDEK----FGNKEPK----PSTLDPVSCISSADLHQMFPTPPSLEQHIMGYSPMNMCSKEYGSMEPNTGMTSLDG--TSSLAG---HF-KIEVEESFCSPKPSEIKD-YSFVYKPELCQPFVGCSMFAPLKTLPSQCLPPVKIPE-DCIYRPSW-TMGR-EMLN--PVPVMAFLNKDS--NIPSVGSTMDQDYSQTYTP-QTHTPF-MSNSAPPSNS--------------GAGIL--PSPATPRFSAPTPRTPRTPRTPR---GPSSVQGSFKYE------NSDLYSP-ASTPST-CRPLNSV-EPATV---P----SIPEAHSLYVTLILSESVMNLFKDCNFDSCCICVCNMNIKGADVGVYLSD---------PIGEAQE----SCTCGFSAVVNRRYGNGSGLFLEDELDIIGRG-SDVSREAEKRFEELRLSSLER-T---G----------VGRGD------RVPDELILLLQDQCTNPLSPISILE--HDIVT---RGPS-----------------GAPVPPCVRVEERDYHSDCYMALEHGRQFMDNMSGGKVDEALVKSTCLHHWAKQNA-VDVSALCSQDVLRVLMSLQPVLQDAIQKKRTIRSWG----VQGPLTWQQFHKMAGRGSYGTDESPEPLPIPTFLVGY----EYDFVVLSPFGLPYWEKLLLDPFGSQRDIGYLVVCPDNEALLSGAKSFFRDLTAVYESCRLGQHRPISKVYPDGIVLVG------------------------GNGA-KNLVDQP-VSDWFLKAA--SSNS--DAFTKLKLYAQVCRHNLAPYLASQQLDSSLL-TQPGP--PPSSSQSSSTQLSSSTSSS---------------VGQQGSVNAAGSSVPNN---------NNNNNNSSSNNNSGSGNGSASSNSLVTSS------GQP----------GSGMPSAKPNSFPPFGSM-------GTQGQGGGPQSGQLGQQAGTQ---------------------------------------------------------N-------TGTSGDN------SSSQA-------SGP---TEPPE-ST---LEREKVGVPTDGES-HAITYPPAIVVYIVDPFSY-------------EEAD-----GGPGPVPAHSSVWTLGLLRCYLEMLQF-LPPHIRNSISVQIVPCQYLLQPVRGEDRHIYAQHLKSLAFSVFAQCRRPLPTFTNVKSLTGFGPGLAIDTALKNPER-PE-CLRLYTPPFILAPVKDKQTELGETFGEASQKYNVLFVGYCLSHDQRWLLATCTDLYGELLETCIINIDVP-NRARRKKGSVRRLGLQKLWDWCLGLVQMTSVPWRVVIGRLGRIGHGELKDWSILLSRRNLQSLSRRLKEMCRMCGISA-SDTPSILSVCLVAMEPQGSFIIMPDSVSTGSVFGRSTTLNMQTSQLSTPQDTSCTHILVFPTSAFVQVASSNY-TNIDPNIDI--LNATT--DGSDAI-GIF-DLLDQE-NEL---VDPDI-INI------SPT--TSPVHSPGS----------H---YHHGGDG-SKGQSTDRM---ESHEEVPNLL-QQPLALGYFVSTAKA-GPLPDWFWSACPQAQNQCPLFLKASLHLHVSSV-----QSDE-L-LHSK----HSHPLDSNQTSDVLRFVLEQYNALSWLTCDPATQDRRSCLPIHFVVLNQMYNFIMNML-
>XP_032389194.1 med13a_Etheostoma_116700263
-------MSSCYVPNGASLEDCHSNLFCLADLTGIKWKRFVWQGPTS-APILFPVTEEDPILCSFSRCLKADVLSVWRR----SQRQ-----------------GRRELWLFWWGDDPNFADLIHHELAAEDDGLWENGLSYECRTLLFKAIHNLLERCLMNRSFVRIGKWFVKPYEKDEKPIN--KSEHLSCAFTFFLHGESNVCTSVEINQHQPVYHLTEEHLTLAQQASSPFQVILSPFGLNGTLTGQSFKMSDPPTQKLLEEWNQFYPIS------PSAKE--------------------SVSEDKTEDMDWEDDSLASVEVLVGGVRMVYPACLVLVPQSDIP-VVA--PVGSSHCTAV-YSGGHQVPASQREP--AMSLVTLTPPTSPEEAQ------TVDS---------------------HSAQKWVKM-PSSC-DAFSVDRTSHHGGKVPRRLASQVVERVWQECNINRAQNKRKFS-AATNGTC--EEELAEKAAAWDFVEHSQRSYCNCSRYKS---V---KQRTGS------TPGQ---------------------------------TPSAGQP--SQP--------PTKHKAGGEK---------PEKGDKQQK-R--PQTPFHHRSLTSDD-ASI--EAE--ATAG--QRLAM-RGQDGG------RFTSIRS-TD--VSG--IQKAPQ----------LHSG-------------------GVSAGQSEQTNSPQP-----PPLSPHPCE--RGEESGES-MKN------------------------------PSTPNSQHFYQ--PPS--EP--CLVRVKSGG---EEPGGLEGL---NQHFH-------SHHPHSHPGASTYSDPPEPTVYVGAAVNLE----ED------SSHAPWRLFNLPRRKE-AELPTPLLPG-DKL----R-DE-----ASAS--------------------------QDNLVSVTEVMSTTKWPLKVSEERVQMYRARRNQYLSAAI-T-DGD-HEPEVDPYAFE---EGD-----VKFTFSN-KKDK-AG--------GEREPGKKH--K---GEDG---------GAG-----------------PSD---------DAQR-AAAHNRMASTSLIHETDLVVSINDLDNLFNS-DEDDL-------------------------------------------------------------------APGSR--RTVN-GTDEK----FGNKEPK----PSTLDPVSCISSADLHQMFPTPPSLEQHIMGYSPMNMCSKEYGSMEPNTGMTSLDG--TSSMAG---HF-KIEVEESFCSPKPSEIKD-YSFVYKPELCQLFVGCSMFAPLKTLPSQCLPPVKIPE-DCIYRPSW-TMGR-EMLN--PVPVMAFLNKDS--NIPSVGSTMDQDYSQSYTP-QTHTPF-ISNSAPPSNS--------------GAGIL--PSPATPRFSAPTPRTPRTPRTPR---GPSSVQGSLKYE------NSDLYSP-ASTPST-CRPLNSV-EPATV---P----SIPEAHSLYVTLILSESVMNLFKDCNFDSCCICVCNMNIKGADVGVYLTD---------PVCEAQE----LCTCGFSAVVNRRYGNGSGLFLEDELDIIGRG-SDVSREAEKRFEELRLSSLER-T---G----------VGRGD------RVPDELILLLQDQCTNPLSPISILE--HDIVT---RGPS-----------------GAPVPPCVRVEERDYHSDCYMALEHGRQFMDNMSGGKVDEALVKSTCLHHWAKQNA-VDVSALCSQDVLRVLMSLQPVLQDAIQKKRTVRSWG----VQGPLTWQQFHKMAGRGSYGTDESPEPLPIPTFLVGY----EYDFVVLSPFGLPYWEKLLLDPFGSQRDIGYLVVCPDNEALLSGAKSFFRDLTAVYESCRLGQHRPISKVYPDGIVLVG------------------------GNGA-KNLKDQP-VSDWFLKAA--SSNS--DAFTKLKLYAQVCRHNLAPYLASQQLDSSLL-TQPSP--PPSSSQSSSTQLSSSTSSS---------------VGQQGSVNAAGSSVPNS--------------SSSNNSG--SGNGSASSNGLVTSS------GQP----------GSGMPSAKPNSYPPFGSM-------GSQGQGGGPQSGQLGQQAGTQ---------------------------------------------------------N-------TGTSGDN------SSSQA-------SGP---TEPPE-SH---LEREKVGVPTDGES-HAITYPPAIVVYIVDPFSY-------------EEAD-----GGPGPVPAHSSVWTLGLLRCYLEMLQF-LPPHIRNSISVQIVPCQYLLQPVRGEDRHIYAQHLKSLAFSVFAQCRRPLPTFTNVKSLTGFGPGLAIDTALKSPER-PE-CLRLYTPPFILAPVKDKQTELGETFGEASQKYNVLFVGYCLSHDQRWLLATCTDLYGELLETCIINIDVP-NRARRKKGSVRRLGLQKLWDWCLGLVQMTSVPWRVVIGRLGRIGHGELKDWSILLSRRNLQSLSRRLKEMCRMCGISA-SDTPSILSVCLVAMEPQGSFIIMPDSVSTGSVFGRSTTLNMQTSQLSTPQDTSCTHILVFPTSAFVQVASSNY-TNIDPNIDI--LNATT--DGSDAI-GIF-DLLDQE-NEL---VDPDI-INI------SPT--TSPVHSPGS----------H---YHHGGDG-SKGQSTDRM---ESHEEAPNLL-QQPLALGYFVSTAKA-GPLPDWFWSACPQAQNQCPLFLKASLHLHVSSV-----QSDE-L-LHSK----HSHPLDSNQTSDVLRFVLEQYNALSWLTCDPATQDRRSCLPIHFVVLNQMYNFIMNML-
>XP_039634137.1 med13a_Perca_fluv_120544453
-------MSSCYVPNGASLEDCHSNLFCLADLTGIKWKRFVWQGPTS-APILFPVTEEDPILCSFSRCLKADVLSVWRR----SQRQ-----------------GRRELWLFWWGDDPNFADLIHHELAAEDDGLWENGLSYECRTLLFKAIHNLLERCLMNRSFVRIGKWFVKPYEKDEKPIN--KSEHLSCAFTFFLHGESNVCTSVEINQHQPVYHLTEEHLTLAQQASSPFQVILSPFGLNGTLTGQSFKMSDPPTQKLLEEWNQFYPIS------PSAKE--------------------GVSEDKAEDMDWEDDSLASVEVLVGGVRMVYPACLVLVPQSDIP-VVA--PVGSSHCTAV-YSGGHQVPASQREP--AMSLVTLTPPTSPEEAQ------TVDS---------------------HSAQKWVKM-PSSC-DAFSVDRTSHHGGKVPRRLASQVVERVWQECNINRAQNKRKFS-AATNGTC--EEELAEKAAAWDFVEHSQRSYCSCSRYKS---V---KQRTGS------TPGQ---------------------------------TPSAGQP--SQP--------PTKHKAGGEK---------PEKGDKQQK-R--PQTPFHHRSLTSDD-ASI--EAE--ATAG--QRLAM-RGQDGG------RFTSIRS-TD--VSG--IQKAPQ----------LHSG-------------------GVSAGQSEHANSPQP-----PPLSPHPCE--RGEDSGEG-MKN------------------------------PSTPNSQHFYQ--PPP--EP--CLVRVKGGG---EEPGGPEGL---NQHFH-------SHHPHSHPGASTYSEPPEPTVYVGAAVNLE----ED------SSHAPWRLFNLPRRKE-AELPTPLLPG-DKL----R-DE-----ASAS--------------------------QDNLVSVTEVMSTSKWPLKVSEERVQMYRARRNQYLSAAI-T-DGD-HEPEVDPYAFE---EGD-----VKFTFSN-KKDK-AG--------GEREPGKKH--K---GEDG---------GAC-----------------PSD---------DAQR-AAAHNRMASTSLIHETDLAVSINDLDNLFNS-DEDDL-------------------------------------------------------------------APGSR--RPVN-GTDEK----FGNKEPK----PSTLDPVSCISSADLHQMFPTPPSLEQHIMGYSPMNMCSKEYGSMEPNTGMTSLDG--TSSLAG---HF-KIEVEESFCSPKPSEIKD-YSFVYKPELCQPFVGCSMFAPLKTLPSQCLPPVKIPE-DCIYRPSW-TMGR-EMLN--PVPVMAFLNKDS--NIPSVGSTMDQDYSQTYTP-QTHTPF-MSNSAPPSNS--------------GAGIL--PSPATPRFSAPTPRTPRTPRTPR---GPSSVQGSLKYE------NSDLYSP-ASTPST-CRPLNSV-EPATV---P----SIPEAHSLYVTLILSESVMNLFKDCNFDSCCICVCNMNIKGADVGVYLSD---------PIGEAQE----SCSCGFSAVVNRRYGNGSGLFLEDELDIIGRG-SDVSREAEKRFEELRLSSLER-T---G----------VGRGD------RVPDELILLLQDQCTNPLSPISILE--HDIVT---RGPS-----------------GAPVPPCVRVEERDYHSDCYMALEHGRQFMDNMSGGKVDEALVKSTCLHHWAKQNA-VDVSALCSQDVLRVLMSLQPVLQDAIQKKRTIRSWG----VQGPLTWQQFHKMAGRGSYGTDESPEPLPIPTFLVGY----EYDFVVLSPFGLPYWEKLLLDPFGSQRDIGYLVVCPDNEALLSGAKSFFRDLTAVYESCRLGQHRPISKVYPDGIVLVG------------------------GNGA-KNLVDQP-VSDWFLKAA--SSNS--DAFTKLKLYAQVCRHNLAPYLASQQLDSSLL-TQPSP--PPSSSQSSSTQLSSSTSGS---------------VGQQGSVNAAGSSVPNN----------SSSSSSSNNNNSGSGNGSASSNSLVTTS------GQP----------GSGMPSAKPNSFPPFGSM-------GTQGQGGGPQSGQLGQQAGTQ---------------------------------------------------------N-------TGTSGDN------SSSQA-------SGP---TEPPE-ST---LEREKVGVPTDGES-HAITYPPAIVVYIVDPFSY-------------EEAD-----GGPGPVPAHSSVWTLGLLRCYLEMLQF-LPPHIRNSISVQIVPCQYLLQPVRGEDRHIYAQHLKSLAFSVFAQCRRPLPTFTNVKSLTGFGPGLAIDTALKSPER-PE-CLRLYTPPFILAPVKDKQTELGETFGEASQKYNVLFVGYCLSHDQRWLLATCTDLYGELLETCIINIDVP-NRARRKKGSVRRLGLQKLWDWCLGLVQMTSVPWRVVIGRLGRIGHGELKDWSILLSRRNLQSLSRRLKEMCRMCGISA-SDTPSILSVCLVAMEPQGSFIIMPDSVSTGSVFGRSTTLNMQTSQLSTPQDTSCTHILVFPTSAFVQVASSNY-TNIDPNIDI--LNATT--DGSDAI-GIF-DLLDQE-NEL---VDPDI-INI------SPT--TSPVHSPGS----------H---YHHGGDG-SKGQSTDRM---ESHEEVPNLL-QQPLALGYFVSTAKA-GPLPDWFWSACPQAQNQCPLFLKASLHLHVSSV-----QSDE-L-LHSK----HSHPLDSNQTSDVLRFVLEQYNALSWLTCDPATQDRRSCLPIHFVVLNQMYNFIMNML-
>XP_031166903.1 med13a_Sander_116058278
-------MSSCYVPNGASLEDCHSNLFCLADLTGIKWKRFVWQGPTS-APILFPVTEEDPILCSFSRCLKADVLSVWRR----SQRQ-----------------GRRELWLFWWGDDPNFADLIHHELAAEDDGLWENGLSYECRTLLFKAIHNLLERCLMNRSFVRIGKWFVKPYEKDEKPIN--KSEHLSCAFTFFLHGESNVCTSVEINQHQPVYHLTEEHLTLAQQASSPFQVILSPFGLNGTLTGQSFKMSDPPTQKLLEEWNQFYPIS------PSAKE--------------------GVSEDKAEDMDWEDDSLASVEVLVGGVRMVYPACLVLVPQSDIP-VVA--PVGSSHCTAV-YSGGHQVPASQREP--AMSLVTLTPPTSPEEAQ------TVDS---------------------HSAQKWVKM-PSSC-DAFSVDRTSHHGGKVPRRLASQVVERVWQECNINRAQNKRKFS-AATNGTC--EEELAEKAAAWDFVEHSQRSYCSCSRYKS---V---KQRTGS------TPGQ---------------------------------TPSAGQP--SQP--------PTKHKAGGEK---------PEKGDKQQK-R--PQTPFHHRSLTSDD-ASI--EAE--ATAG--QRLAM-RGQDGG------RFTSIRS-TD--VSG--IQKAPQ----------LHSG-------------------GVSAGQSEQANSPQP-----PPLSPHPCE--RGEESGEG-MKN------------------------------PSTPNSQHFYQ--PPP--EP--CLVRVKGGG---EEPGGPEGL---NQHFH-------SHHPHSHPGASTYSEPPEPTVYVGAAVNLE----ED------SSHTPWRLFNLPRRKE-AELPTPLLPG-DKL----R-DE-----ASAS--------------------------QDNLVSVTEVMSTSKWPLKVSEERVQMYRARRNQYLSAAI-T-DGD-HEPEVDPYAFE---EGD-----VKFTFSN-KKDK-AG--------GEREPGKKH--K---GEDG---------GAG-----------------PSD---------DAQR-AAAHNRMASTSLIHETDLAVSINDLDNLFNS-DEDDL-------------------------------------------------------------------APGSR--RPVN-GTDEK----FGNKEPK----PSTLDPVSCISSADLHQMFPTPPSLEQHIMGYSPMNMCSKEYGSMEPNTGMISLDG--TSSLAG---HF-KIEVEESFCSPKPSEIKD-YSFVYKPELCQPFVGCSMFAPLKTLPSQCLPPVKIPE-DCIYRPSW-TMGR-EMLN--PVPVMAFLNKDS--NIPSVGSTMDQDYSQTYTP-QTHTPF-MSNSAPPSNS--------------GAGIL--PSPATPRFSAPTPRTPRTPRTPR---GPSSVQGSLKYE------NSDLYSP-ASTPST-CRPLNSV-EPATV---P----SIPEAHSLYVTLILSESVMNLFKDCNFDSCCICVCNMNIKGADVGVYLSD---------PVGEAQE----SCSCGFSAVVNRRYGNGSGLFLEDELDIIGRG-SDVSREAEKRFEELRLSSLER-T---G----------VGRGD------RVPDELILLLQDQCTNPLSPISILE--HDIVT---RGPS-----------------GAPVPPCVRVEERDYHSDCYMALEHGRQFMDNMSGGKVDEALVKSTCLHHWAKQNA-VDVSALCSQDVLRVLMSLQPVLQDAIQKKRTIRSWG----VQGPLTWQQFHKMAGRGSYGTDESPEPLPIPTFLVGY----EYDFVVLSPFGLPYWEKLLLDPFGSQRDIGYLVVCPDNEALLSGAKSFFRDLTAVYESCRLGQHRPISKVYPDGIVLVG------------------------GNGA-KNLVDQP-VSDWFLKAA--SSNS--DAFTKLKLYAQVCRHNLAPYLASQQLDSSLL-TQPSP-SPSSSQSSSTQLSSSSLVGQ------------------QGSVNTAGSSVPNN------------SSSNNNNNNSGSGNGSASSNSLVTSS------GQP----------GSGMPSAKPNSFPPFGSM-------GNQGQGGGPQSGQLGQQAGTQ---------------------------------------------------------N-------TGTSGDN------SSSQA-------SGP---TEPPE-ST---LEREKVGVPTDGES-HAITYPPAIVVYIVDPFSY-------------EEAD-----GGPGQVPAHSSVWTLGLLRCYLEMLQF-LPPHIRNSISVQIVPCQYLLQPVRGEDRHIYAQHLKSLAFSVFAQCRRPLPTFTNVKSLTGFGPGLAIDTALKSPER-PE-CLRLYTPPFILAPVKDKQTELGETFGEASQKYNVLFVGYCLSHDQRWLLATCTDLYGELLETCIINIDVP-NRARRKKGSVRRLGLQKLWDWCLGLVQMTSVPWRVVIGRLGRIGHGELKDWSILLSRRNLQSLSRRLKEMCRMCGISA-SDTPSILSVCLVAMEPQGSFIIMPDSVSTGSVFGRSTTLNMQTSQLSTPQDTSCTHILVFPTSAFVQVASSNY-TNIDPNIDI--LNATT--DGSDAI-GIF-DLLDQE-NEL---VDPDI-INI------SPT--TSPVHSPGS----------H---YHHGGDG-SKGQSTDRM---ESHEEVPNLL-QQPLALGYFVSTAKA-GPLPDWFWSACPQAQNQCPLFLKASLHLHVSSV-----QSDE-L-LHSK----HSHPLDSNQTSDVLRFVLEQYNALSWLTCDPATQDRRSCLPIHFVVLNQMYNFIMNML-
>XP_030293789.1_med13a_Sparus_115594118
-------MSSCYIPNGASLEDCHSNLFCLADLTGIKWKRFVWQGPTS-APILFPVTEEDPILCSFSRCLKADVLSVWRR----SQRQ-----------------GRRELWLFWWGDDPNFADLIHHELAAEDDGLWENGLSYECRTLLFKAIHNLLERCLMNRSFVRIGKWFVKPYEKDEKPIN--KSEHLSCAFTFFLHGESNVCTSVEINQHQPVYHLTEEHLTLAQQASSPFQVILSPFGLNGTLTGQSFKMSDPPTQKLIEEWNQFYPIS------PSAKE-----------------GVS---EDKGEDMDWEDDSLASVEVLVGGVRMVYPACLVLVPQSDIP-VVA--PVGSSHCTAV-YSGGHQVPASQREP--AMSLVTLTPPTSPEEAQ------TVDS---------------------HSAQKWVKM-PSSS-DAFSVDRTSHHGGKIPRRLASQVVERVWQECNINRAQNKRKFS-AATNGTC--EEELTEKVGAWDFVEHSQRSYCSCSRYKS---V---KQRMGS------TPGQ---------------------------------AQSAGQP--SQP--------PTKHKAGGEK---------PEKGDKQQK-R--PQTPFHHRSLTSDD-ASI--DTE--ATAG--QRLAM-RGQDGG------RFTSIRS-AD--VSS--LQKAPQ----------LHSG-------------------VISTGPSEQANSPQP-----PPLSPHPCE--RSEESGEG-MKN------------------------------PSTPNSQHFYQ--PPP--EP--CLVGVKGGG---EEPGGPEGL---NQHFH-SHHSHSHSHSHPGGST--YSEPPEPTVYVGAAVNLE----ED------SSHAPWRLFSLPRRKE-AELPTLLLPG-DKL----R-DD-----ASAS--------------------------QDNLVSVTEVMSTSKCPLKVSEERVQMYRARRNQYLSATI-T-DGD-HEPEVDPYAFE---EGD-----VKFTFSN-KKDK-AG--------GEREPGKKH--K---GEDG---------GAG-----------------PSD---------DAQR-AAASNRMASTSLIHETDLVVSINDLDNLFNS-DEDDL-------------------------------------------------------------------APGSR--RPVN-GTDEK----FGGKEPK----QSTLDPVSCISSADLHQMFPTPPSLEQHIMGYSPMNMCSKDYGSMEANPGMTTLDG--TSSLGG---HF-KIEVEESFCSPKPSEIKD-YSFVYKPELCQAFVGCSMFAPLKALPSQCLPPIKIPE-DCIYRPSW-TMGR-EMLN--PVPVMTFLNKDS--NIPSVGSTMDQDYSQTYTP-QTHTPF-MSNSAPPSNS--------------GTGIL--PSPATPRFSAPTPRTPRTPRTPR---GPSSVQGSLKYE------NSDLYSP-ASTPST-CRPLNSV-EPATV---P----SIPEAHSLYVTLILSESVMNLFKDCNFDSCCICVCNMNIKGADVGVYLSD---------PVSEAQE----TCSCGFSAVVNRRYGNGSGLFLEDELDIIGRG-SDVSREAEKRFEELRLSSLEK-S---G----------VGRGD------RVPDELILLLQDQCTNPFSPISTLE--HDIVT---RGPS-----------------GAPVPPCVRVEEKDYHSDCYMALEHGRQFMDNMSGGKVDEALVKSTCLHHWAKQNA-VDVSALCSQDVLRVLLSLQPLLQDAIQKKRTVRSWG----VQGPLTWQQFHKMAGRGSYGTDESPEPLPIPTFLVGY----EYDFVVLSPFGLPYWEKLLLDPFGSQRDIGYLVVCPDNEALLSGAKSFFRDLTAVYESCRLGQHRPISKGYPDGIVLVG------------------------GNGA-KNLVDQP-VSDWFLKAA--SGNS--DAFTKLKLYAQVCRHNLAPYLASQPLDSSLL-TQPTP--PPSSSQSSSTQLSSSASSS---------------VGQQGSVNAASSSASNN--------------GSSNSGS---ANGSASSNSLVTSS------GQP----------GSGMPSAKPTSFPPFGNI-------GSQGQGGGPQSGQLGQQAGTQ---------------------------------------------------------N-------TGTSGDN------SSSQA-------QGP---TEPPE-ST---LEREKVGVPTDGES-HAITYPPAIVVYIVDPFSY-------------EEAD-----GGPGPVPAHSSVWTLGLLRCYLEMLQL-LPPHIRNSISVQIVPCQYLLQPVRGEDRHIYAQHLKSLAFSVFAQCRRPLPTSTNVKSLTGFGPGLAIDTALKSPER-PE-CLRLYTPPFILAPVKDKQTELGETFGEASQKYNVLFVGYCLSHDQRWILATCTDLYGELLETCIINIDVP-NRARRKKGSVRRLGLQKLWDWCLGLVQMTSVPWRVVIGRLGRIGHGELKDWSILLSRRNLQSLSRRLKEMCRMCGISA-SDTPSILSVCLVAMEPQGSFIIMPDSVSTGSVFGRSTTLNMQTSQLSTPQDTSCTHILVFPTSAFVQVASSNY-TNIDPNIDI--LNATT--DGSDAI-GIF-DLLDQE-NEL---VDPDI-INI------SPT--TSPVHSPGS----------H---YHHGGDG-SKGQSTDRM---ESHEEVPNLL-QQPLALGYFVSTAKA-GPLPDWFWSACPQAQNQCPLFLKASLHLHVSSV-----QSDE-L-LHSK----HSHPLDSNQTSDVLRFVLEQYNALSWLTCDPATQDRRSCLPIHFVVLNQMYNFIMNML-
>XP_010747296.1_med13a_Larimichthys_104933514
-------MSSCYVPNGASLEDCHSNLFCLADLTGIKWKRFVWQGPTS-APILFPVTEEDPILCSFSRCLKADVLSVWRR----SQRQ-----------------GRRELWLFWWGDDPNFADLIHHELAAEDDGLWENGLSYECRTLLFKAIHNLLERCLMNRSFVRIGKWFVKPYEKDEKPIN--KSEHLSCAFTFFLHGESNVCTSVEINQHQPVYHLTEEHLTLAQQASSPFQVILSPFGLNGTLTGQSFKMSDPPTQKLIEEWNQFYPIS------PSAKE-----------------GVS---EDKVEDMDWEDDSLASVEVLVGGVRMVYPACLVLVPQSDIP-VVA--PVGSSHCTAV-YPGGHQVPASQREP--AMSLVTLTPPTSPEEAQ------TVDS---------------------HSAQKWVKM-PSSS-DAFSVDRTSHHGGKIPRRLASQVVERVWQECNINRAQNKRKFS-AATNGTC--DEELSEKVGAWDFVEHSQRSYCSCSRYKS---V---KQRTGS------TPGQ---------------------------------AQSAGQP--SQP--------PTKHKAGGEK---------PEKGDKQQK-R--PQTPFHHRSLTSDD-ASI--ETE--TTAG--QRLSM-RGQDGG------RFTSIRS-AD--VSA--IQKAPQ----------LHSG-------------------VVSAGPSEQANSPQP-----PPLSPHPCE--RSEESGEG-MKN------------------------------PSTPNSQHFYQ--PPP--EP--CLVGVKGGG---EEPEALNQHFHSHHPHS-----------HPGGST--YSEPPEPTVYVGAAVNLE----ED------SSHAPWRLFNLPRRKE-AELPTPLLPG-DKL----R-DE-----ASAS--------------------------QDNLVSVTEVMSTSKWPLKVSEERVQMYRARRNQYLSAAI-T-DGD-HEPEVDPYAFE---EGD-----VKFTFSN-KKDK-AG--------GEREPGKKH--K---GEDG---------GAG-----------------PSD---------DAQR-AAAHNRMASTSLIHETDLAVSINDLDNLFNS-DEDDL------------------------------------------------------------------AAPGSR--RPVN-GTDEK----FGGKEPK----QSTLDPVSCISSADLHQMFPTPPSLEQHIMGYSPMNMCSKEYGSMEANPGMTTLDG--TSSLGG---HF-KIEVEESFCSPKPSEIKD-YSFVYKPELCQAFVGCSMFAPLKTLPSQCLPPIKIPE-DCIYRPSW-TMGR-EMLN--PVPVMTFLNKDS--NIPSVGSTMDQDYSQTYTP-QTHTPF-MSNSAPPSNG--------------GAGIL--PSPATPRFSAPTPRTPRTPRTPR---GPSSVQGSLKYE------NSDLYSP-ASTPST-CRPLNSV-EPATV---P----SIPEAHSLYVTLILSESVMNLFKDCNFDSCCICVCNMNIKGADVGVYLSD---------PVSEAQE----ACSCGFSAVVNRRYGNGSGLFLEDELDIIGRG-SDVSREAEKRFEELRLSSLER-T---G----------VGRGD------RVPDELILLLQDQCTNPFSPISTLE--HDIVT---RGPS-----------------GAPVPPCVRVEERDYHSDCYMALEHGRQFMDNMSGGKVDEALVKSTCLHHWSKQNA-VDVSALCSQDVLRVLMSLQPVLQDAIQKKRTVRSWG----VQGPLTWQQFHKMAGRGSYGTDESPEPLPIPTFLVGY----EYDFVVLSPFGLPYWEKLLLDPFGSQRDIGYLVVCPDNEALLSGAKSFFRDLTAVYESCRLGQHRPISKGYPDGIVLVG------------------------GSGA-KNLMDQP-VSDWFLKAA--SGNS--DAFTKLKLYAQVCRHNLAPYLASQPLDSSLL-TQPSP--PPSSSQSSSTQLPNSTSSS---------------VSQQGSVNAAGSSIPNN--------------SSSSNSG--SANGSASSNSLVTSS------GQP----------GSGMPPAKPNSFPHFGNM--------GSQSQGGPQSGQLGQQAGTQ---------------------------------------------------------N-------TGTSGDN------SNSQA-------QGP---TEPPE-ST---LEREKVGVPTDGES-HAITYPPAIVVYIVDPFSY-------------KEAD-----SGPGPVPAHSSVWTLGLLRCYLEMLQF-LPPHIRNSISVQIVPCQYLLQPVRGEDRHIYAQHLKSLAFSVFAQCRRPLPTSTNVKSLTGFGPGLAIDTALKSPER-PE-CLRLYTPPFILAPVKDKQTELGETFGEASQKYNVLFVGYCLSHDQRWLLATCTDLYGELLETCIINIDVP-NRARRKKGSVRRLGLQKLWDWCLGLVQMTSVPWRVVIGRLGRIGHGELKDWSILLSRRNLQSLSRRLKEMCRMCGISA-SDTPSILSVCLVAMEPQGSFIIMPDSVSTGSVFGRSTTLNMQTSQLSTPQDTSCTHILVFPTSAFVQVASSNY-TNIDPNIDI--LNATT--DGSDAI-GIF-DLLDQE-NEL---VDPDI-INI------SPT--TSPVHSPGS----------H---YHHGGDG-SKGQSTDRM---ESHEEVPNLL-QQPLALGYFVSTAKA-GPLPDWFWSACPQAQNQCPLFLKASLHLHVSSV-----QSDE-L-LHSK----HSHPLDSNQTSDVLRFVLEQYNALSWLTCDPATQDRRSCLPIHFVVLNQMYNFIMNML-
>XP_043910470.1_med13_Protopterus_annectens_122787688
-------MSSCFVPNGASLEDCHSNLFCLADLTGIKWKRFVWQGPTT-SPILFPVTEEDPILCSFSRCLKADVLSVWRR----DQTP-----------------AVRDLWIFWWGDDPNFAELIHHELKEEEDGVWENGLSYDCRTLLFKAVHNLLERCLMNRNFVRIGKWFVKPYEKDEKPIN--KSEHLSCSFTFFLHGDSNVCTSVEINQHQPVYLLSEEHLTLAQQSNSPFHVILSPFGLNGTLTGQSFKLSDPPTQKLIEEWKQFYPMT------SSFKD-------------------TS--EDRQEEMDWEDDSLAAVEVLVAGVRMVYPASFVLVPQSDMP-VAS--SVASSQCTAT-YASVHQVPVSTRDP--AMSSVTLTPPTSPEEVQ------TVDS---------------------RSAQKWMKF-SSVS-DAFNPDSTSHHGGKVPRKLANQVVDRVWQECNVNRTPNKRKYS-SSTSGVS---EEVVEKIGCWDFVDAVQRTNCNCSRHKS---L---KQRTAG------PHGQ---------------------------------PQSLNQQ--QQQ--------SAKHKT-NEK---------QEKGEKPQK-R--PLTPFHHRASLCED-VPL--DSD---SSS--QRLGI-RPQDSGG-----RFTNIRP-SD-------AAKTPQ----------MHVP---------------------------EIGSPPP-----PPLSPHPCD--RADEVAEV-IKN------------------------------PSTPQSQHFYQMPTPD--P----LISSK------PVEDRADVL---PQPFP-----------------AHFPENLELTVYIGAAVSTE----GD------GADSAWKFYKVPQKHD-TEFLPPAFPC-EKH----REEHL----GFTA--------------------------QENVKSVTEVMAHSKKSMKVSDELIQ-YYQSKNHHLMSVV-P-DVN-QEPDSDPYAFVDVDDGD-----VEIIFD--KKDK-QN--------FERE-GKKN--K---GD---------------------------SPSHSSD---------NGQR-GATHVRTASTSLIHETDLVVSYTDLDNLFNS-DEDDL-------------------------------------------------------------------APGSR--RIAS-GSDEK----TSNKDSK----PGTLDPLSCISSADLHKMFPTPPSLEQHIMGFSPMNMN-KDYGAMDTVAGMTLLDG-NSSSTGG---QF-KIEVDEGFCSPKPSEVKD-FSYVYKPEACQALVGCSMFAPLKTLPSHCLPSVKLPE-ECIYRPSW-TVGKLELLP--AVHSMPFI-KDG--NIPSVGSTLDQDYVQSYTP-QTHTPF-GMNSAPPSNS--------------GAGIL--PSPATPRFSAPTPRTPRTPRTPRTGGGPASVPGSVKYE------SSDLYSP-ASTPST-CRPLSSV-EPATV---P----SIPEAHSLFVNLILSESVMNLLKDCNFDSCCICVCNMNIKGADVGVYLPD---------PSPEAQY----RCTCGFSAVMNRKFGNNAGLFLEDELDIVGRN-MAYGKEVEKRFDTLRASCIER-C-FGG----------VKDIE------KIPDDLILLLQDQCTNLFSPFGVLDNDSL------PKTN-------------------LASNLVRVEERDCCNDCYLALEHGRQFMDNMSGGKVDEALVRSTCLHHWSKKMVTVDVSMLCSQDVLRMLLSLQPVLQDAIQKKRTIRSWG----VQGPLTWQQFHKMAGRGTYGTDESPEPLPIPTFLVGY----DHDFLVLSPFALPYWERLMLEPYGSPRDIAYVVICPENEAVLSGAKTFFRDLTAVYESCRLGQHRPISKLLPDGIMRVG------------------------PTSA-KKLHDKP-VSDWFSQAI--SGNS--DMFVRLKLYAQVCRHELGPYLAAQQLDSSML-SQANP---VSTSHSTSGQPQVALNAN-----------------NLSAPCSTPATASNS-------------TMAVTSSTTVTSATSSSSTSTAIAN------GLT---------------TAKAPSFMPYGNI-TNSTAGSLPSQSSLSQNGQLGQQTSQN-----------------------------------------------------------------SCAAVET----GLTSACG-------QAQ---QEVSE-ST---MDRDKVGIPTDGES-HAITYPPAIVVYIIDPFTY------------ENTDD-----GSD-----SSVQWTLGLLRCFLEMMQV-LPSHIRNAVSAQIVPCQYLLQPVKFEERHTYAQHLKSLAFSVFTECRRPLPYSTNVKTLTGFGPGLALETALKNPER-PV-CVRLYTPPFILAPVKDKQTELGETFGEAAQKYNVLFVGYCLSHDQRWLLAACTDLYGELLETCIINIDVP-NRVRRKKGSVRRLGLQKLWEWCLGLVQMTSLPWRVVIGRLGRIGHGELKDWSCLLSRRNLQSLSRRLKEMCRMCGISA-ADSPSILSACLVAMEPQGSFIIMPDSVSTGSVFGRSTTLNMQTSQLNTPQDTSCTHILVFPTSASVQAAPSTD-------VDLP-FNPNN--DGADGM-GIF-DLLGGPPDDL----DPDI-ISI---LPASPT--GSPIHSPGS----------H---YPPGGDT-GKGQSTDRLLSTESHDEVTNIL-QQPLALGYFVSTAKT-GPLPEWFWSACPQAQNQCPLFLKASLHLHVPSV-----QSDE-L-LHSK----HSHPLDSNQTSDVLRFVLEQYNALSWLTCDPATQDRRSCLPVHFVVLTQLYNFILNML-
>XP_005986873.1_med13a_Latimeria_102358361
-------MSSCFVPNGASLEDCHSNLFCLADLTGIKWKKCVWQGPTS-APILFPVTEEDPILCSFSRCLKADILSVWRR----NQTP-----------------GRRELWIFWWGEDPNFADLIHHELTVEEDGVWENGLQYDCRTLIFKAIHNLLERCLMNRNFVRIGKWFVKPYEKDEKPIN--KSEHLSCSFTFFLHGDSNVCTSVEISQHQPVYLLSEEHLTLAQQSNSPFQVILSPFGLNGTLTGQSFKLSDLPTQKLIEEWKQFYPIT------SSLRE---------------------SSDDKQEEMDWEDDSLAAVEVLVAGVRMVYPACFVLVPQSDIP-AAS--SVGSSHCTAT-YMSAHQVPTSTRDP--AMSSVTLTPPTSPEEAQ------TVDI---------------------RSAQKWVKF-SLTS-DIFSADSNSHHGGKIPRKLANQVVDRVWQECNMNRTQNKRKYS-ATTNGVC--EEEVAEKLGSWDFVESTQRTNCNCSRHKN---L---KQRNLG------LQGQ---------------------------------SQPTGQQ--QQA--------APKHKT-NEK---------QEKGDKQQK-R--PLTPFHHRTSLCDD-VAI--ESD---SAN--PRLGI-RSQDGRG-----RFSNIRP-ND-------ITKTPQ----------MHGT--------------------------EIANSPPP-----PPLSPHPCD--RGDEGAEA-IKN------------------------------PSTPQSQHFYQ-MPTP--DS---LIPPK------TVEDRIDSL---SQPFP-----------------PQFPEPLEPTVYVGSAVHLE----HE------GADVTWRYYKVPGKRD-SEFLPPQLPF-DKY----KEEPL----GVSN--------------------------QENTKSVTENMVDCKKPLKVSEELVLKYIQSKNQYLTAAV-S-DSD-QEPENDPYAFV---DGD-----EEFSFPDYKKEK-QS--------SEREVGKKH--K---AEDS---------GVTGLPAEGEDAMSLFSPS-SKQ---------EAQR-NAAHSRTASTSLMHETDLVVSYTDLDNLFNS-DEDDL-------------------------------------------------------------------TPGSK--RTVN-GSDDK-----SNKESK----TGTLDPLSCINSADLHKMFPTPPSLEQHIMGFSPMNMNSKEYGALDGTSGMTLQDG-NSSVLGT---QF-KIEADEGFCSPKPSEIKD-FSYVYKPENCQVLVGCSMFAPLKTLPSQCLPPIKLPE-ECIYRSSW-TVGKLELLP--PVQPMPFI-KDG--NIPSVGSAMDQEYIQIYTP-QTHTPFGMSNSAPPSNS--------------GAGIL--PSPATPRFSAPTPRTPRTPRTPRGPGGPASVQGSVKYE------NSDLYSP-ASTPST-CRPLNSV-EPATV---P----SIPEAHSLYVNLILSESVMNLFKDCNFDSCCICVCNMNLKGADVGVYIPDPMQETQYQCPMQEAQY----QCTCGFSAVMNRRFGNNSGLFLEDELDIVGRN-TDCGKEVEKRFETLRVASVEH-C-NGG----------LKENE------KMPDELILLIQDQCTNLFSPFGAVDQEPL------PKVG-------------------PVNNLTHVEERDCCNDCCLALEHGRQFMDNMSGGKVDETLVKTTCLHRWSKRNA-VDVSMLCSQDVLRMLLSLQPVLQDAIQKKRTVRSWG----VQGPLTWQQFHKMAGRGSYGTEDSPEPLPIPTFLVGY----DYDFLVLSPFALPYWERLMLEPYGSQRDIAYVVVCPENEALLNGAKNFFRDLTAVYESCRLGQHRPISRLLPDGIMRVG------------------------PTAA-KKLSDKP-VTNWFSQAA--NNSS--DAFAKLKLYAQVCRHDLGPYLAAQPLDSSLL-SQPNP-VAPVSQPASSQPQVSGTTSN-----------------STVPPSATNTVTSNA--------------MTATSNTTLTSAVTTTSSSTLTSS------AST--------NIGSGLTAGKPSSFPPFGNI----SNSSAGSMSTQGTSSQSGQQQTSQ---------------------------------------------------------S-------SGLPADG--TSAPASVQP------------HQEVCE-ST---MERDKVGVPTDGDS-HAITYPPAIVVYIVDPFTY------------ENGEE-----GSQ-----SSSVWTLGLLRCFLEMVQF-LPPNIRNAVSVQIIPCQYLLQPVKNEDCYIYAQHLKSLAFSVFTQCRRPLPTSTNVKTLTGFGPGLALENSLKSPER-PE-CVRLYTPPFMLAPVKDKQTQLGETFGEAAQKYNVLFVGYCLSHDQRWLLASCTDLYGELLETCIINIDVP-NRARRKKGTVRRLGLQKLWDWCHGLVQMTSLPWRVVIGRLGRIGHGELKEWSCILSRHGLQSLSRRLKDTCRMCGISA-ADSPSILSACLVAMEPQGSFVIMPDSVSTGSVFGRSTTMNMQTSQLNTPQDTSCTHILVFPTSASVQVQSSTY-PI--ENIDLA-FPTNN--DGADGM-GIF-DLLDTG-EDL----DPEL-INI---LPASPT--GSPVHSPGS----------H---YPAGGEP-GKGQGTDRLLSTESHDEVTNIL-QQPLALGYFVSTAKA-GPLPDWFWSACPQAQNQCPLFLKASLHLHVPSV-----QSDE-L-FHSK----HTHPLDSNQTSDVLRFVLEQYNALSWLTCDPATQDRRSCLPVHFVVLNQMYNFIMNML-
>XP_030624818.1_med13-like_X1_Chanos_115807800
-----MTTAANWVVNGASLEDCHSNLFSLAELTGIKWRCYNFRGGGEYGPVISAPAQDDPVLRSFMRCVQANLLCVWRR----RLKP-----------------GAKELWIFWWGEEPNLSDIIHHELEMVEEGLWECGLSYECRILLFKAIHNLLERCLMDKDFVRIGKWFIKPYELEEKHLG--TSEHLSCSFTFFLHGESSVCTSVEIARHQPVYHVTEEHISLAQTSSGPIQVVLSPYGLKGTLTGQAYKMSDPAVRKLMEEWSYFYPMV------LRRHE--------G--------------EKEDGEPTYDSHSHVAVEVIVAGVRMIYPAAFVLIAQADLP---V--EQPPSVAGVQ---------GGGRDA--ANCGIPLTPPTSPQQPC------SDDT---------------------SFQAPVNSV-SGQD---GGLTVSPKHSGR---KMTSEMVHQAWKECYLNQLQRKCNLT----NGNE--MKEVSHETSPWDFTNTGERAQCNCSRLKQ---QKQQQQQQAN------TSTASSQPIANSV------------------------PSSCSNPNLHPP------SSTLKHKT-ADK---------PDKSDKGPK-R-STVTPFHHRLSVGQE-ACP--EHD--SSAG--PQLG--LVALETPLD---PLPSCKY-SK-PLSA--IRKGPESL--------LHSP-----------------------------MSPLP-----PTLSPHPRV-----QDQEV-LET---------------------------------QVSLPSCT-------EG----------------PLCPGPM-----------------------------ELSETALYTSPLSHRE------------PGGDWWKSYKIPSVER-VEYKPPELPC-DVL------EN-----KPES--------------------------VNDGTALKRLFTQTQKNFKISEEQIREHISNLGLLQQPGV-EEMCD---PGDDPYDFK---EGD-----IEYSFPTTKRLKGQS----------REKTNKS--K---GEEI----------SGNSAVEGKDAMSIFSTAPKS----------ELPQ-DDAATKG-NAPLTRERDLVVLISDLENIFDE-DEDEL------------------------------------------------------------GTTFPN-QQSAK--TALP-GAEER----PLSIEGR----VAVPYPSTV---AELQRMFPTPPSLEQH-PAFSPI-MTYRDTPCQEPPTSSAVLDHPPGPITNTQLAEF-KMEVEECMASPKAEDIRD-FSFVYRVPSIQPQMGCSMFAPLRTLPSQCLPPLKIPE-HCYYRPSWALLPKMDHFS---LPSQGPFIREGYINAPSGSTLLDQDYGQMNSS-----------AISIGTT---------------SGVL--PSPATPRFSVPTPRTPRTPRGI----GAASGQGSVKQD------GTELSSP-ASTPSA-SLPLSSV-EPAAT--GP----ALPEAHSLYAVLLLSDSVLDIFKDCNFDSCCICACNMNVKGADVGIYIPD---------STREDQY----RCMCGFSAIMNRRLAHDAGLFLEDELDIFGHG-SETGRAAERRLALCRRDA-------------------GMWSQ------EPPSAVLELLQEQCAQPIPSLASLS-LPVTRSTRHGRQG--------------ALLQSWAADKLWASSSDACVECYNALVQGQQYVDNPAGGKVDQATVRSSALHSWPHTNV-LDISMLSSQDVVRMLLSLQPFLQDAIQKKRTGRTWENIQHVQGPLTWQQFHKMAGRGSYGSEESPEPLPIPTLLLGY----DRDFLAMSPLALPFWEKLLLEPYGGQRDIAFLVLCPSSDTLLAGARTFFQELSAVYEACRLGKHRPLARVSRDGLVHVD------------------------SAEP-EEQEEDVVVDHWLTGSWAGPQQE--DNLNKLKLYAHTCRKRLAPQLSTLSLDSSLL-LPPKP-QPPPAPAPNSTAQSASSSQP------------------------QSSSQPSS--------------GPGTEGE----------AVAAPSS------GNN---------------------LTPTGAT-----------------TGQSNTTESAQ---------------------------------------------------------G-------GASESKSGLNSTSNLTQP-------------TENPE-SS---AERERIGIPTMAESADSHAHPPAIVLYVVDPFMYRGG---------GEEEE-----EVE-----SGSVWLLALLRCYTDMLHL-LPENLRPAVVLQVVPCQYLLQPA-SGDSPLYLQHLRSLAFSTYSQCRRLLPKQTHIKSLTGFGPAATVESVLKNPEN-PS-PMLVYCPPFILGPTRNKQPDNGDICSEAAPRYNVLFVGYCLSHDQRWILVSCTDQQGELLETCTINIYVP-NRARRPKFSPRKVGLQKLWEWCIGIIQTTSVPWRIVIGRLGRLGHGELKDWSILLGEHSLHSISRQLREACRICGISA-GDSPSILSACLVSMEPQGSFVVMPDAVTMGSVFGRSTALNLPSSQLNTPQDASCTHILVFPTSSTTQVAPSSD-PV------------------EDNPDDMF-GLPFP--DEL-DDIGHDM-MLITGNLHSSPN--TSPVASPGSPSG--LGVSSH---FQHTRSQ------GERL---LSREA-PEELKQQPLALGYYVSTAQA-DGLPHWFWASCPQAQNQCPLFLKASLHHHISIA-----QTDE-L-LSNKTSQRSPHPLDSKTTSDVLRFVLEQYNALSWLTCNPATQDRRSCLPVHLTILTQMYNAILNML-
>XP_049330532.1 med13-like_X1_Astyanax_103034396
-----MTTAANWVANGASLEDCHSNLFSLAELTGIKWRCYNFRGGGEYGPVISAPAQDDPVLRSFTCCVQANLLCVWRR----RVKP-----------------DAKELWIFWWGDEPNLSDIIHHELEMVEEGLWECGLSYECRTLLFKAIHNLLERCLMEKDFVRIGKWFVKPYELDEKNLGTSSSEHLSCSFSFFLHGESNVCTSVEIAQHQPAYHITEEHVRLAQTSSSPIQVILSPYGLGGTLTGQAFKMSDPAVRKLMEEWSHFYPMV------LKRKE----------------------NERDESNPTYDSHSHVALEVIVGGVRMIYPAAFVLVAHADLP---V--EQPPPAQGAQ---------SGTRDS--SNCGIPLTPPTSPEQPC------SGDS---------------------GFQTAVSSV-ASHE---CGPAQSPKHTEK---KLTNQMVHQAWKECYVNQLHHRCSLS---NSMTP--KKEVSNGLATWDFTDPGERAPCSCSRLRQ---QA--KQQQASGSCANPQPGANPSSC----------------------------PASSAPS--LPP------PSIPKHKP-ADK---------PDKSDKGPK-R-VAITPFHHRLSVDQQ-QCP--DQD--PPAG--SQLA--LVPLDPPLD---SLPSCKY-PK-PMSS--IRKGPESL--------LHSP-----------------------------VSPLP-----PTLSPHPRV-----QDPEA-MEA---------------------------------PVGLPHCL-------EG-----------------PPMPPP----------------------------PEMSETALYTASLVPRD------------AGGGWWKSYRNPRVDK-AEFKPSELPC-DLL------ES-----KLES--------------------------TGEGTVLKRLYAHTHKRFKISEERLREHISTLGFLQQPGV-EGLTD---PGDDPYDFK---EGD-----IEYSFPTSKRLKGPG----------RDPNRKS--K---GEEM---------NSNNAVPEGKDAMSIFSSAPKSE---------ELAQ-DESGAKA-NPPLTREKDLIVLISDLENIFGE-EEDEL------------------------------------------------------------GTTFPNHQQSTK--TVAP-GAEER----PQGIDGR----VAVPYPSTV---AELQRMFPTPPSLEQH-PAFSPN-MTYRDTPSQEPPAPSAGVEHPLSAHANSQLNDF-KMEVEDGMSSPKAEDARD-FSYVYRVPSVQPQLGCSMFAPLRALPSQCLPPLKIPE-QCYYRPSWALLPKMEHYC---LPAQAPFLRDGYVNVPSISTLQDQDYSQMSTC-----------TTSVGTV---------------GGVL--PSPATPRFSVPTPRTPRTPRGM----GTASGQGSVKQD------GTELSSP-ASTPSA-SLPLSSV-EPAAC--GP----ALPEAHSLYAILLLSDSVLDVFKDRNFDSCCICACNTNVKGADVGVYIPD---------STREDQY----RCMCGFSAIANRRLAHGAGLFLEDELDIFGRG-SEAGRAAERRLALCRRELPAGAT--------------RRGTQ------EPPMSVLGLIQEQCSQPITSLASLH-KPAACSCR-SRQG--------------ALLQSWAADRLWADSIDACVECYNALVQGLQYVDNATGGKVEQALVRSTALHSWPHTNV-LDISMLSSQDVVRMLLSLQPFLQDAIQKKRTGRTWENIQHVQGPLTWQQFHKMAGRGSYGSEESPEPLPIPTLLVGY----DRDFLALSPLALPFWEKLLLEPYGGQRDVAYLVLCPNNDPIINGARAFFQELSAVYESCRLGKHRPLGRVSRDGIVPVG------------------------VDEA-EKLEEDL-VDEWLTGPWSGQHHE--DHLSKLKLYAQTCKQRLAQQLSVLSLDSSLL-LLPKP-QPSPAPTQPAQSTPSSQPTP-----------------EADAAAAAASAASAA--------------ASAASAA----------ASAAPAS------GST----------------PTPTSTTSAAQA-----------------------ASAEQ-----------------------------------------------------------------GQSETKN---VPNSTLNP------NNQP---AESNENNS---AERERIGIPTVADSADSHVHPPAIVLYMVDPFLCSGTGMGPGD---DEEAE-----EVE-----SGSVWLLSLLRCFSDMLSM-LPENLQPAVVLQVVPCQYLLQPA-SGESPLYLQHLRSLAFSAHSQCRRRLPTQTQIKSLTGFGPAATVESLLKSPEN-PS-SMQVYSPPFILGPTRSKQPEAGEVCSDTPARNNVLFVGYCLSHDQRWILVSCTDQQGELLETSIINIDVP-NRSRRPKFSPRKIGLKKVWEWCISIIQMTAVPWRIVIGRLGRLGHGELKDWSLLLGEHSLHSISKQLREACRMCGISA-ADSPSILSACLVSMEPQGSFVVMPDAVTMGSVFGRSTALNLQTSQLNTPQDASCTHILVFPTSSTTQVAPSSY-PT------------------EDNPDDMF-GLPFP--DELENDIGHDM-MFFTGNLHPSPN--TSPVPSPGSPSG--MGVGSH---FQHTRSQ------GERL---LSREA-PEELKQQPLALGYYVSTAQA-EGLPHWFWASCPQAQNQCPLFLKASLHHHISIA-----QTDE-L-VSSKTSQRSPHPLDSKTTSDVLRFVLEQYNALSWLTCNPATQDRRSCLPVHLVILIQMYNAILNIL-
>XP_036436070.1_med13-like_X1_Colossoma_118814539
-----MTTAANWVANGASLEDCHSNLFSLAELTGIKWRCYNFRGGGEYGPVISAPAQDDPVLRSFTRCVQANLLCVWRR----RVKP-----------------DAKELWIFWWGDEPNLSDIIHHELEVVEEGLWECGLSYECRTLLFKAIHNLLERCLMDKDFVRIGKWFVKPYELEEKLLSTSSSEHLSCSFSFFLHGESNVCTSVEIAQHQPTYHITEEHVRLAQTSSSPIQVILSPYGLGGTLTGQAFKMSDPAVRKLMEEWSHFYPMV------LKRKE--------G--------------EREEGDPTYDPHSHVALEVIVGGVRMIYPAAFVLIAQADLP---V--EQPPPAQGAQ---------SGTRDS--SNCGIPLTPPTSPEQPC------SGDS---------------------GFQTAVSSV-TSHE---SGPVHSPKHSEK---KLTNQMVHQAWKECYVNQLQRKCNLS---NSMTP--KKEVSNGLPTWDFTDPGERAPCSCSRLRQ-----QAKQQQASSSCANAQPGANPSSC----------------------------PTSSAPS--LPP------ASAPKYKP-ADK---------PDKSDKAPK-R-VTVTPFHHRLSVDQQ-QCS--EQD--APAS--SQLA--LVPLDPPLD---SLPSCKY-PK-PLPG--IRKGPESL--------LHSP-----------------------------VSPLP-----PTLSPHPRV-----QDPEA-MEA---------------------------------PVGLPLCL-------EG-----------------PSVPPP----------------------------PEMSETALYTASLVPRD------------AGGGWWKSYRIPRVDK-AEFKPLELTC-DVV------EN-----KSES--------------------------SSEGTTLKRLFAQTHKRFKISEERLREHISTLGFLQQPGV-EGLAD---PGDDPYDFK---EGD-----IEYSFPTSKRLKGQG----------RDPNRKS--K---GEEM---------NSNNAVPEGKDAMSIFSSAPKSE---------ELAQ-DESGAKA-NPPLTREKDLIVLISDLENIFGE-EEDEL------------------------------------------------------------GTTFPNHQQSTK--TVVP-GAEER----PMGIDGR----VAVPYPSTV---AELQRMFPTPPSLEQH-PAFSPI-MTYRDTPSQEPPAPSAGLEHPLSAHANSQLIDF-KMEVEDGMTSPKAEDTRD-FSFVYRVPSVQPQLGSSMFAPLRTLPSQCLPPLKIPE-PCYYRPSWALLPKMEHYC---LPNQAPFIRDGYVNVPSISTLQDQDYSQMSAG-----------AASVGTV---------------GGVL--PSPATPRFSVPTPRTPRTPRGV----GTASGQGSVKQD------GTELSSP-ASTPSA-SLPLSSV-EPVPC--GP----ALPEAHSLYAILLLSDSVLDIFKDRNFDSCCICACNTNVKGADVGVYIPD---------STLEDQY----RCMCGFSAIVNRRLAHGAGLFLEDELDIFGRG-SEAGRAAERRLALCRREPSAG-T--------------RRGTQ------EPPIAVLGLIQEQCSQPISSLASLH-KPAACSCR-SRQG--------------ALLQSWAADRLWADSSDACVECYNALVQGLQYVDNAAGGKVEQALVRSTALHSWPQTNV-LDISMLSSQDVVRMLLSLQPFLQDAIQKKRTGRTWENIQHVQGPLTWQQFHKMAGRGSYGSEESPEPLPIPTLLVGY----DRDFMALSPLALPFWEKLLLEPYGGQRDVAYLVLCPDNDPILNGARAFFQELSAVYESCRLGKHRPLGRVSRDGIVHVG------------------------SEEL-EKLEEDM-VDEWLTGPWAGQHQE--DHLSKLKLYAQTCKQKLVPQLSALSLDSSLL-LPPKP-QPSPAP-SQTAQSA-SSSQP-------------------TPDADTAAVAPTS--------------GNTPIST-----------PTGTST------GQT----------------------------------------------------GSTE---------------------------------------------------------Q-------GQSETKS--VPNSALNPN-------QAA----EGSENNS---AERERIGIPTVAESADSHVHPPAIVLYMVDPFLCSGMGAGSGE---DEEAE-----EVE-----SSSVWLLSLLRCFTDMLSM-LPESIQPAVVLQVVPCQYLLQPA-SGESPLYLQHLRSLAFSAHSQCRRRLPTQTQIKSLTGFGPAATIDFLLKSPEN-PS-SMQVYSPPFILGPTRSKLQEAGEVCSEAPARYNILFVGYCLSHDQRWILVSCTDQQGELLETCIINIDVP-NRSRRPKFSPRKIGLQKLWEWCIGIIQMTAVPWRIVIGRLGRLGHGELKDWSLLLGEHSLHSISRQLREACRMCGISA-ADSPSILSACLVSMEPQGSFVVMPDAVTMGSVFGRSTALNLQTSQLNTPQDASCTHILVFPTSSTTQVAPSSY-PT------------------EDNPDDMF-GLPFP--DELENDIGHDM-MFFTGTLHPSPN--TSPVPSPGSPSV--MGVGSH---FQHTRSQ------GERL---LSREA-PEELKQQPLALGYYVSTAQA-EGLPHWFWASCPQAQNQCPLFLKASLHHHISIA-----QTDE-L-VSSKTSQRSPHPLDSKTTSDVLRFVLEQYNALSWLTCNPATQDRRSCLPVHLVILIQMYNAILNIL-
>XP_017569653.1 med13-like_X1_Pygocentrus_108437214
-----MTTAANWVANGASLEDCHSNLFSLAELTGIKWRCYNFRGGGEYGPVISAPAQDDPVLRSFTRCVQANLLCVWRR----RVKP-----------------DAKELWIFWWGDEPNLSDIIHHELEVVEEGLWECGLSYECRTLLFKAIHNLLERCLMDKDFVRIGKWFVKPYELEEKLLSTSSSEHLSCSFSFFLHGESNVCTSVEIAQHQPTYHITEEHVRLAQTSSSPIQVILSPYGLGGTLTGQAFKMSDPAVRKLMEEWSHFYPMV------LKRKE--------G--------------EREEGDPTYDPHSHVALEVIVGGVRMIYPAAFVLIAQADLP---V--EQPPPAQGAQ---------SGTRDS--SNCGIPLTPPTSPEQPC------SGDS---------------------GFQTAVSSV-TSHE---SGPTHSPKHSEK---KLTNQMVHQAWKECYVNQLQRKCNLS---NSMTP--KKEVSNGLATWDFTDPGERAPCSCSRLRQ---QA--KQQQASSSCANAQPGANPSSC----------------------------PTSSAPS--LPP------ASMPKYKP-ADK---------PDKSDKAPK-R-VTVTPFHHRLSVDQQ-QCL--EQD--AQAS--SQLA--LVPLDPPLD---SLPSCKY-PK-PLPG--IRKGPESL--------LHSP-----------------------------VSPLP-----PTLSPHPRV-----QDPES-MET---------------------------------PVGLPHCL-------EG-----------------TSVPPP----------------------------PEMSETALYTASLVPRD------------AGGGWWKSYRIPRVDK-AEFKLLELTC-DVV------EN-----KLES--------------------------SSEGTTLKRLFAQTHKRFKISEERLREHISTLGFLQHSGV-EGLAD---PGDDPYDFK---EGD-----IEYSFPTSKRLKGQG----------RDPNRKS--K---GEEM---------NSNNAVPEGKDAMSIFSSAPKSE---------ELAQ-DESGAKA-NPPLTREKDLIVLISDLENIFGE-EEDEL------------------------------------------------------------GTTFPNHQQSTK--TVVP-GAEER----PMGIDGR----VAVPYPSTV---AELQRMFPTPPSLEQH-PAFSPN-MTYRDTPSQEPPAPSAGLEHPISAHANCQLNDF-KMEVEDGMTSPKAEDTRD-FSFVYRVPSVQPQLGSSMFAPLRTLPSQCLPLLKIPE-PCYYRPSWALLPKMEHYC---LPNQAPFIRDGYVNVPSISTLQDQDYSQMSTG-----------AASVGTV---------------GGVL--PSPATPRFSVPTPRTPRTPRGV----GTASGQGSVKQD------GTELSSP-ASTPSA-SLPLSSV-EPVPC--GP----ALPEAHSLYAILLLSDSVLDIFKDRNFDSCCICACNTNVKGADVGVYIPD---------STLEDQY----RCMCGFSAIVNRRLAHGAGLFLEDELDIFGRG-SEAGRAAERRLALCSREPSAG-T--------------RRGTQ------EPPLAVLGLIQEQCSQPISSLASLH-KPAACSCR-SRQG--------------ALLQSWVADRLWADSSDACVECYNALVQGLQYVDNAAGGKVEQALVRSTALHSWPQTNV-LDISMLSSQDVVRMLLSLQPFLQDAIQKKRTGRTWENIQHVQGPLTWQQFHKMAGRGSYGSEESPEPLPIPTLLVGY----DRDFLALSPLALPFWEKLLLEPYGGQRDVAYLVLCPDNDPILNGAKAFFQELSAVYESCRLGKHRPLGRVSRDGIVRVG------------------------SEEL-EKLEEDM-LDEWLAGPWAGQHQE--DHLSKLKLYAQTCKQKLAPQLSTLSLDSSLL-LPPKP-QPSPAPAQTAQSASSSQPTP-------------------------DADTAAS--------------APTSGNT-------PTATPTSTST------GQT---------------------------------------------------GSTEQ-----------------------------------------------------------------GQSETKSVPNSALNANQA-------------AESNENNS---AERERIGIPTVAESADSHIHPPAIVLYMVDPFLCSGMGAGSGE---DEEAE-----EVE-----SSSVWLLSLLRCFTDMLSM-LPESVQPALVLQVVPCQYLLQPA-SGESPLYLQHLRSLAFSAHSQCRRRLPTQTQIKSLTGFGPAATIDFLLKSPEN-PS-SMQVYSPPFILGPTRSKQQEAGEVCSEAPARYNVLFVGYCLSHDQRWILVSCTDQQGELLETCIINIDVP-NRSRRPKFSPRKIGLQKLWEWCIGIIQMTAVPWRIVIGRLGRLGHGELKDWSLLLGEHSLHSISRQLREACRMCGISA-ADSPSILSACLVSMEPQGSFVVMPDAVTMGSVFGRSTALNLQTSQLNTPQDASCTHILVFPTSSTTQVAPSSY-PT------------------EDNPDDMF-GLPFP--DELENDIGHDM-MFFTGNLHSSPN--TSPVPSPGSPNG--MGVGSH---FQHTRSQ------GERL---LSREA-PEELKQQPLALGYYVSTAQA-EGLPHWFWASCPQAQNQCPLFLKASLHHHISIT-----QTDE-L-VSSKTSQRSPHPLDSKTTSDVLRFVLEQYNALSWLTCNPATQDRRSCLPVHLVILIQMYNAILNIL-
>XP_012671299.2_med13-like_X1_Clupea_105889908
-----MTTTANWVANGASLEDCHSNIFSLAELTGIKWRCYHFRSGGEYGPVISAPAPDDPVLRSYTRCVQANLLCVWRR----KVKP-----------------DAKELWIFWWGEEPNLTDVIHHELEVAEEGLWECGLSYECRTLLFKAIHNLLERCLLDKDFVRIGKWFVKPHELDEKALG--SSEHLSCAFTFFLHGESNVCTSVEIAQHQPAYHISAQHIHLAQTSSSPVQVILSPYGLCGTLTGQTYKMGEPAVRKLMEEWNHFYPTV------LRQRP------------------EPQRPTDETADLAYDPHVHAAVEVIVGGVRMIYPAAFVLIAQSDLP---V--EQPPPAPGSQ---------GATRDP--SSCGIPLTPPTSPEQPC------SGDS---------------------GFQTAVSSV-LSQE---GCMTLSPKHSGK---KLTNQMVHQAWKECYLNQLQHKASLS---SSAAP--VKDVPNGAATWDFTSPGERVACSCSRLKQ---Q---KQQQASSASANALPGANPVSSSSTTTSSSSSSSTSATSSSS--------TPSSLPA--LPP------PAPPKHKT-ADK---------PDKSDKQPK-R-PAVTPFHHRVSNSQEPPCPDHESQ---QGG--PQLG--LVPLESPLE---ALPGCKYSPK-PLSS--MRKGQAESL-------MDSP-----------------------------ISPLP-----PTLSPHP----RGQQDPEA-LDV---------------------------------ATSLPQCH-------EG----------------HPGLGGH----------------------------MEVSETALYASPLGFRD----AG------GGGGWWKGYKTPCVER-NDFRTPELPCPERV------ES-----KTET--------------------------AAEGTALKRLFTQTQKRFKVCEERVKEHISALALLQQPGL-EVLGD---PADDPYDFK---EGD-----IEYSFPTSKRLKGQG----------RDPNRKS--K---GEEM---------NSNGAVPDGKDAMSIFSSAPKSD---------ESPQ-DDAAAKA-TAPLTRETDLVVLYSDLENIFDE-EEDEL------------------------------------------------------------GGTHPN-QHSAR--ATVP-GSEER----PHGKEGR----VAVPYPSTV---ADLQRMFPTPPSLEQH-PAFSPI-MSYRDTPSQEPPPPSTGLDHPLGQLVSAQLADY-RMEVEECLASPRPEDIRD-FSFVYRVPLVQPQMGCSMFAPLRTLPSQCLPPLKIPD-SCHYRPSWTLMPKMEPYS---LPAQAPFIRDGYINVPSVNNMLEQDYAQMSVV----------SVASVGTA--------------GGGIM--PSPATPRFSVPTPRTPRTPRGGP---GNASGQGSVKQEGVPTGGGTELSSP-ASTPASSSLPMSSV-ELAAGGRGS--FLALPEAHSLYAILLLSDSVLDVFKDRNFDSCCICACNMNVKGADVGVYIPD---------STREDQY----RCMCGFSAIANRRLAHGTGLFLEDELDIFGRG-SEVGRAAERRLALCRREL-PI-GEPTAAAGGNSKMSKRTPQSAGDSSSPSLMAVMVQLQKQCSQPMASLSSLH-LSPACSCH-GRRG--------------ALLQSWAADRLWADGSDACVECYNALVQGQQYVDNPAGGKVDQAIVRSSALHSWPNTSV-SDISSLSSQDVVRMLLSLQPFLQDAIQKKRTGRTWENIQHVQGPLTWQQFHKMAGRGSYGSEESPEPLPIPTVLLGN----DKDFLALSPLALPFWEKLLLEPYGGQRDVAFLVLCPNSDALLAGARTFFQELSAVYETCRLGKHRPLAKVSRDGLVRVG-----------------------EALES-EQPEEDELVEQWFTGPWSGQHQE--DNMRKLKLYAHACRQQLAPQLSALSLDSSLL-LPPKP-QPPSTQPASSSSNSQSAPGV-------------------GAPEGDPAVT-----------------APSTGSS-----------SLGTNS------GQP-------------------------------------------------GSGELAQ---------------------------------------------------------G-------GSGEAKG--GVNPSSTPT------PAQP---TESPE-SL---AERERIGIPTLPDSADRHAHPPSIVLYVVDPFMCGGGGGAGRGG--EGEEP-----EVE-----GGSVWMLALLRCYTELLHL-LPENLRPALTLQVVPCQYLLQPA-SGESPLYLQQLRSLAFSTYSQCRRLLPTQIHIKTLTGFGPAANVDCTLNNKQD-PNPPMQLFSPPFILGPTRAKQPDLGEASGEAAPRYNVLFVGYCLSHDQRWILVSCTDQQGELLETCIINIDVP-NRSRRPKFSPRKKGLEKLWEWCIGIIQMTSMPWRIVIGRLGRLGHGELKDWSSYLGEHSLHSVSRQLREACRMCGISA-NDSPSILSACLVSMEPQGSFVVMPDAVTMGSVFGRSTALNLQTSQLNTPQDASCTHILVFPTSATIQVAPSSY-PT------------------EDNPDDMF-GLPFP--DELENDIGHDM-MLITGNLHPSPN--TSPVPSPGSPSG--MGMGSH---FQHTRGQ------GERL---LSRESPPEELKQQPLALGYYVSTARA-DGLPHWFWASCPQAQNQCPLFLKASLHHHISVA-----QTDE-L-LSSK-SSQRPHPLDSKTTSDVLRFVLEQYNALSWLTCNPATQDRRSCLPVHLTVLTQMYNAIFNML-
>XP_029565290.1_med13-like_X1_Salmo_trutta_115159569
-----------------------------------------------------------------------------------MLSP-----------------RRHHQWLSYRTKPCSVYALNHTYMCS-------NNLAVICRAL----------------------------------------SEHLSCSFTFFLHGESNVCTSVEIAQHQPAYHITDDHIRLAQTSSAPVQVILSPYGLAGSLTGQAYKMSDQAVRKLMEEWSYFYPMV------LQRHR--------EGGTGGAGMGGMG-AEKEGSDLPFDPNSHVAIEVIVGGVRMIYPAAFVLVAHGDLP---V--DQPLPAPGAQ---------GLSRDP--SHCSIPLTPPTSPEQPC------SADS---------------------GFVTVSSIL-PAQERAIGATNHSPKHSGK---KLTNQVVHQAWKECYLNQLQHKCSVP-S--NVTP--KKEAPNGATPWDFINSGERAPCSCSRLKQQQKQQQQKQQQQKQQQQTNTSSANPLSGANP-------------------------TPSLGPA--LPP------PSLPKHKA-TDK---------SEKPDKQPK-RVAAMTPFHHRLSVGQE-GCL--EQD--STEG--SQLG--LVALDPLLD---PMPTCKY-PK-PLSA--GRKGPQSL--------LHSP-----------------------------VSPLP-----PTLSPHP----RVGQDPEV-LDA---------------------------------PVGMAPCP-------DG----------------TSGLGVM-----------------------------EPSATALYAAPLGPRE----RE------AGAGWWRGFRTPRADK-AEFRPPELPS-DRV------ELK----TETQ--------------------------VTEGVALKRLFAQTEKCFKISEERVREHIQTLGLLQQPGV-EGLGD---LGDDPYDFK---EGD-----IEYSFPTSKRLK--G----------RDPSKRG-PK---GEDI----------SNGALPDGKDAMSIFSSAPKAD---------DDSPQDDEAAKAQNPPLTRETDLVVLISDLENIFDE-DEEEL-------------------------------------------------------------------GHTAR--VLVS-GGEDR-------REGR----VAVPYPSTV---ADLQRMFPTPPSLEQH-PAFSPI-MTYRDTPSQEPPAPSGGSDHPLGPLSSTQLQEY-RMEVEEGMASPKHEDIKD-FSFVYHVPSVQPQMGCSMFAPLRTLPSQCLHPIKVPD-QCYYRPSWALLPKMEHYS--SLP--PSFIRDGYVNIPSVG---DQEYAQLSAS-----------ALSIGTT---------------GSILPSPSPATPRFSVPTPRTPRTPKGV----GTASGQGSVKQE----GTGTELSSP-ASTPST-SLPMSSLTEPHAS--CP----ALPEAHSLYAALLLSDSVLNVFKDRNFDSCCICACNMNVKGADVGVYIPD---------STLEDQY----RCMCGFSAIVNRRLAHGTGLFLEDELDIFGRG-SEVGRAAERRLALCRRDP-PM-GDPRA----------KRPQDSS----PAPSSVMGLLQEQCSQPISSLASLH-LPPACSCH-GRQG--------------ALLQSWMADKQWTDGSDACVECYNALVQGQQYVDNPAGGKVDPAVVRSSALHSWPHTNV-LDISILSSQDVVRMLLSLQPFLQDAIQKKRTGRTWENIQHVQGPLTWQQFHKMAGRGSYGSEESPEPLPIPTLLLGYYDNYDRNFLALSPLALPFWEKLLLEPYGGQRDVAFLVLCPNSETLLAGAQAFFQELSAVYETCRLGKHRPLAKVSRDGLVRVG---------------AETETETDKEKEK-ERHEEEQ-VDQWFTGPWAGQQHS--DNLRKLKLYARTCRKQLGPQLSALSLDSSLL-LPPKP-QPPPAPTPSSAQPAHSSSQP---------------PYGPGAPAEGESTAPPV--------------AHSSEST---------PTPTAAAS------GQP-------------------------------------------------GPAESTQ---------------------------------------------------------G-------GSTEVKN----TPNAPPP---------PPSQPETPE-SV---AERERIGIPTLADSADSHAHPPAIVIYVVDPFLCSGQARDGGGGGEEEEGE-----EVE-----AGSVWLLGLLRCYTEMLQT-LPESMRPALVLQVVPCQYLLQPA-SGESPLYLQHLRSLAFSAYSQCRRLLPTKTHIKSLTGFGPASTLESVLKSPEH-PS-PLQGYSPPYILGPTRAKMPEPGEVWAEIPPRYNVLFVGYCLSHDQRWILVSCTDQQGELLETCIINIDVP-NRARWPKVSARKMGLQKLWDWCVGIIQMTSLPWRIVIGRLGRLGHGELKDWSVLLGEHSLHSISRQLKEACRMCGISS-ADSPSILSACLVAMEPQGSIVVMPDAVTMGSVFGRSTALNLQTSQLNTPQDASCTHILVFPTSATTQLAASSY-PT------------------EDNADDMF-DLPFP--DELENDIGHDI-LNL----HPSPN--TSPVPSPGSPSG--MGGSSH---FQHNRSQ------GERF---LSRENPPEELKQQPLALGYYVSTAQA-DSLPHWFWASCPQAQNQCPLFLKASLHHHIAIATAQSDDPNQ-T-SSDKTTKRIPHPLDSKTTSDVLRFVLEQYNALSWLTCNPATQDRRSCLPVHLAVLTQMYNAVLNML-
>XP_029625194.1_med13-like_X1_Salmo_trutta_115204065
-----MTTAANWVANGASLEDCHSNLFSLAELTGIKWRCYSFRGGGEYGPVISAPAQDDPVLRSFIRCVQANLLCVWRR----KVKP-----------------DAKELWIFWWGDEPNLSDVIHHELEVAEEGLWECGLSYECRTLLFKAIHNLLERCLMDKDFVRIGKWFVKPYELEEKHMG--TSEHLSCSFTFFLHGESNVCTSVEVAQHQPAYHITDDHTRLAQISSAPVQVILSPYGLAGSLTGQAYKMSDPAVRKLMEEWSYFYPMV------LQRHR--------EGGTGGAGTGGMG-AEREGTDRPYDPHSHVAVEVIVGGVRMIYPAAFVLVAQGDLP---V--EEPPPAPGAQ---------GGSRDP--SHCSIPLTPPTSPEQPC------SADS---------------------GFVTTVSSVLPAQE-SAMGVTNSPKHSGK---KLTNQVVHQAWKECYLNQLQHKCSGP-S--SVTP--KKEAPNGVPTWDFTDPEERAPCSCSRLKQ---QK--QQQQTN------TSSANPPSGANT-------------------------TPSSGPA--LPP------PSLPKHKA-TDK---------PEKADKQPK-RAAAMTPFHHRLSVGQE-ACL--EQD--SSGG--SQLG--LVSLDPPLD---PMPSCKY-PK-PLSA--GRKAPESL--------LHSP-----------------------------VSPLP-----PTLSPHP----RGGQDPEV-LDN---------------------------------SVGMAPCP-------DG----------------ASGMGVM-----------------------------EPSETALYAAPLGPRE----RE------AGAGWWRGFRTPRADK-AEFRPPELPS-DRV------EVK----TETQ--------------------------ATEGVALKRLFMQTQKRFKISEECVREHIQTLGLLHQPG---------DPGDDPYDFK---EGD-----IEYSFPTSKRLKGQG----------RDHSKRG-PK---GEEI----------SNGALPDGKDAMSIFSSAPKAD--------DDSPQDDDAAAKAQNPSLTRETDLVVLISDLENIFDE-DEEEL------------------------------------------------------------RTACPN-QHTAR--VLVS-GSEDR-------REGR----VAVPYPSTV---ADLQRMFPTPPSLEQH-PAFSPI-MTYRDTPSQEPPAPSAGSDHPLGPLSSTQLQEY-RMEVEEGMASPKPEDIKD-FSFVYRVPSVQPQMGCSMFAPLRTLPSQCLPPLKLPD-QCYYRPSWALLPKMEHYSSLPPSHHTPFIRDGYVNIPSVG---DQEYAQLSAS-----------ALSVGTT---------------GGILPSPSPATPRFSVPTPRTPRTPRGV----GTASGQGSVKQE----GTGTELSSP-TSTPST-SLPMSSVAEPHTS--SP----PIPEAHSLYAALLLSDSVLNVFKDRNFDSCCICACNMNVKGADVGVYIPD---------STLEDQY----RCMCGFSAIVNRRLAHGTGLFLEDELDIFGRG-SEVGQAAERRLALCRRDP-PM-GDPRA----------KRPQDSS----PAPSSVMVLLQQQCSQPISSLASMH-LPPSCSCN-GRQG--------------ALLQSWMADKQWADGSDACVECYNALVQGQQYVDNPAGGKVDPAVVRSSALHSWPHTNM-LDISMLSSQDVVRMLLSLQPYLQDAIQKKRMGRTWENIQHVQGPLTWQQFHKMAGRGSYGSEESPEPLPIPTLLLGYYDYYDRNFLALSPLALPFWEKLLLEPYGGQRDVAFLVLCPNSDTLLAGAQVFFQELSAVYETCRLGKHRPLAKVSRDGLVRVG--------------AVDTETETEKEKEK-EKQEEEQ-VDQWFTGPWAGQQHI--DNLRKLKLYARACRRQLGPQLSALSLDSSLF-IPPKH-QPPLAPTPSSAQPAPSSSQP------------------PSGPGVPAEGEPAA--------------APSSGST---------TTPTAAAL------DQP-------------------------------------------------GPAEITQ---------------------------------------------------------G-------GAAEAKT----TPNATPP------PPPPSQPAETPE-SL---AERERIGIPTLADSADSHAHPPAIVIYVVDPFLCSGGARDGGAGGEEEEGE-----EVE-----AGSVWLLGLLRCYTEMLQT-LPESMRPALVLQVVPCQYLLQPA-SGESPLYLQHLRSLAFSAYSQCRRLLPTKTHIKSLTGFGPASTLESVLKSPEH-PS-PLQGYSPPYILGPTRAKMPEPGEVWAEIPPRYNVLFVGYCLSHDQRWILVSCTDQQGELLETCIINIDVP-NRVRRPKVSARKMGLQKLWDWCVGIIQMTSLPWRIVIGRLGRLGHGELKDWSVLLGEHSLHSISRQLKEACHMCGISS-ADSPSILSACLVAMEPQGSIVVMPDAVTMGSVFGRSTALNLQTSQLNTPQDASCTHILVFPTSATTQLAASSY-PT------------------EDNADDMF-DLPFP--DELENDIGHDI-LNL----HPSPN--TSPVPSPGSPSG--MGGSSH---FQHNRSQ------GERL---LSRENPPEELKQQPLALGYYVSTAQA-DSLPHWFWASCPQAQNQCPLFLKASLHHHISIATAQSDEPNQ-T-SSDKTTKRTPHPLDSKTTSDVLRFVLEQYNALSWLTCNPATQDRRSCLPVHLAVLTQMYNAVLNML-
>XP_012992557.2_med13-like_X1_Esox_105015080
-----MTTAANWVANGASLEDCHSNLFSLAELTGIKWRCYSFRGGGEYGPVISAPAQDDPVLRSFMRCVQANLLCVWRR----KVKP-----------------DAKELWIFWWGDEPNLSDIIHQELEVAEEGLWECGLSYECRTLLFKAIHNLLERCLMDKDFVRIGKWFVKPYELEEKHLG--TSEHLSCSFTFFLHGESNVCTSVEIAQHQPAYHITEDHTCLAQTSSGPVQVILSPYGLAGSLTGQAYKMSDPAVRKLMEEWSYFYPMV------LQHHR----------------EGVTVGVDREGTDPPYDPHSHVAVEVIVGGVRMIYPAAFVLVAHSDLP---V--EQPPPAPGAQ---------GLSRDP--SHCSIPLTPPTSPEQPC------SADS---------------------GFVTTVSSILPSQE-SAMVTNHSPKHSGK---KLTNQVVHQAWKECYLNQLQHRCSVP---SAVTP--NNEASNGATTWDFTDPGERAPCTCSRVKL---Q---QKQQQM------NTSANPPPGANT-------------------------TPTSGPA--LPP------PSLPKHKA-TDK---------SEKPDKQPK-RVAAMTPFHHRRSVGQE-ACL--EQD--STGG--SQLG--LVTLDPPLD---PMPSCKY-RK-PLSA--GRKAQESL--------LHSP-----------------------------ISPLP-----PTLSPHPRV----GQDPEV-LAP---------------------------------------CP-------DG----------------ASGMGVM-----------------------------EHSETALYAAPLGPRE----RE------AGAGWWRGFRTPRTDK-AEFRPPELPS-DRV------EI-----KTETQ-------------------------ATEGAALKRLFMQTQKRFKISEE----YIQTLGLLEQPGG-EDLGD---PGDDPYDFK---EGD-----IEYSFPTSKRLKGPG----------RDPGKRG-PK---GEEV---------TNG-VLPDGKDAMSIFSSAPKAD--------DDSAQ-DDAASKAQNPPLTRETDLVVLISDLENIFDE-DDEEL------------------------------------------------------------GTACPN-QHTAR--VPVS-G-EDR-------REGR----VAVPYPSTV---ADLQRMFPTPPSLEQH-PAFSPI-MTYRDTPSQEPPAPSGGSDHLLGPLSSTQLQEY-RMEVEEGMASPKPEDVKD-FSFVYRVPSVQPQMGCSMFAPLRTLPSQCLPPLKVPD-QCYYRPSWALLPKMEHYSSLPPSHHAPFMREGYVNVPSVG---DQEYAQMSAS------------APSMGT--------------TGGILPSPSPATPRFSVPTPRTPRTPRGL----GTASGQGSVKQE----GTGTELSSP-ASTPST-SLPMSSVAEPHAS--GP----ALPEAHSLYSTLLLSDSVLNIFKDRNFDSCCICACNMNVKGADVGVYIPD---------STLEDQY----RCMCGFSAIVNRRLAHGTGLFLEDELDIFGRG-SEVGRAAERRLALCRRDP-PM-GDPRA----------KRPQDSS----PAPSSVMVLLQEQCSQPISSLASLH-LPPACSCH-GRQG--------------ALLQNWMSDKQWADGSDACEECYNALVQGQQYVDNPAGGKVDLAVVRRNALHPWPHSNV-LDISMLSSQDVVRMLLSLQPFLQDAIQKKRTGRTWENIQHVQGPLTWQQFHKMAGRGSYGSEESPEPLPIPTLLLGYYDYYDRNFLALSPLALPFWEKLLLEPYGGQRDVAFLVLCPNSDPLLAGAQVFFQELSAVYETCRLGKHRPLAKVSRDGLVRVGAVDAETEEETEKERQEEKEKERQEEKEK-ERQEEEQ-VDQWFTGPWAGQQHS--QNLTKLKLFARVCRKQLGPQLSALSVDSSLL-LPHKP-QAPAAPTPSSAQHATSSSQP---------------PSGPGALVEGQPSAPQA--------------APSSGST-----------PTSAAP------GQT----------------------------------------------------GPAE---------------------------------------------------------A-------KGTPNAT----PPPPAPP-------SQP---AETPE-SV---AERERIGIPTLADSADSHAHPPAIVIYVVDPFLCSGRVRDGEGGE-EEEGE-----EVE-----TGSVWLLGLLRCYTEMLQT-LPESMRPALVLQVVPCQYLLQPA-SGESPLYLQHLRSLAFSAYSQCRRLLPTQTHIKSLTGFGPASTLESVLKSPEH-PS-PLQGYSPPYILGPTRAKQPEPGDVWPEIPARYNVLFVGYCLSHDQRWILATCTDQQGELLETCIINIDVP-IRARRPKVSPRKMGLQKLWDWCVGIIQMTSLPWRIVIGRLGRLGHGELKDWSVLLGEYSLHSISRQLKEACRMCGISS-GDSPSILSACLVAMEPQGSIVVMPDAVTMGSVFGRSTALNLQTSQLNTPQDASCTHILVFPTSATTQLAASSY-PP------------------EDNADDMF-DLPFP--DELENDIGHDI-LNL----HPSPN--TSPVPSPGSPSG--MGGSSH---FQHNRNQ------GERL---LSRENPPEELKQQPLALGYYVSTAQA-DSLPHWFWASCPQAQNQCPLFLKASLHHHISIATSQSDEPCQ-T-SSDKTTKRTPHPLDSKTTSDVLRFVLEQYNALSWLTCNPATQDRRSCLPVHLAVLTQMYNAVLNML-
>XP_015247732.1_PREDICTED_med13-like_X1_Cyprinodon_107095880
-----MTATANWAANGASLEDCHSNIFSLAELTGIKWRCYSFCSGGEYGPVISAPAQDDPVLRSFMQCVQANLLCVWRR----KIKP-----------------DARELWIFWWGEEPNLSKVIHHELKVAEEGLWECGLSYECRTLLFKAIHNLLERCLTDKGFVRIGKWFFKPHELQEKSLG--SSEHLSCCFSFFLHGESNVCTSVEIVQHQPAYHITERHIQLAQTSSTPVQVILSPYGLSGTLTGQAFKMSDPAARKLMEEWSYFYPMV------LPPKE------------------GSGEKEQKEAGQAYDQSSHVAVDVIVGGVRMTYPAAFVLIAQGDLP---V--EQPPPVPAAQ---------GLNKEL--NNCSVPLTPPTSPEHPC------SADS---------------------GFVTSSSNV-PTPDSSMGITTFSPKHSGK---KLTCQVVHQAWRECYLNHSQHVPNQL---TDEMQ--RKEVPNRVTMWNFNDLGARVPCSCSRLKQ---Q---NLSMSN------TPTASIQPCPSS-------------------------SLSSGTS--LYP------TSLPKHKT-SDK---------TEKADKQSK-R-PAVIPFHHRLPVTED-TTL--EQD--SPGG--SQLGA-LIALEPPMEPLSSLPSCKC-SK-SLSN--ERKAPESL--------LHSS-----------------------------MSPLP-----PTLSPHPRI-----QDPEV-LDA---------------------------------SVDMLACP-------DG----------------TSGLGVI------------------------------TSETAAYTAQLRQRE------------SGCGWWRGFRTPRSDK-SDFRPPELPT-EKL------EQM----ETET--------------------------ATMRDPLKRLYAQSNKRFKISEERVVEHVQTLGLFEQPGV-GTLRE---TGDDPYDFK---EGE-----IEYPFFSSKRAKGSG----------REAKQKA--K---GEEI---------TSNGSLSDGKDAMSIFNSAPKSD---------DSGQ-ENAPAKT-NPSLTEEKDLVVNISDLENIL---DEEDV------------------------------------------------------------GTVYPN-QHSTK--LLVS--AEDR----PGGKEGR----VNVSYPSTV---ADLQRMFPTPPSLEQH-PAFSPI-TPYRDTPSQETPAPTGLTDH-LPTLASAHLTEY-MSEMEEGAASPRQDDFKP-------------QIGSSMFAPLSCLPSQTLPPLKIPE-QCYYRPSWATLPKMEHFTPIMHPQNTTCTKDGYTNTPSGMTLAEQDYVQMSVN-----------TASLSNT---------------TGIL--PSPATPRFSVPTPRTPRTPRGIN---AASSGQGSVKQD------GTELSSP-ISTPST-SLPLSSV-EHLAR---P--GPPLPEAHSLYVVLLLSDSVLSVFKDRNFDSCCICACNMNVKGADVGVYIPD---------STCEDQY----RCMCGFSAIVNRRLAHGTGLFLEDELDIFGQN-SEGGKAAERRLALCRRDP-TL-GDSRA----------KQSQEAG----PGSPSVMIVIQEQCSQPISSLASLH-LPLNSSCH-GRKG--------------ALLQSWMAEKQWADASDACVDCFNALEQGLQYVDNPTGGKVDLAVVRSSAIHSWPHTNV-VDMSRLSSQDMVRMLLSLQPFLQDAIQKKRTGRTWENIQHVQGPLTWQQFHKMAGRGSYGSEESPEPLPIPKVLLGY--DREREFLALSPMALPFWEKLLLEPYGGQRDVAYVVVCPNSTSLLAASKAFFLELSAVYETCRLGKHRPLSKVSKEGLVQVG-----------------------EEVEP-EKLEELN-VDQWLSGQWAGQQHS--DNINKLKLYAYALKQQLGPQLAALTLDSSLL-SPPKP-QPPVNN---------TSSSG---------------LNQTWSVDGEQASGAVS---------------ASNVST--------LSSAISSQP------GEI------------------------------------------------------TQ---------------------------------------------------------G-------GSNDPKA----NASSTPG------ANTP---ADAPE-LS---SEQARIGIPTVADLADSIANPPAVVVYVIDAFLSSSGIRHEVGEE-EEEGE-----EVE-----SESIWLLGLLRCYTEMLQN-LPETMRPALVLQVVPCQYLLQPA-GGESHLYLQHLRSLAFSCYSQCRRLLPQQTYIKSLTGFGPVSAVSSVLKSQEH-PK-PLQLYSPPFILGIPRQKQPEAGEILTEVPPKYNVLFVGYCLSYDQRWILVSCTDQQGELLETCIINIDVP-NRKRRPKVSARKMGLQKMWEWCIGVIQRTPVPWRIVIGRLGRLGHGELKDWSSLLGEHSLQSIGRQLREACRVCGISA-ADSPSILSACLVAMEPQGSFVIMPDAVTMGSVFGRSNALNLQTSQLNTPQDASCTHILVFPTSATTQLASSSY-PT------------------EDNNDDMF-DLPFP--DELENDIGHDM-MLI-TSLHSPPN--TSPVTSPGSPSG--MGMGSH---FHHTRGQ------GERL---LSRDNPPEELKQQPLALGYYVSTAQA-NGLPHWFWASCPQAESQCPLFLKASLHHHISIA-----QSDD-M-PSEK-TKRSPHPLDSKTTSDVLRFVLEQYNALSWLTCTPATQDRQSCLPVHLAVLVQMYNAILNIL-
>XP_012724637.2_med13-like_X1_Fundulus_105930810
-----MTATANWVANGASLEDCHSNIFSLAELTGIKWRCYSFCSGGEYGPVISAPAQDDPVLRSFMHCVQANLLCVWRR----KIKP-----------------DARELWIFWWGEEPNLSKVIHHELKVAEEGLWECGLSYECRTLLFKAIHNLLERCLTDKGFVRIGRWFFKPHELEEKSLG--SSEHLSCSFSFFLHGESNVCTSVDIVQHQPAYHITEHHIQLAQTSSTPVQVILSPYGLSGTLTGQAFKMSDPAARKLMEEWSYFYPMV------LPQKE------------------GSGEKEQKEAGQAYDRSSHVAVDVIVGGVRMTYPAAFVLIAQGDLP---V--EQPPPVPAAQ---------GLNKEL--NNCSVPLTPPTSPEQPC------SADS---------------------GFVTSASNV-PTPDSSMGITTFSPKHSGK---KLTCQVVQRAWRECYLNQCQRVPNQL---TDAMQ--RNEVPNGVTTWNFNDLGARAPCSCSRLKQ---Q---KPNVSA------TPTANIQPCPSS-------------------------SLSSGPS--LYP------TSLPKHKT-SDK---------LEKADKQSK-R-PAVIPFHHRASVTEE-TPL--EQD--SPGG--PQLGA-LVALEPPMEPLSSLPSCKC-SK-SLSN--DRKAPESL--------LHSS-----------------------------MSPLP-----PTLSPHPRI-----QDPEV-LDA---------------------------------SIDMLACP-------NG----------------ASGLGVI------------------------------TSETAVYTAQLRQRE------------SGSGWWRGFRTPRTDK-SDFRPPELPA-EKL------EQM----ETEA--------------------------ATVRDPFKRLYAQSHKRFKISEEKLADHVHALGLFEQPGV-EALRE---IGDDPYDFK---EGE-----TEYTFPSSKRLKGSG----------QEAKQKA--K---GEEI---------TSNGSLPDGKDAMSIFNSAPKCD---------DSGQ-DDAPSKT-NPPLTEEKGLAVNISDLENIL---DEEDV------------------------------------------------------------GTVYPN-QHSTK--LLVS--TEDR----PGGKEGR----VNVSYPSTV---ADLQRMFPTPPSLEQH-PAFSPI-TAYRDTPSQEPPAPSGVTDY-LPSLASAQLTEY-VMEMEEGAASPRQDDIKP-------------HIGSSMFAPLSCLPSQTLPPLKIPE-QCYYRPSWALLPKMEHFTPIMHPQNTAFTKDGYTNTPSLNNLTDQDYVQMSVN-----------TASVSTT---------------PGIL--PSPATPRFSVPTPRTPRTPKGIN---AAGSGQGSVKQD------GTELSSP-VSTPST-SLPLSSV-EHLAR---P--GPPLPEAHSLYVVLLLSDTVLSVFKDRNFDSCCICACNMNVKGADVGVYIPD---------STCEDQY----RCMCGFSAIVNRRLAHGTGLFLEDELDIFGPT-SEGGRAAQRRLALCRRDPAMD--DSRA----------KQSQDGG----PGSPSVMIVMQEQCSQPISSLASLH-LPVNSSCH-GRKG--------------ALLQSWMSEKQWADANDACVDCFNALEQGLQYVDNPTGGKVDLGVVRSSALHSWPHTNV-VDMSRLSSQDMVRMLLSLQPFLQDAIQKKRTGRTWENIQHVQGPLTWQQFHKMAGRGSYGSEESPEPLPIPTVLLGY--DREREFLALSPLALPFWEKLLLEPYGGQRDVAYVVVCPNSTSLLAASQAFFKELSAVYETCRLGKHRPLSKVSKDGLVQVG-----------------------EEVEP-DKLEELN-VDQWLSGQWAGQQHN--DNVSKLKLYSYALKEQLGPQLAALTLDSSLL-LPPKP-QPPVNN-PS------STGQR-----------------QTWSADGEQASGVVS---------------ASNAST-----------LSGAIS------GQP---------------------------------------------------GEITQ---------------------------------------------------------G-------GANDPKG----LPSSTPA------ANTP---ADTPE-LS---SEQTRIGIPTEADSADSIANPPAVVIYVVDAFLCSSGLRHEAGEE-EEEGE-----EVE-----SGSIWLLGLLHCYTQMLQN-LPETMRPALVLQVVPCQYLLQPA-SGESRLYLQNLRSLAFSCYSQCRRLLPQQTYIKSLTGFGPVSTVSSVMKSPEY-PR-PRQLFSPPFILGPTRPKHPEPGEIWAEVPPKYNVLFVGYCLSHDQRWILVSCTDQQGELLETCIINVDVP-NRTRRPKVSARKMGLQKVWEWCIGIIQMTPLPWRIVIGRLGRLGHGELKDWSSLLGEHSLQSIGRQLREACRVCGISA-ADSPSILSACLVAMEPQGSFVIMPDAVTMGSVFGRSNALNLQTSQLNTPQDASCTHILVFPTSATTQLASSSY-PP------------------EDNNDDMF-DLPFP--DELENDIGHDM-MLI-TSLHSPPN--TSPVTSPGSPSG--MGMGSH---FHHTRSQ------GERL---LSRDNPPEELKQQPLALGYYVSTAQA-NGLPHWFWASCPQAESQCPLFLKASLHHHISIA-----QSDE-I-TSDK-TKRTPHPLDSKTTSDVLRFVLEQYNALSWLTCTPATQDRQSCLPIHLAVLVQMYNAILNIL-
>XP_027881235.1_med13-like_X1_Xiphophorus_couchianus_114149506
-----MTATANWVANGASLEDCHSNIFSLAELTGIKWRRYSFCSGGEYGPVISAPAQDDPVLRSFMHCVQANLLCVWRR----KIKP-----------------DARELWIFWWGEEPDFSDVIHHELKVADEGLWECGLSYECRTLLFKAIHNLLERCLNDKGFVRIGKWFFKPHELEEKSLG--SSEHLSCSFSFFLHGESNVCTSVEIVQHQPAYHITERHIRLAQTSSTPVQVILSPYGLSGTLTGQAFKMSDPAALKLIEEWSYFYPMV------LPQKE------------------GSGEKEQKEAGQAYDRSSHVAVDVIVGGVRMTYPAAFVLIAQGDLP---V--EQSPPVPAAL---------GLNKEL--NNCSVPLTPPTSPEQPC------SADS---------------------GFVTSASNV-PTPDSGMGITTFSPKHSGK---KLTCQVVHQAWRECYLNQSQNVPNQV---TDASQ--RKEVPNAVATWNFNDLGARTTCSCSRLKQ---Q---KLNMST------TPTANIQPCSSS-------------------------SLSSGPS--LYP------TSVPKHKT-SER---------PEKPDKQSK-R-PAVIPFHHRLSVTEE-SPL--EQD--SPGG--PQLGA-LVALESPMEPLSSLPSCKC-SK-SLSN--ERKAPESL--------LHSS-----------------------------MSPLP-----PTLSPHPRM-----QDPEV-LDA---------------------------------SVDMLACP-------DG----------------ASGLGVV------------------------------TSETAVYTAQLRQRE------------SGSGWWRGFRTPRTDK-SEFRPPELPT-EKL------EQV----ETET--------------------------STVNNAFKRLYSRSHKRFKISEEKVEEHIHALGLFEQPGV-EALRE-TGTGDDPYDFK---EGD-----IEYPFPSSKRFKGSG----------RETKQKA--K---GEEI---------TSNGSLPDGKDAMSIFNSAPKSD---------DLGQ-DDAPTKT-NPSLTEAKDLAVNISDLENIL---DEEDV------------------------------------------------------------GTVYPN-QHSTK--LLLS--TEDR----LSGKEGR----VSVSYPPTV---ADLQRMFPTPPSLEQH-PAFSPI-TPYRDTPSQEPPVPSGVTDH-LPSLAPTQLTDY-MMEMEDGATSPRQDDIKP-------------QIGSSMFAPLSCLPSQTLPPLKIPE-QCYYRPSWALLPKMEHFTPIMHPQNVAFTKDGYTNTPSVNTLTDQDYVQMSVN-----------TASVSTT---------------TGIL--PSPATPRFSVPTPRTPRTPRGIN---TASSGQGSVKQD------GTELSSP-VSTPST-SLPLSSV-EHLAR---P--GPPIPEAHSLYVVLLLSDSVLSVFKDRNFDSCCICACNMNVKGADVGVYIPD---------STCEDQY----RCMCGFSAIVNRRLAHGTGLFLEDELDIFGRT-SEGGRAAERRLALCRRDP-TM-GDSRA----------KQSQDTG----PGSPSVMVVIQEQCSQPISCLTSLH-LPINSSCH-GRKG--------------ALLQSWMSEKQWADASDACVDCFNAFEQGLQYVDNPTGGKVDLTVVRSSAIHSWPHTNV-VDMSRLSSQDMVRMLLSMQPFLQDAIQKKRTGRTWENIQHVQGPLTWQQFHKMAGRGSYGSEESPEPLPIPTVLLGY--DRERDFLALSPLALPFWEKLLLEPYGGQRDVAYVVVCPSSTSLLAASQAFFQELSAVYETCRLGKHRSLSKVSKDGLVQVG-----------------------QEVEP-EKLEELN-VDQWLSGQWAGQQHS--DNISKLKLYAYALKQQLGPQLAALTLDSSLL-LPPKP-QPPVNNTSSSGQP------------------------QTWSADGEQPSGAVS---------------ASNAST--------PGGAISSQP------GEI------------------------------------------------------TQ---------------------------------------------------------G-------GSSDSKG----QPGSTPA------ANTP---ADTAE-LS---SEQTRIGIPTEADSADSIANPPAVVIYVVDAFLSSSGMRHEGREEEEEEGE-----EVE-----SGSIWLLGLLRCYTEMLQN-LPETMRPALVLQVVPCQYLLQPA-SGESRLYLQHLRSMAFSCYSQCRRLLPQQTYIKSLTGFGPVSTVSSILKSPEY-PR-PLQLYSPPFILGPSRPKHPEPGEIWAEVPPKFNVLFVGYCLSHDQRWILVSCTDQQGELLETCVINVDVP-NRTRRPKVSARKMGLQKVWEWCIGIIQMTSLPWRIVIGRLGRLGHGELKDWSSLLGEHSLQSIGRQLREACRVCGISA-ADSPSILSACLVAMEPQGSFVIMPDAVTMGSVFGRSNALNLQTSQLNTPQDASCTHILVFPTSATTQLAPSSY-PT------------------EDNNDDMFPDLPFP--DELENDIGHDM-MLI-TSLHSPPN--TSPVPSPGSPSG--IGMGSH---FHHTRSQ------GERL---LSRDNPPEELKQQPLALGYYVSTAQA-NGLPHWFWASCPQAESQCPLFLKASLHHHISIA-----QSDE-I-PSDK-TKRTPHPLDSKTTSDVLRFVLEQYNALSWLTCTPATQDRQSCLPVHLAVLVQMYNAILNIL-
>XP_007568958.1_med13-like_X1_Poecilia_formosa_103149633
-----MTATANWVANGASLEDCHSNIFSLAELTGIKWRRYSFCSGGEYGPVISAPAQDDPVLRSFMHCVQANLLCVWRR----KIKP-----------------DARELWIFWWGEEPNFSDVIHHELKVADEGLWECGLSYECRTLLFKAIHNLLERCLNDKGFVRIGKWFFKPHELEEKSLG--SSEHLSCSFSFFLHGESNVCTSVEIVQHQPAYHITERHIRLAQTSSNPVQVILSPYGLSGTLTGQAFKMSDPAARKLIEEWSYFYPMV------LPQKE------------------GSGEKEQKEAGQAYDRSSHVAVDVIVGGVRMTYPAAFVLIAQGDLP---V--EQSPPVPAAL---------GLNKEL--NNCSVPLTPPTSPEQPC------SADS---------------------GFVTSASNV-PTPDSGMGITTFSPKHSRK---KLTCQVVHQAWRECYLNQSQHVPNQL---IDASQ--RKEVPNTVATWNFNDLGARTPCSCSRLKQ---Q---KLNTST------TTAANIQPCSSS-------------------------SLSSGPS--LYP------TSVSKHKT-SER---------PEKPDKQSK-R-PAVIPFHHRLSVTEE-SPL--EQD--SPGG--PQLGA-LVALESPLEPLSSLPSCKC-SK-SLAN--ERKAPESL--------LHSS-----------------------------MSPLP-----PTLSPHPRM-----QDPEV-LDA---------------------------------SVDMLACP-------DG----------------ASGLGVI------------------------------TSETAVYTAQLRQRE------------SGSGWWRGFRTPSTDK-SEFRPPELPS-EKL------EQV----ETET--------------------------STVNNAFKRLYSRSHKRFKISEEKVAEHIHALGLFVQPGV-EALRE-TGTGDDPYDFK---EGD-----IEYPFPSSKRLKGSG----------RETKQKA--K---GEEI---------TSNGSLPDGKDAMSIFNSAPKSD---------DLGQ-DDAPTKT-NPSLTEEKDLAVNISDLENIL---DEEDV------------------------------------------------------------GPVYPN-QHSTK--LLVS--TEDR----LSGKEGR----VNVSYPPTV---ADLQRMFPTPPSLEQH-PAFSPI-TPYRDTPSQEPPAASGVTDH-LPSLAPTQLTEY-MMEMEDGATSPRLDDIKP-------------QIGSSMFAPLSCLPSQTLPPLKIPE-QCYYRPSWALLPKMEHFTPIMHLQNAAFTKDGYTNTPSVNTLTDQDYVQMSVN-----------TASVSTT---------------TGIL--PSPATPRFSVPTPRTPRTPRGIN---TASSGQGSVKQD------GTELSSP-ASTPST-SLPLSSV-EHLAR---P--GPPIPEAHSLYVVLLLSDSVLSVFKDRNFDSCCICACNMNVKGADVGVYIPD---------STCEDQY----RCMCGFSAIVNRRLAHGTGLFLEDELDIFGRT-SEGGRAAERRLALCRRDP-TM-GDSRA----------KQSQDAG----PGSPSVMVVIQEQCSQPISCLTSLH-LPINSSCH-GRKG--------------ALLQSWMSEKQWADASDACVDCFNAFEQGLQYVDNPTGGKVDLTVVRSTAIHSWPHTNV-VDMSRLSSQDMVRMLLSMQPFLQDAIQKKRTGRTWENIQHVQGPLTWQQFHKMAGRGSYGSEESPEPLPIPTVLLGY--DRERDFLALSPLALPFWEKLLLEPYGGQRDVAYVVVCPNSTSLLAASQAFFQELSAVYETCRLGKHRPLSKVSKDGLVQVG-----------------------QEVEP-EKLEELN-VDQWLSGQWAGQQHS--DNISKLKLYAYALKQQLGPQLAALTLDSSLL-LPPKP-QPPVNNTS-------SSGQP-----------------QTWSADGEQASGAVS---------------ASNAST--------PGGALSSQP------GEI------------------------------------------------------AQ---------------------------------------------------------G-------GSSDPKG----QPSSTPA------ANTP---ADTPE-LS---SEQTRIGIPTEADSADSIANPPAVVVYVVDAFLSSSGMRHEGGEEDEEEGE-----EVE-----SGSIWLLGLLRCYTEMLQN-LPETMRPALVLQVVPCQYLLQPA-SGESRLYLQHLRSMAFSCYSQCRRLLPQQTYIKSLTGFGPVSTVSSVLKSPEY-PR-PLQLYSPPFILGPSRPKHPEPGEIWAEVPPKFNVLFVGYCLSHDQRWILVSCTDQQGELLETCVINVDVP-NRTRRPKVSARKMGLQKVWEWCIGIIQMTSLPWRIVIGRLGRLGHGELKDWSSLLGEHSLQSIGRQLREACRVCGISA-ADSPSILSACLVAMEPQGSFVIMPDAVTMGSVFGRSNALNLQTSQLNTPQDASCTHILVFPTSATTQLAPSSY-PT------------------EDNNDDMFPDLPFP--DELENDIGHDM-MLI-TSLHSPPN--TSPVPSPGSPS------GHH---FHHTRSQ------GERL---LSRDNPPEELKQQPLALGYYVSTAQA-NGLPHWFWASCPQAESQCPLFLKASLHHHISIA-----QSDE-I-PSDK-TKRTPHPLDSKTTSDVLRFVLEQYNALSWLTCTPATQDRQSCLPVHLAVLVQMYNAILNIL-
>XP_029940203.1_med13-like_X1_Salarias_115382564
-----MTATANWVANGASLEDCHSNIFSLAELTGIKWRCYSFRSGGEYGPLISAPAQDDPVLRSFMRCVQANLLCVWRR----KVKP-----------------DAKELWIFWWGEQPNLADVIHHELEVAEEGFWECGLSYECRTLLFKAIHNLLERCLMDKGFVRIGKWFFKPHGLEGKSLG--NSEHLSCSFSFFLHGESNVCTSVEIAQHQPAYHITENHIRLAQTCVAPVQVVLCPYGLSGTLTGQAFKMSDPAARKLMEEWSYFYPMV------LRQDQ------------------G----EREAAGPASDRSGHVAVEVVVGGVRMTYPAAFVLIAQGDLP---A--EQPPPVPAAQ---------GLNKEL--NHCSVPLTPPTSPEQPC------SADS---------------------GFVTSVSSV-NTLDSTMGIASISPKHCGK---TLTCQVVHQAWRECHLSQPQHAPTPP---ADATP--RKEAPNGATTWDFNDLGARAPCSCSRLKQ---Q---KVNLSA------ASTANPPSGANP-------------------------SQSSGTS--SFP------PSAPKHKT-SEK---------TDK-DKQSK-R-PAAVPFHHRLSVTQE-ASL--EQD--PPGG--PQLGG-LVALEPPIEPLAPMQTCKY-SK-PPSN--GRKGPESL--------LHSP-----------------------------VSPLP-----PTLSPHPRV-----QDPEA----------------------------------PDGPVDVPVCP-------EG----------------ASGLGAI------------------------------ASETAAYAALLRQRE------------SGAGWWRGFRTPRTDK-SDFRPPELPS-DKL------EEV----KTET--------------------------AAEGAPLKRLYTQTHTRFKLSEEKVRDHVHTLGLFQPPGV-GPLRD---GGDDPYDFK---EGD-----IEYTFASSKRLKGQG----------REPSKKA--K---GEEI---------TSNGALPDGKDAMSIFNSAPKSD---------ESVQ-EDAAAKA-NPSLTREKDLVVNISDLDNIFDE-DEEEL------------------------------------------------------------GTVYPN-QHSTK--APVS--TEER----PAGKEGR----VAVPYPSTV---ADLQRMFPTPPSLEQH-PAFSPI-MTYRDTPSQEPPAPGGAADH-LPAFASTQLTEY-RMEMEEGVASPRQDDVKP-------------QVGSSMFAPLSCLPSQTLPPLKVPD-QCFYRPSWALLPKMEHFPAVMHPQSAAFSKDGYTNVPSVNALLDQDYGQLSAA-----------SASLGAA---------------VGIL--PSPATPRFSVPTPRTPRTPRGPS---AAGSGQGSVKQD------GTELSSP-ASTPST-GLPLSSV-EPLAR---PLAGPSLPEAHSLYTVLLLSDSVLSVFKDRNFDSCCICACNLNVKGADVGVYIPD---------STREDQY----RCMCGFSAIVNRRLAHGTGLFLEDELDIYGRA-SEAGRAAERRLALCRREAS-----------------------------PASPSVMALLQEQCSQPISSLASLRPPPLGGSSH-GRKA--------------ALLQSWMSEKQWADGSDACVECYNALEQGLQYVDNPSGGRVDAAVVRSTALHSWPHTNV-VDMSLLSSQDTVRMLLSLQPFLQDAIQKKRTGRTWENIQHVQGPLTWQQFHKMAGRGSYGSEESPEPLPIPTVLLGY--DRERDFLALSPLALPFWEKLLLEPYGGQRDVAYVVLCPDSPALLAAARAFFQELGAVYETCRLGKHRPLARVSRDGLVPVG-----------------------EAAEA-ETAEEAE-AEPWLSGPWAGQQQA--DNLGRLKLYAHACRQQLGPQLSALPLDASLL-APPKA-PPPPAT-GSSSAPPASSGQP-----------------QAWTADGEQAAGPGA--------------AAPTGAA---------------AP------GQT---------------------------------------------------AEATQ---------------------------------------------------------G-------AAGDAKG----ATSSTPP------AATP---AEHPD-GS---AEHSRIGIPTGADSVDGHANPPAVVVYMVDAFLSLSG----GGE--EEEAD-----EAE-----AGSVWLLGLLRCFAEMLQT-LPEALRPALVLQVVPCEFLLQPP-GGERHLYLQHLRSLAFSCYSQSRRLLPQQTHIKSLTGFGPVSTVSSALRSPEQ-PG-PVQLYSPPFILGPTRPKQPEPGEVWAEPPPRYNVLYVGYCLSHDQRWILVSCTDQQGELLETCVINVDVP-NRARRPGVSARKMGLQKLWEWCVGLIQRTSLPWRMVIGRLGRLGHGELKDWSSLLGEHSLHSVGRQLREACRLCGISA-ADSPSILSACLVAMEPQGSFVVMPDAVTMGSVFGRSTALNLQTSQLNTPQDASCTHILVFPTSATTQLAPSSY-PT------------------EDNNDDMF-DLPFP--DELENDIGHDM-MLITGNLHPSPT--SSPVPSPGSPSG--MGMGSH---FQHARGQ------GERL---LSRDNPPEELKQQPLALGYYVSTARA-AGLPHWFWASCPQAEGQCPLFLKASLHHHISIA-----QSEE-T-ASDK-TKRTPHPLDSKTTSDVLRFVLEQYNALSWLTCTPATQDRQSCLPVHLAVLTQMYNAILTML-
>XP_019733143.1 med13-like_X1_Hippocampus_109520393
----------------------------------------------------------------------------------------------------------------------------------------------------------------MDKGFVRVGKWFFKPHQLQEKSLG--SSEHLSCSFSFFLHGESNVCTSVEIAQHQPAYHITEQHIHLAHTSVTPIQVILSPYGLSGTLTGQAYKMSDPAARKLMEEWSYFYPMV------LRRKA------------------GS---NEENHEPADDRNAHVAVEVVVGGVRMTYPAAFVLIAQGQLP---L--EPPPPAPAAQ---------GLAREQ--NHCSVPLTPPTSPEQPC------SADS---------------------GFVTSASSV-PTPDSGLGVTSLSPKHSGK---KLTCQVVHQAWRECYLSQSQHILKQP---SDVTP--KKEVPNGVTTWDFNDVGARAPCSCSRLKQ-------QKLTTA------TNISNPQNGA---------------------------NPSSGSS--LYA------SSIPKHKT-SDK---------TEKADKQSK-R-PAMIPFHHRVCATQE-TPL--EQD--SPGG--PQLSG-LVALEPPMEPLATLASCKY-PK-QLSN--GRKAPESL--------LLSP-----------------------------MSPLP-----PTLSPHPRV-----QDPEV-LEG---------------------------------PLDIHVCQ-------EA----------------AAGMGVM------------------------------TSETAVYTALLKQKE------------NGAGWWRGFRTPRTDK-MDFRPPEVSA-DKV------EEG----KTEA--------------------------VPEGASLKRLYTQAHKRFKISDERLREHVQALGLLQQPVV-EVLRE---PGEDPYDFK---EGD-----IEYTFSTSKRLKSQG----------RESGKRA--K---SEEI---------TSNGHLPDGKDAMSIFNSAPKSD---------ESSQ-DDAAAKA-NPSLTREKDLVVNISDLDNIFDE-DEEEL------------------------------------------------------------GTVYPN-QHSTK--VTVS--AEDR----PLSKEGR----AAVPYPSTV---ADLQRMFPTPPSLEQH-PAFSPI-MTYRDTPSQEPPAPAGAPDH-LLPVTSNQLPEF-RMELEEGIASPWQEDFKT-------------QVVCSMFAPLSCLPSQSLAPLKIPE-QCYYRPSWALLPKMEHIPAAMHAHNSNFARDGYTNIPSVSALTDQDYNQMSGT-----------TASVSTT---------------VGIL--PSPATPRFSVPTPRTPRTPRGMN---PASSGQGSVKQD------GTELSSP-ASTPST-SLPLSSV-EPLAR---P--RPCLPESHSLYAILLLSDSVLNVFKDRNFDSCCICACNMNVKGADVGVYIPD---------STCEDQY----RCMCGFSAIVNRQLAHGTGLFLEDELDIYGRS-SEVGRAAERRLALGRREP-TM-GDPRA----------KRPQDAA----PASPSVMVLLQEQCSQPISSLASLH-LPHAYSSY-SRKG--------------ALLQSWMSEKQWADGSDACVECYNALEQGLQYVDNSTGGKVDPAVVRSTALHPWPHTNV-VDMSMLSSQDMVRLLLSLQPFLQDAIQKKRTGRTWDNIQHVQGPLTWQQFHKMAGRGSYGSEESPEPLPIPTVLLGY--DRERDFLALSPLALPFWEKLLLEPYGGQRDVAYVVLCPNSPPLLAAARAFFQELSAVYETCRLGKHRPLAKVSRDGIIRVG-----------------------EEVES-ERVEELD-VDQWLTGPWAGEHHT--DNLSKLKLYAYACKLQLGPQLSVLPLDSTLL-LPSKI-QPP----NTSAQPA-PSGQP-----------------QAWTSDAEPAPGAAG---------------SVNAST-----------PSATPS------GQT---------------------------------------------------GETTP---------------------------------------------------------G-------GSSESKG----PLNTPAS-------NTP---AENPD-VT---AEQYRIGIPTGPDSTDSRTNPPAIVVYVVDAFLSPTGTRSEGGE--EEEGD-----EVE-----AESVWLLGLLRCYTEMLHT-LPETIRPALVLQVVPCQYLLQPA-SGESHLYLQHLRSLAFSCYSQCRRLRPQHTHIKSLTGFGPVSTVTSVLKSPEH-PS-PVHLYSPPFILGPTRPKQPEQGEIWAEIPARYNVLFVGYCLSHDQRWILVSCTDQHGELLETCIINVDVP-NRARRPKVSARKMGLQKLWEWCVGIIQMTSLPWRIVIGRLGRLGHGELKDWSSLLGEHSLHSIGRQLREACRMCGISV-ADTPSILSACLVAMEPQGSLVVMPDAVTMGSVFGRSTALNLQTSQLNTPQDASCTHILVFPTSATTQLAPSSY-PT------------------EDNNDDMF-DLPFP--DELENDIGHDM-MLITGNLHPSPN--TSPVPSPGSPSG--MGMGSH---FQHTRSQ------GERL---LSRDNPPEELKQQPLALGYYVSTAQAGGGLPHWFWAPCPQAENQCPLFLKASLHHHISMV-----QSDE-L-VADK-TKRTPHPLDSKTTSDVLRFVLEQYNALSWLTCTPATQDRQSCLPVHLAVLVQMYNAILNML-
>XP_023816319.1_med13-like_X1_Oryzias_101155045
-----MTASANWVANGASLEDCHSNIFSLAELTGIKWRCYSFRSGGEFGPLISAPAQDDPVLRSFMRCVHANLLCVWRR----KIKP-----------------DAKELWIFWWGEEPNLSDVIHHELEVAEEGLWECGLSYECRTLLFKAIHNLLERCLMDKGFVRIGKWFFKPHDLEEKSLG--NSEHLSCCFSFFLHGESNVCTSVEIVQHQAAYHITDHHIRLAQTSTTPVQVVLSPYSLSGTLTGQAYKMSDPAVRKLIEEWSYFYPMV------YPQKE------------------GSGEKEKGEAGQACDRCSHVAVEVIVGGVRMTYPAAFVLITQGDLP------VEQPPVSVAQ---------GLTKEP--NNCSVPLTPPTSPEQPC------SADS---------------------GFVTSVSSV-PTPDSSTGINSISPKHSGK---KLTCHVVHQAWKECYLNQPQHLAT------ELTQ--RKEAPNGVTTWNFNDLGSRTPCSCSRLKQ---Q---KFNMAI------TSATNTQTISSS-------------------------TQSSGPS--LYP------PSLPKHKT-SDK---------TEKTDKQSK-K-PSVIPFHHRLTVTQD-GPL--EQD--SPGG--PQMGG-IVALDPPMETLASLPTCKY-SK-PMSN--GRKPPESL--------LHSP-----------------------------MSPLP-----PTLSPHPRM-----QDPEG-LDV---------------------------------PLDATVCP-------DG----------------GSGVGAI------------------------------TSETAVYTDLLRQRE------------NGVSWWRGFRTPRTDK-TEFSPPELPL-DNL------EEM----NLEV--------------------------AADAVPLKRLYTQTHKRFKISEERVRDHIKALGLFEQPGV-EVLRE---NGEDPYDFK---EGD-----IEYTFSSSKRLKGPG----------REPSKKA--K---GEEIT--------NDASAVPDGKDAMSIFNSAPKSE---------ESGQ-DDAAAKA-NPSLTREKDLVVNISDLDNIFDE-DEEEL------------------------------------------------------------GTVYPN---QTK--LLVP--TEDR----PAGKEGR----VNVPYPSTV---ADLQRMFPTPPSLEQH-PAFSPI-TPHRDTPSLEPPVPSGVADH-LPPLASFQLAEC-RMEMEESVASPGQDDIKP-------------QICSSMFAPLSCLPSQNLPPSKIPD-QCYYRPSWAVLPKMEHFTTIMHPR-NVFSKDGYTNIPSVNALTDQEYGQMSGT-----------TASVNTT-----------------IL--PSPAMPQFSVPTPRTPRTPRGIN---AASSGQGSVKQD------GTELSSP-VSTPST-SLPLSSV-EPLGR---P--GPSLPEAHSLYVVLLLSDSVLSVFKDRNFDSCCICACNMNVKGADVGVYIPD---------STCEDQY----RCMCGFSAIINRRLAHGTGLFLEDELDIFGRT-SEVGQAAQRRLALCRRDP-IM-GDSRA----------KQPQEAT----PASPSVMIVLQEQCSHPISSLASLH-LPLSCSCH-GRKG--------------ALLQSWMSEKQWADESDACVECYNALMQGLQYVDNPTGGKVDLAVVRSSALHSWPHTNV-VDMSMLSSQDMVRMLLSLQPFLQDAIQKKRTGRTWENIQHVQGPLTWQQFHKMAGRGSYGSEESPEPLPIPTVLVGY--DRERDFLALSPLALPFWEKLLLEPYGGQRDVAYIVLCPNSPSLLTAARSFFLELSAVYETCRLGKHRPLAKVSRDGLLQVG-----------------------EDVEP-EKLEDLD-VDRWLTGPWAGQQHT--DNLLKLKLYAYTCKKQLGPQLSTLTLDSSLL-LPPKA-QPHINN-SSLAQSA-SSGQP-----------------QSWPADGEQVSGAVN---------------ASNAST------------PTGAT------GLT---------------------------------------------------GEATQ---------------------------------------------------------A-------ASSSSKG----LPSATPS------ANST---AEHPE-IS---CDQSRIGIPTLADSVDSHINPPAVVIYIVDAFLSSAMTRNDGGE--EEEGE-----EVE-----LTSIWLLGLLRCYTEMLRT-LPEKIRPAVVLQVVPCQYLLQPA-SGESHLYMQHLRSLAFSCYSQSRRLLRQQTHIKSLTGFGPVSSVGSVLKSPEH-PS-PLQLYSPPFILGPNRPKQPEPGEVWAELSPKYNVLFVGYCLSHDQRWILVSCTDQQGELLETCIINIDVP-NRTRRPKVSPRKMGLQKLWDWCIGIIQMTSQPWRIVIGRLGRLGHGELKDWSSLLGEHSLHSIGRQLREACRMCGISA-ADSPSILSACLVAMEPQGSFVIMPDAVTMGSVFGRSTALNLQTSQLNTPQDASCTHILVFPTSATTQLAASSY-PT------------------EDNNDDMF-DLPFP--DELENDIGHDM-MLITGNLHSSPN--PSPVPSPGS-----LEMGSH---FQHTRSQ------GERL---LSRDNPPEELKQQPLALGYYVSTAQA-NGIPHWFWASCPQAESQCPLFLKASLHHHISIA-----QSEE-I-VSDK-TKRAPHPLDSKTTSDVLRFVLEQYNALSWLTCTPATQDRQSCLPVHLAVLIQMYNAILNML-
>XP_013859129.1_med13-like_X1_Austrofundulus_106514421
-----MTATANWVANGASLEDCHSNIFSLAELNGIKWRCYSFSGGGEYGPVISAPAQDDPVLRSFMRCVQANLLCVWRR----KIKP-----------------DAKQLWIFWWGEEPNLSDVIHHELEVAEEGFWECGLSYECRTLLFKAIHNLLERCLMDKGFVRIGKWFFKPQDLEGKTLG--NSEHLSCSFSFFLHGESNVCTSVEIAQHQPAYHITEQHIRLAQTSATPVQVVLSPYGLSGTLTGQAYKMSDPAARKLMEDWSYFYPMV------LPQKE------------------GSGEKDQKEAGHAFDRGAHVAVDVIVGGVSMTYPAAFVLIAQADLP---V--EQPPLAPAVQ---------GPNKEL--NNCSVPLTPPTSPEQPC------SADS---------------------GFVTSASNA-PTPDSSMGITSISPKHSGK---KLTSQVVHQAWKECYLNQSQHTPNQQ---TDGTP--TKEVPNGVNMWNFNDLGTRASCSCSRLKQ---Q---KVSMSA------TSTANPQTCASS-------------------------ALSSGSS--LYP-----TSSLPKHKT-SDK---------AEKADKQSK-R-PAVFPFHHRLSATQE-TPL--EQD--PPGG--AQLGS-LVALEPPVEPLASLPSCKY-SK-PLAN--SRKPPESL--------LHSP-----------------------------MSPLP-----PTLSPHPRI-----QDPEV-LEV---------------------------------PVDMPVCP-------DG----------------ASGLGMI------------------------------TSETAVYTTLLRQRE------------NGLGWWRGFRTPRTNK-TDFRTPELPT-DKL------EDM----KTET--------------------------TTDGALFKRLYTQTHKRFKISEERMKEHIHTLGLFEQPEA-EPLRE---NGDDPYDFK---EGD-----IEYPFPSSKRLKSSG----------REPSKKA--K---GEEI---------TSNGSLPDGKDAMSIFNSAPKSD---------DSSQ-DDAAAKT-NPSLTREKDLVVNISDLDNIFDE-DEEEL------------------------------------------------------------GTVYPN-QQSTK--LLVS--TEDR----PIGKEGR----VSVPYPTTV---ADLQIMFPTPPSLEPH-PVFSPI-TPYRDTPSQEPPAPSGVFDH-LPSLASTHLSDS-RMEMEEGAVSPRQDDIKP-------------QMGSSMFAPLSCLPSQNLPPLKIPD-QCHYRPSWALLPKMEHFMTIMHPQNPAFNKDGYTN----NTLTDQDYGQMSAT-----------TASVSTT---------------TGIL--PSPATPRFSVPTPRTPRTPRGIN---TASSGQGSVKQD------GTELSSP-VSTPST-SLPLSSV-EPLAR---P--GPSLPEAHSLYLVLLLSDSVLSVFKDRNFDSCCICACNMNVKGADVGVYIPD---------FTCEDQY----RCMCGFSAIVNRRLAHGTGLFLEDELDIFGRT-SEVGQAAERRLALCRREP-TV-GDSRA----------KQLQGVS----SASSSVMTVLQEQCSQPISSLASLH-LPQNSSCR-GRKG--------------ALLQSWMSEKQWADGSDACVDCYNALEQSLQYVDNPTGGKVDLAVVRSSAFHSWPHTNV-VEMSRLSSQDMVRMLLSLQPFLQDAIQKKRTGRTWDNIQHVQGPLTWQQFHKMAGRGSYGSEESPEPLPIPTVLLGY--DRERDFLALSPLALPFWEKLLLEPYGGQRDVAYVVVCPNSTSLLAAARAFFQELSAVYETCRLGKHRPLSKVSKDGFVRVG-----------------------EEVEP-EKLEELD-MDQWMTGPWAGQQHT--DNISKLKLYAYAFKQQLGPQLSTLTMDSSLL-LPPKA-QLPLNNTSSSGQPQS----------------------QTWTADGEQASGTAN-----------------------------ASTPSGATS------GQT---------------------------------------------------GEANQ---------------------------------------------------------G-------GSTESKG----PQSSTPP------ANTP---AENTE-LS---SEQSRIGIPTVADSADGLANPPAIVIYIVDAFITSCGQRNETGE--EDEGE-----EVE-----SGSIWLLGLLRCYTEMLQN-LPEAMRPALVLQVVPCQYLLQPA-SGENHLYLQHLRSLAFSCYSQSRRLLPQQTHIKSLTGFGPVSTVTSVLKGPEF-PT-PLQLYSPPFILGLTRAKQPEPGEIWAEPPPKYNVLFVGYCLSHDQRWILVSCTDQQGELLETCIINIDVP-NRSRRPKVSARKMGLQKLWEWCIGIIQMTSLPWRIVIGRLGRLGHGELKDWTSLLGEHSLQSIGRQLREACRMCGISA-ADSPSILSACLVAMEPQGSFVVMPDAVTMGSVFGRSTALNLQTSQLNTPQDASCTHILVFPTSATTQLAPSSY-PT------------------EDNNDDMF-DLPFP--DELENDIGHDM-MLI-TNLHPSPN--PSPVPSPGSPSG--MGMGSH---FHHTRSQ------GERL---LSRDNPPEELKQQPLALGYYVSTAQT-TGLPHWFWASCPQAENQCPLFLKASLHHHISIA-----QSEE-I-TSDK-NKRTPHPLDSKTTSDVLRFVLEQYNALSWLTCTPATQDRQSCLPVHLAVLIQMYNAILNML-
>XP_029921566.1_med13-like_X1_Myripristis_115369140
-----MTTAANWVANGASLEDCHSNLFSLAELTGIKWRCYSFRGGGEYGPVISAPAQDDPVLRSFMRCVQANLLCVWRR----KVKP-----------------DAKELWIFWWGEEPNLSDVIHHELEVAEEGLWECGLSYECRTLLFKAIHNLLERCLMDKDFVRIGKWFFKPHELEEKPLG--TSEHLSCSFSFFLHGESNVCTTVEIAQHQPAYHITEDHIRLAQTSITPVQVILSPYGLSGTLTGQAYKMSDPAVRKLMDEWSYFYPMV------LHQKE------------------GSGEKDKEDGGQAYDPNCHVAVEVIVGGVRMTYPAAFVLIAQVDLP---V--EQPPPVLAAQ---------GFAREP--NHCSVPLTPPTSPEQPC------SADS---------------------GFVASVSSV-PTPDSSIGVTNISPKHSGK---KLTCQVVHQAWRECYLNQPQHIWRQP---SDMMP--KKEMPNGVTTWDFNDLGARAPCSCSRLKQ---Q---KQNLST------ASTANPQTSTNP-------------------------SQSSGSS--SYP------PCLPKHKT-SDK---------TEKADKQSK-R-PAMIPFHHRLSVTQE-AHL--EQD--SPGG--PQLGG-LGALEPPLEPLPTVPSCKY-PK-PLSN--GRKAPESL--------LHSP-----------------------------VSPLP-----PTLSPHPRV-----QDPEV-LDG---------------------------------PVDMPLCP-------DG----------------ASGLGVI------------------------------PSETALYTALLRQRE------------SGAGWWRGFRTPRTDK-TDFRPPELPI-DRL------GEL----KTET--------------------------ATEGAALKRLFTETHKRFKISEERVRDHIHTLGLLQQASV-EVLRE---PGDDPYDFK---EGD-----IEYTFSTSKRLKGQG----------RDPSKRA--K---GEDI---------TSNSALPDGKDAMSIFNSAPKSD---------ESGQ-DESATKA-NPSLTRERDLVVNMSDLDNIFDE-DEEEL------------------------------------------------------------GTTYPN-QHSTK--LPVS-AGEDR----PPGKEGR----VAVPYPSTV---ADLQRMFPTPPSLEQH-PAFSPI-MTYRDTPSHEPPAPIGAPDHPLGPLTSSQLTEY-RMEIEEGAASPKQEDIKP-------------QMGCSMFAPLSSLPSQSLPPLKIPE-QCYYRPSWALLPKMEHFSTVMHSQNTPFIRDGYTNIPSVNTLTDQEYGQMSAT-----------TASVGTT---------------AGIL--PSPATPRFSVPTPRTPRTPRGIN---AASSGQGSVKQD------GTELSSP-ASTPST-SLPLSSV-EPLAR---P--GPSLPEAHSLYSVLLLSDSVLNVFKDRNFDSCCICACNMNVKGADVGVYIPD---------STCEDQY----RCMCGFSAIVNRRLAHGTGLFLEDELDIFGRA-SEVGRAAERRLALCRRDP-PM-GDPRA----------KRPQDAP----PAPPSVMVLLQEQCSQPISSLASLH-HTAGCSCH-GRKG--------------ALLQSWMADKQWADESDACVECYNALEQGLQYVDNPAGGKVDPAVVRSTALHSWPHTNV-LDMSMLSSQDMVRMLLSLQPFLQDAIQKKRTGRTWENIQHVQGPLTWQQFHKMAGRGSYGSEESPEPLPIPTLLLGY--DRERDFLALSPLALSFWDKLLLEPYGGQRDVAYLVLCPNSPCMLAGAKTFFQELSAVYETCRLGKHRPLAKVSRDGLVHVG-----------------------AGVEP-DRLEEQE-ADQWFTGPWTGQQHT--ENLSKLKLYAYTCRQQLAPQLSGLSLDSSLL-LPPKA-QPPLTP-TSSAQSA-SSGQP--------------LASSLGAPDGEQAPGAPS---------------SGNTPT-----------PTGANP------GQP---------------------------------------------------GETTQ---------------------------------------------------------G-------GTSESKG----PPSTTPP------ASTP---AEIPE-PN---AEQARIGIPTLPDSVDSHAQPPAIVIYIVDPFLCSSGARNGEGE--EEEGE-----EVD-----AGSIWVLGLLRCYTEMLQA-LPESMRPALVLQVVPCQYLLQPA-SGESHLYLQHLRSLAFSCYSQCRRLLPQQTHIKSLTGFGPVSTVNSVLKNPEH-PS-PLQLYSPPFILGPTRPKQPEPGEIWAELPPKFNVLFVGYCLSHDQRWILVSCTDQQGELLETCVINIDVP-NRARRPKVSARKMGLQKLWEWCIGIIQMTSLPWRIVIGRLGRLGHGELKDWSSLLGEHSLHSIGRQLREACRMCGISA-ADSPTILSACLVAMEPQGSFVVMPDAVTMGSVFGRSTALNLQTSQLNTPQDASCTHILVFPTSATTQLAPSSY-PT------------------EDNADDMF-DLPFP--DELENDIGHDM-MLITGNLHPSPN--TSPVPSPGSPSG--MGMGSH---FQHTRSQ------GERL---LSRDSPPEELKQQPLALGYYVSTAQA-NGLPHWFWASCPQAQSQCPLFLKASLHHHISIA-----QTDE-L-VSDK-TKRTPHPLDSKTTSDVLRFVLEQYNALSWLTCTPATQDRRSCLPVHLAVLTQMYNAILDML-
>XP_024917826.1 med13-like_Cynoglossus_103390185
-----------------------------------------------------------------------------------MTDR-----------------------------------------------------DFDC-------------------------------------------------------------------------------------------------YGMS------------------------------------------------------------------------------------------------LLVKDEAP--------------------------------------------------------KSDY-------------------------------------------------------------------------------------------------------------------------------------------------------------------------------------------------------------------------------------------------LCV----------------------------------------------------------------FVSS----------------------------------------------------------------------------------------------------------------------------------------------------------------------------------------------------------------------------------------------------------------------------------RLYTQTHKRFKISEEKIRDHIHTLGLFQQPGV-EVLRE---PGDDPYDFK---EGD-----IEYTFSSSKRLKGQG----------REPSKKA--K---GDEI---------TSNGALPDGKDAMSIFNSAPKSE---------ESSQ-DDGAAKT-NPSLTREKDLVVNISDLDNIFDE-DEEEL------------------------------------------------------------GNVYTN-QHSAK--PPIS--TEER----PLGKEGR----VAVPYPSTV---ADLQRMFPTPPSLEQH-PAFSPI-MTYRDTPSQEPPAPSGAADH-LLPLASTHLTEY-RMETDESMASPRQEDLKP-------------QVGSSMFAPLPCLPSQTLPPLKIPD-QCYYRPSWALMPKMEHFPAVMHPQNPTFIRDGYTNVPSVNTLPDQDYGQMSAT-----------TASVSTT---------------AGIL--PSPATPRFSVPTPRTPRTPRGIN---AASSGQGSVKQD------GTELSSP-ASTPST-SIPLSSV-EPLAR---P--GPSLPEAHSLFAILLLSDSVLNVFKDRNFDSCCICACNMNVKGADVGVYIPD---------STCEDQY----RCMCGFSAIVNRRLAQGTGLFLEDELDIFGRT-SEVGRAAERRLALCRRDP-TM-GDPRA----------KKTQESS----PASSSVMILLQEQCSQPISSLTSLH-LPLSCSCH-GRKG--------------ALLQSWMSEKQWADESDACVECYNALEQGLQYVDNPIGGKVDQAVVRSTALHSWPHTNV-VDMSALSSQDMVRMLLSLQPFLQDAIQKKRTGRTWENIQHVQGPLTWQQFHKMAGRGSYGSEESPEPLPIPLVLLGY--DRERDFLALSPLALPFWEKLLLEPYGGQRDVAYLVLCPNSPSLLAAARAFFQELSAVYETCRLGKHRPLAKVSRDGLVHVG-----------------------EDVEP-EKLEEVD-VDQWMTGPWTGQQHN--DNLNKLKLYVYACTQQLGPQLSTLPLDSSLL-LPPKI-QPAVNNTSFNQPASSGQSQS-------------------WATDGEQAQGAVS---------------STNAST----------PTNSSQM------GET------------------------------------------------------AT---------------------------------------------------------G-------GTSDSKT----TPGATPP------ANTP---AENPE-LT---SEQARIGIPTVPDSMDSYANPPAIVIYIVDAFLGSSAVRSDGGE--EEEGD-----EVE-----AGSIWLLGLLRCYTEMLQS-LPETMRPALVLQVVPCQYLLQPV-SGESHLYLQHLRSMAFSCYSQCRRLLPQQTHIKSLTGFGPVSTVSSVLKAPEH-PS-PLQLYSPPFILGPTRPKQPEPGEIWAEIPPKNNVLYVGYCLSHDQRWILVSCTDQQGELLESSIINVDVP-NRSRRPKVSARKMGLQKLWEWCIGIIQMTSLPWRIVIGRLGRLGHGELKDWSSFLGEHSLQSIGRQLREACRMCGISA-ADSPTILSACLVALEPQGSLVVMPDAVTMGSVFGRSTALNLQTSQLNTPQDASCTHILVFPTSATTQLAPSSY-PT------------------EDNNDDMF-DLPFP--DELENDIGHDM-MLITGNLHPSPN--TSPVPSPGSPSG--MGMGSN---FHHTRSQ------GERL---LSRDNPPEELKQQPLALGYYVSTAQA-NGLPHWFWASCPQAEKQCPLFLKASLHHHISIS-----QTDE-L-VTDK-SKRTPHPLDSKTTSDVLRFVLEQYNALSWLTCTPATQDRQSCLPVHLAVLIQMYNAILNML-
>XP_030005404.1_med13-like_X1_Sphaeramia_115429814
-----MTTTANWVANGASLEDCHSNIFSLAELTGIKWRCYNFRSGGEYGPVISAPAQDDPVLRSFMRCIQANLLCVWRR----KIKP-----------------DAKELWIFWWGDEPNLTDVIHHELEVAEEGLWECGLSYECRTLLFKAIHNLLERCLMDKGFVRIGKWFFKPHELEEKPLG--NSEHLSCSFSFFLHGESNVCTSVEIAQHQPAYHIKEHHIRLAQTSITPVQVVLSPYGLSGTLTGQAYKMSDPAARKLMEEWSYFYPMV------LQQKE------------------GGGE-KEKDTGQAYDRNCHVAVEVIVGGVRMTYPAAFVLIAQGDLP---V--EPLPPVPAAQ---------GLLREP--NHCSVPLTPPTSPEQPC------SADS---------------------GFVTSASSV-PTPDSSMGITNISPKHSGK---KITCQVVHQAWRECYVNQPQHVRTQP---TDVMP--KKEVPNGVTTWDFNDLGARAPCSCSRLKQ---Q---KLNLTS------TSTANSQTSANS-------------------------TQSSGPS--SYP------PSTPKHKT-SDK---------TEKADKQSK-R-SAMIPFHHRVSVTQE-APL--EQD--SAGG--PQLGG-LVALEPPLESLATLPNCKY-PK-PLSN--SRKAPESL--------LPSP-----------------------------VSPLP-----PTLSPHPRV-----QDPEV-LDG---------------------------------PVDMSVCP-------DG----------------TTGLGMM------------------------------TSETAVYTALLRQRE------------NGAGWWRGFRTPRTDK-TEFKPQELPI-DNL------EEV----RTET--------------------------ATETAPLKRLYAQTHKSFKISEERLQEHVQTLGLFQQPSV-EALRE---PGDDPYDFK---EGD-----IEYTFSTSKRVKGQG----------REPSKRT--KVEQNEEI---------TSNGTLPDGKDAMSIFNSAPKSE---------ESGQ-DESATKV-NPSLTREKDLVVNISDLDNIFDE-DEEEL------------------------------------------------------------GTVYPN-QHSTK--LAGL--AEDR----PPGKEGR----VAVPYPSTV---ADLQRMFPTPPSLEQH-PAFSPI-MTYRDTPSQEPPAPSGAADH-LPLMPSMQITEY-RMEIEEGMASPRQEDVKP-------------LIGSSMFAPLSCLPSHALPALKLPE-QCHYRPSWALLPKMEHFSTVMHPQTTTFLRDGYTNIPSVNTLPDQDYGQLSAT-----------TASVSTT---------------LGIL--PSPATPRFSVPTPRTPRTPRGIN---AASSGQGSVKQD------GTELSSP-VSTSST-SLPLSSV-EPLAR---P--GPTLPEAHSLYSVLLLSDSVLNVFKDRNFDSCCICACNMNVKGADVGVYIPD---------STCEDQY----RCMCGFSAIVNRRLAHGTGLFLEDELDIYGRT-SEVGRAAERRLALCRRDP-SM-GDPRA----------KRPQDAA----PASQSVMILLQEQCSQPITSLASLH-RPLSCSCH-GRKG--------------ALLQSWMSEKQWADGSDACVECYNALEQGLQYVDNPAGGKVDQAVVRSTALHPWPHTNV-VDMCMLSSQDMVRMLLSLQPFLQDAIQKKRTGRTWENIQHVQGPLTWQQFHKMAGRGSYGSEESPEPLPIPTLLLGY--DRERDFLALSPLALPFWEKLLLEPYGGQRDVAYVVLCPNSSSLLCAARAFFQELSAVYETCRLGKHRPLAKVSRDGIVRVG-----------------------EEVEA-ERVEELD-VDQWLTGPWTGQQHT--DNLSKLKLYAYACKQQLGPQLSVLPLDGSLL-LPPKT-QPPATS-TSSAQAV-SSGQP-----------------QSWAPADGEHSSSGV---------------ISSGNA---------ATPTGTTS------GQT---------------------------------------------------GETSQ---------------------------------------------------------G-------GTSNSKG----PSTATPP------ASTP---AENPE-IA---SEQCRIGIPTVADSVDSHTNPPAIVIYIVDAFLSSSGAGNEGGE--EEDSE-----EVE-----TGRIWMLGLLRCYTEMLQA-LPEAMRPALVLQVVPCQYLLQPA-SGESHLYLQHLRSLAFSCYSQCRRLLPQQTHIKSLTGFGPVSTVNAVLKSPEH-PS-PLQLYCPPFILGPTRPKQPEPGEMWTELPPKYNVLFVGYCLSHDQRWILVSCTDQQGELLETCIINIDVP-NRARRPKVSARKMGLQKLWEWCIGIIQMTSLPWRIVIGRLGRLGHGELKDWSSLLGEHSLHSLGRQLREACRVCGISA-ADSPTILSACLVAMEPQGSFVIMPDAVTMGSVFGRSTALNLQTSQLNTPQDASCTHILVFPTSATTQLAPSSY-PT------------------EDNNDDMF-DLPFP--DELENDIGHDM-MLI-TNLHPSPN--TSPVPSPGSPSG--MGMGSH---FQHTRNQ------GERL---LSRDSPPEELKQQPLALGYYVSTAQA-NGLPHWFWASCPQAESQCPLFLKASLHHHISIA-----QTDE-L-VTDK-TKRNPHPLDSKTTSDVLRFVLEQYNALSWLTCTPATQDRQSCLPVHLAVLIQMYNAILNML-
>XP_005930125.1_med13-like_X1_Haplochromis_102298028
-----MTTSANWVANGASLEDCHSNIFSLAELTGIKWRCYRFSSGGEYGPVISAPAQDDPVLRSFMRCVQSNLLCVWRR----KIKP-----------------DAKELWIFWWGEEPNLTGVIHQELEVGEEGLWECGLSYECRTLLFKAIHNLLERCLTDKGFVRIGKWFFKPHELEEKSLG--NTEHLSCSFSFFLHGESNVCTSVEIAQHQPAYHITEHHIRLAQTSVTPVQVILSPYGLSGTLTGQAYKMSDPAVRKLMEEWSYFYPMV------LQQKE------------------GGGEKEKEETSQAYDRNSHVAVEVVVGGVRMTYPSAFVLIAQGDLP---V--EQPPPVPTAQ---------GLNKEL--NHCSVPLTPPTSPEQPC------SADS---------------------GFVTSASSV-PTPDSSMSITSISPKHSGK---KLTCQVVHQAWRECYLNQPQHVPNQS---TEVTP--RKEVPNGVTTWDFNDLGARAPCSCSRLKQ---Q---KSNLTT------ASTANSQTSANP-------------------------TQSSGPS--LYT------PSLPKHKT-SDK---------TEKGDKQSK-R-PAVIPFHHRLSVTQE-SPL--EQD--SPGG--PQLGG-LVALDPPIESLATLPTCKY-SK-PHSN--GRKAPESL--------LHSP-----------------------------VSPLP-----PTLSPHPRV-----QDPEA-MDG---------------------------------PVDMPACQ-------DG----------------ASGLGVI------------------------------TSETAVYAALLRQRE------------SGAGWWRGFRTPRTDK-TDFRPSELPI-DKL------EEV----TTDT--------------------------TIEGASLKRLYAQAHKRFKLSEERVRQHIQTLGLFQQPGV-EALRD---NGDDPYDFK---EGD-----IEYTFSTSKRLKGQG----------REPSKKA--K---GEEI---------TSNGALTDGKDAMSIFNSAPKSD---------ESGQ-DDGAAKT-NPSLTREIDLVVNISDLDNILDE-DDEDP------------------------------------------------------------GTVYPN-QHSTK--VPAS--TEDR----PIGKEGR----VAVPYPSTV---ADLQRMFPTPPSLEQH-PAFSPI-MTYRDTPSQEPPAPTGPADH-LPTAASTQLTEH-RMEVEDDIGSPRQEDIKP-------------LIGSSMFAPLACLPSQNLPPLKIPE-QCYYRPSWSLLPKMEHFPTVMHPQNSAFTKDGYINIPSV-PLADQDYVQMSGA-----------TASTSTT---------------TGIL--PSPATPRFSVPTPRTPRTPRGIN---TASSGQGSVKQD------GTELSSP-VSTPST-SLPLSSV-EPLAR---P--GPSLPEAHSLYTILLLSDSVLSVFKDRNFDSCCICACNQNVKGADVGVYIPD---------STGEDQY----RCMCGFSAIVNRRLALGTGLFLEDELDIFGRT-SEVGRAAERRLALSRRDP-TM-GDSKA----------KRPQDAA----PASPAVMVLLQEQCSHPISSLASLH-FPLSCSCH-GRKG--------------ALLQSWMSEKQWADGSDACMACYNALEQGLQYVDNPTGGKVDLSVVRSTALHSWPHTNV-VDMSMLSSQDMVRMLLSLQPFLQDAIQKKRTGRTWENIQHVQGPLTWQQFHKMAGRGSYGSEESPEPLPIPTVLLGY--DRERDFLALSPLALPFWEKLLLEPYGGQRDVAYMVVCPNSPSLLSAARSFFLELSAVYETCRLGKHRPLAKVSRDGIVRVG-----------------------EDVEK-EKLEELD-VDQWLTGPWVGQQHT--DNLNKLKLYAYACKQQLGPQLSALPLDSSLL-LPPKA-QPPVNNTSSAQPSSSTQEGE--------------------QTTGGASSVNAS--------------APTGATA-----------------------GQT----------------------------------------------------EEIQ---------------------------------------------------------G-------GASDSKG----PPSSTPP------ANTP---AENPE-LS---SEQSRIGIPTVADSVDSHANPPAIVIYIVDAFLSSSGARNDGGE--EEEGD-----EVE-----SSSIWLLGLLRCYTEMLQT-LPETTRPALVLQVVPCQYLLQPA-SGESHLYLQHLRSLAFSCYSQCRRLLPQQTHIKSLTGFGPVSTVSSVLKSPEH-PS-PLQLYTPPFVLGPSRPKQPEPGEIWAELPPKYNVLFVGYCLSHDQRWLLVSCTDQQGELLETCIINIDVP-NRARRPKASARKMGLQKLWEWCIGIIQMTSLPWRIVIGRLGRLGHGELKDWSSLLGEHSLHSIGRQLREACRMCGISA-ADSPTILSACLVALEPQGSFVVMPDAVTMGSVFGRSTALNLQTSQLNTPQDASCTHILVFPTSSTTQLASSSY-QT------------------EDNNDDMF-DLPFP--DELENDIGIGI-ML---NLHSSPN--TSPVPSPGSPSG--MGMGSH---FQHTRSQ------GERL---LSRDNPPEELKQQPLALGYYVSTAQA-NGLPHWFWASCPQAEKQCPLFLKASLHHHISIT-----QSDE-N-VSEK-TKRAPHPLDSKTTSDVLRFVLEQYNALSWLTCTPATQDRQSCLPVHLAILVQMYNAILNML-
>XP_024658846.1 med13-like_Maylandia_101487781
-----MTTSANWVANGASLEDCHSNIFSLAELTGIKWRCYRFSSGGEYGPVISAPAQDDPVLRSFMRCVQSNLLCVWRR----KIKP-----------------DAKELWIFWWGEEPNLTGVIHQELEVGEEGLWECGLSYECRTLLFKAIHNLLERCLTDKGFVRIGKWFFKPHELEEKSLG--NTEHLSCSFSFFLHGESNVCTSVEIAQHQPAYHITEHHIRLAQTSVTPVQVILSPYGLSGTLTGQAYKMSDPAVRKLMEEWSYFYPMV------LQQKE------------------LGGEKEKEETSQAYDRNSHVAVEVVVGGVRMTYPSAFVLIAQGDLP---V--EQPPPVPTAQ---------GLNKEL--NHCSVPLTPPTSPEQPC------SADS---------------------GFVTSASSV-PTPDSSMSITSISPKHSGK---KLTCQVVHQAWRECYLNQPQHVPNQS---TEVTP--RKEVPNGVTTWDFNDLGARAPCSCSRLKQ---Q---KSNLTT------ASTANSQTSANP-------------------------TQSSGPS--LYT------PSLPKHKT-SDK---------TEKGDKQSK-R-PAVIPFHHRLSVTQE-SPL--EQD--SPGGPSSSLA--------------TLPTCKY-SK-PHSN--GRKAPESL--------LHSP-----------------------------VSPLP-----PTLSPHPRV-----QDPEA-MDG---------------------------------PVDMPACQ-------DG----------------ASGLGVI------------------------------TSETAVYAALLRQRE------------SGAGWWRGFRTPRTDK-TDFRPSELPI-DKL------EEV----TTDT--------------------------TIEGASLKRLYAQAHKRFKLSEERVRQHIQTLGLFQQPGV-EALRD---NGDDPYDFK---EGD-----IEYTFSTSKRLKGQG----------REPSKKA--K---GEEI---------TSNGALTDGKDAMSIFNSAPKSD---------ESGQ-DDGAAKT-NPSLTREIDLVVNISDLDNILDE-DDEDP------------------------------------------------------------GTVYPN-QHSTK--VPVS--TEDR----PIGKEGR----VAVPYPSTV---ADLQRMFPTPPSLEQH-PAFSPI-MTYRDTPSQEPPAPTGPADH-LPAAASTQLTEH-RMEVEDDIGSPRQEDIKP-------------LIGSSMFAPLACLPSQNLPPLKIPE-QCYYRPSWSLLPKMEHFPTVMHPQNSAFTKDGYINIPSV-PLADQDYVQMSGA-----------AASTSTT---------------TGIL--PSPATPRFSVPTPRTPRTPRGIN---TASSGQGSVKQD------GTELSSP-VSTPST-SLPLSSV-EPLAR---P--GPSLPEAHSLYTILLLSDSVLSVFKDRNFDSCCICACNQNVKGADVGVYIPD---------STGEDQY----RCMCGFSAIVNRRLALGTGLFLEDELDIFGRT-SEVGRAAERRLALSRRDP-TM-GDSKA----------KRPQDAA----PASPAVMVLLQEQCSHPISSLASLH-FPLSCSCH-GRKG--------------ALLQSWMSEKQWADGSDACTACYNALEQGLQYVDNPTGGKVDLSVVRSTALHSWPHTNV-VDMSMLSSQDMVRMLLSLQPFLQDAIQKKRTGRTWENIQHVQGPLTWQQFHKMAGRGSYGSEESPEPLPIPTVLLGY--DRERDFLALSPLALPFWEKLLLEPYGGQRDVAYMVVCPNSPSLLSAARSFFLELSAVYETCRLGKHRPLAKVSRDGIVRVG-----------------------EDVEK-EKLEELD-VDQWLTGPWVGQQHT--DNLNKLKLYAYACKQQLGPQLSALPLDSSLL-LPPKA-QPPVNNTSSAQPSSSTQGEQ---------------------TTGGASSVNAS--------------APTGATA-----------------------GPT----------------------------------------------------EEIQ---------------------------------------------------------G-------GASDSKG----PPSSTPP------ANTP---AENPE-LS---SEQSRIGIPTVADSVDSHANPPAIVIYIVDAFLSSSGARNDGGE--EEEGD-----EVE-----SSSIWLLGLLRCYTEMLQT-LPETTRPALVLQVVPCQYLLQPA-SGESHLYLQHLRSLAFSCYSQCRRLLPQQTHIKSLTGFGPVSTVSSVLKSPEH-PS-PLQLYTPPFVLGPSRPKQPEPGEIWAELPPKYNVLFVGYCLSHDQRWLLVSCTDQQGELLETCIINIDVP-NRARRPKASARKMGLQKLWEWCIGIIQMTSLPWRIVIGRLGRLGHGELKDWSSLLGEHSLHSIGRQLREACRMCGISA-ADSPTILSACLVALEPQGSFVVMPDAVTMGSVFGRSTALNLQTSQLNTPQDASCTHILVFPTSSTTQLASSSY-QT------------------EDNNDDMF-DLPFP--DELENDIGIGI-ML---NLHSSPN--TSPVPSPGSPSG--MGMGSH---FQHTRSQ------GERL---LSRDNPPEELKQQPLALGYYVSTAQA-NGLPHWFWASCPQAEKQCPLFLKASLHHHISIT-----QSDE-N-VSEK-TKRAPHPLDSKTTSDVLRFVLEQYNALSWLTCTPATQDRQSCLPVHLAILVQMYNAILNML-
>XP_010782203.1 med13-like_X1_Notothenia_LOC104956413
-----MTTTANWVANGASLEDCHSNIFSLAELTGIKWRCYSFRSSGEYGPVISAPAQDDPVLRSFMRCVQANLLCVWRR----KIKP-----------------DAKELWIFWWGEEPNLSDVIHHELEVAEEGLWECGLSYECRTLLFKAIHNLLERCLMDKGFVRIGKWFFKPHALEEKSLG--NSEHLSCSFSFFLHGESNVCTSVEIAQHQPAYHITEHHICLAQTSITPVQVILSPYGLSGTLTGQAFKMSDPATRKLMEEWSYFYPIV------LPQKE------------------GSGQKEKEEAGQAYDRNCHAAVEVIVGGVRMTYPAALVLLAQGDLP---V--EQPPPLPTAL---------GLSREL--NHCSVPLTPPTSPQQPC------SADS---------------------GFVTSVSSV-PTPDSSMGVASISPKHSGK---KLTCQVVHQAWRECYLNQPQHVPNQT---SDVTP--EKDVPNGGTTWDFNDLGARSSCSCSRLKQ---Q---KLNLTT------TSTNNPQSSANP-------------------------PQSSGPS--LYP------PSLPKQKI-SDK---------TEKADKQSK-R-PATIAFHHRLSVTQE-SPL--EQD--SPGG--PQLGG-LVALEPSLEPMAPLPNCKY-PK-PLSN--GRKAHDSL--------LNSP-----------------------------MSPLP-----PTLSPHPRG-----QDPEV-LDG---------------------------------PINMPVCQ-------DG----------------SSGMGMI------------------------------NSETAMYAALLRQRE------------NEAGWWRGFRTPRTDK-TDFRPCELPT-DKL------EEV----KTDT--------------------------ATEGVPLKRLYTQTHKRFKISEERLKDHIQALGLLQQPGV-EALRE---PGEDPYDFK---EGD-----IEYTFSSSKRLKGQG----------REPSKKA--K---GEEI---------TSNGTLPEGKDAMSIFNSTPKSD---------ESGQ-DDGAAKA-NPSLTREKDLVVNISDLDNIFDE-DEEEL-------------------------------------------------------------------GHSTK--LPVS--SEDR----PLGKEGR----VAVPYPSTV---ADLQRMFPTPPSLEQH-PPFSPI-TPYRDLPSQEPPTHSGAADH-MLPYFSSQFTDY-RMEIEDGMASPRQEDIKP-------------TIGSSMFAPLTCLPSQNLPPLKIPE-QCYYRPSWAMMPKMEHFP-VMHNQNATFNRDGYTNMPSVNNFADQEYGQMSAT-------------SVSTS---------------AGIL--PSPATPRFSVPTPRTPRTPRGIN---AASSGHGSVKQD------GTELSSP-ASTPST-SLPLSSV-EHQAR---P--GPSLPEAHSLYAILLLSDSVLNVFKDRNFDSCCICACNMNVKGADVGVYIPD---------STCEDQY----RCMCGFSAIVNRRLAHGTGLFLEDELDIFGRT-SEVGRAAERRLALCRRDP-TM-GDPRA----------KRTQDAA----PASLLVMVLLQEQCSQPISSLASMH-LPLSCSCH-GRKG--------------ALLQSWTSEKQWADESDACVDCYNALGQGLQYVDNPTGGKVDPAVVRSTALHSWPHTNV-VDMNMLSSQDMVRMLLSLQPFLQDAIQKKRTGRTWENIQHVQGPLTWQQFHKMAGRGSYGSEESPEPLPIPTVLLGY--DRERDFLALSPLALPFWEKLLLEPYGGQRDVAYLVLCPSSPSLLTAARAFFQELSAVYETCRLGKHRPLTRVSRDGLVRVG-----------------------EEVEP-EKLEELD-VDQWVTGPWAGQQHS--DNLSKLKLYAYACKQQLGPQLSGLHLDNSLF-LPPKV-EPPSNP-TSSAQPA-SSAQP-----------------EAWGPDGGQAPGTAG---------------SGNTSA--------PTAVTSNQT------GER------------------------------------------------------TQ---------------------------------------------------------G-------ATSDSKA----PSSATPP------ANTP---AEIPE-LT---AEQSGIGIPTAPDSIDSCANPPAIVIYIVDAFLSSSGARNEVGE--DEEGD-----EVD-----SSSIWLLGLLRCYTDMLQT-LPETMRPALVLQVVPCQYLLQPA-SGESHFYLQHLRSLSFSCYSQCRRLLPQQTYIKSLTGFGPISTVNAVLKSPEH-PS-PLQLYTPPFILGPTRPKLPEQGEIWAEIPPKYNVLFVGYCLSHDQRWILVSCTDQQGELLETSIINIDVP-NRARRPKVSARKMGLQRLWEWCIGIIQMTSMPWRIVIGRLGRLGHGELKDWSSLLGEHSLHSIGRQLKEACRMCGISA-ADSPSILSACLVAMEPQGSFVIMPDAVTMGSVFGRSTALNLQTSQLNTPQDASCTHILVFPTSATTQLAPSSY-PT------------------EDNNDDMF-DLPFP--DELENDIGHDM-MLITGNLHPSPN--TSPVPSPGSPSG--MGMGSN---FQHTKSQ------GERL---MSRDSPPEELKQQPLALGYYVSTAQA-NGLPHWFWASCPQAESQCPLFLKASLHHHISIA-----QPDE-L-VSDK-TKRTPHPLDSKTTSDVLRFVLEQYNALSWLTCTPASQDRQSCLPVHLAVLVQMYNAILNML-
>XP_065821444.1_med13-like_X1_Labrus_109981152
-----MTTTANWVANGASLEDCHSNIFSLAELTGIKWRCYCFRSGGEYGPVISAPAQDDPVLRSFMRCVQANLLCVWRR----KIKP-----------------DAKELWIFWWGEEPNLSDVIHHELEVAEEGLWECGLSYECRTLLFKAIHNLLERCLMDKGFVRIGKWFFKPHELEEKSLG--NSEHLSCSFSFFLHGESNVCTSVEIAQHQPAHHVTEHHIELAQTSVTPVQVILSPYGLSGTLTGQAFKMSDPATRKLMEEWSYFYPMV------LQQKE------------------ESREKEKEEGSRAYDSNRHVAVEVIVGGVRMTYPAALVLIAQGDLP---V--EQPPPVPAAQ---------GLHREP--NHCCVPLTPPTSPQQPC------SADS---------------------GFVTSVSSV-LTPDSSIGIPSISPKHSGK---KLTCQVVHQAWKECYLNQPHYVHNHP---TDATP--KKEVPNGVTTWDFNDLGVRSSCSCSRLKQ---Q---KQNMST------TSTANPQTSANP-------------------------PQSSGPS--SYP------ASLPKHKT-SDK---------TEKADKQSK-R-PATIPFHHRVSITQE-TPL--EQD--STGG--PQLGG-LVALEPPLEPLAALPSCKF-PK-PLSN--SRKASESL--------LHSP-----------------------------MSPLP-----PTLSPHPRV-----QDQEV-LDG---------------------------------PVDMSVCQ-------DG----------------ASGMGLI------------------------------TSETAVYTALLRQRE------------SGGGWWRGFRTPRTDK-TDCRPPEIPA-DKS------EEL----KTDT--------------------------AAEGAPLKRLYTQTHKRFKISEERVKDHIHTLGLYQQPGI-EALRE---PGDDPYDFK---EGD-----IEYTFSTSKRLKGQG----------REPSKKV--K--QGEEI---------TSNGALPDGKDAMSIFNSAPKSD---------DSSQ-DDGAAKA-NPSLTREKDLVVNISDLDNIFDE-DEDEL------------------------------------------------------------GTVYPN-QHSTK--PQVS--TEDR----PLGKEGR----VAVPYPSTV---ADLQRMFPTPPSLEQH-PAFSPI-MTYRDTPSQEPPAPSGPLDH-MPPLACTQIMEY-RMDFDEGMVSPRLEDIKP-------------HIGSSMFAPLSCLPSQSLPPLKIPD-QCYYRPSWALMPKMEHFSTIMHPQHQAFIKDGYTNVPSVNTLNDQEYGQMSAA-----------TASVSTT---------------IGIL--PSPATPRFSVPTPRTPRTPRGIN---AASSGQGSVKQD------GTELSSP-VST-ST-SLPLSSV-DPLAR---P--GPSLPEAHSLYAVLLLSDSVLNVFKDRNFDSCCICACNMNVKGADVGVYIPD---------STCEDQY----RCMCGFSAIVNRLLAHGTGLFLEDELDIFGRT-SEVGRAAERRLALCRRDP-AM-GDPRA----------KKPQDAA----PASPLVMVLLQEQCSQPISSLASLH-VPLSCSCH-GRKG--------------ALLQSWMSEKQWADGSDACVECYNALEQGLQYVDNSTGGKVDQAVVRSTALHPWPHTNV-VEMSMLSSQDMVRMLLSLQPFLQDAIQKKRTGRTWENIQHVQGPLTWQQFHKMAGRGSYGSEESPEPLPIPTVLLGY--DRERDFLALSPLALPFWEKLLLEPYGGQRDVAYLVLCPNSPSLLAAAQAFFQELSTVYETCRLGKHRPLAKVSRDGLVRVG-----------------------EAVEP-EKMEELD-VDQWLTGPWAGQQHN--DNLSKLKLYAYACKQQLGPKLSILPLDSSLL-VPPKL-QPPANNTSSAQPASSGQTPS-------------------CGPDGEPAPGAAS---------------SGNVPT--------PNGGTSSQT------GET------------------------------------------------------TQ---------------------------------------------------------A-------ATSDSKG----PSTVTPP------ASTP---AENPE-LT---SEQSRIGIPTVPDSADSHANPPAIVIYIVDAFLSSNGARNEGGE--EDECD-----DME-----AGSIWLLGLLRCYTEMLQT-LPEMMRPALVLQVVPCQYLLQPA-SGESHLYLQQLRSMAFSCYSQCRRLLPHQTHIKSLTGFGPVSTVSSVLNGPEH-PS-PRQMYSPPFILGPTRSKQPEPGEMWAEPPPKFNVLFVGYCLSHDQRWILVSCTDQQGELLETCIINIDVP-NRSRRPKVSARKMGLQKMWEWCIGIIQKTSLPWRIVIGRLGRLGHGELKDWSSLLGEHSLHSVGRQLREACRICGISA-ADTPAILSACLVAMEPQGSFVVMPDAVTMGSVFGRSTALNLQTSQLNTPQDASCTHILVFPTSATTQLAPSSY-PT------------------EDNNDDMF-DLPFP--DELENDIDHDM-MLITGNLHPSPN--TSPVPSPGSPSG--MGMGSH---FQHTKSQ------GERL---LSRDSPPEELKQQPLALGYYVSTAQA-NGLPHWFWASCPQAESQCPLFLKASLHHHISIA-----QSDE-L-MSEK-IKWTPHPLDSKTTSDVLRFVLEQYNALSWLTCTPATQDRQSCLPVHLAVLIQMYNAILNML-
>XP_028273530.1_med13-like_X1_Parambassis_114443566
-----MTTTANWVANGASLEDCHSNIFSLAELTGIKWRCYSFRSGGEYGPVISAPAQDDPVLRSFMRCMEANLLCVWRR----KMKP-----------------GAKELWIFWWGEEPNLSDVIHHELDMAEEGLWECGLSYECRTLLFKAIHNLLERCLMDKGFVRIGKWFFKPHKLEEKSLG--NSEHLSCSFSFFLHGESNVCTSVEIAQHQPAYHITEHHIRLAQTSISPVQVVLSPYGLSGTLTGQAYKMSDPAVRKLMEEWSYFYPMV------LQQKE------------------GEK--EKEEAGRAYDRNCHVAVEVIVGGVRMTYPVAFVLIAQGDLP---V--EQPPPVPAAQ---------GLNKEP--NHCSVPLTPPTSPEQPC------SADS---------------------GFVTSVSSV-PTPDSSMGITSISPKHSGK---KLTCQVVHQAWRECYLNQPQHVLNQP---TDTTP--RKEVPNGVATWDFNDLGARAPCSCSRLKQ---Q---KLNLTT------TSTANTQSSANP-------------------------TQTSGLS--LYP------PSLPKHKT-SDK---------TEKADKQSK-R-PAVIPFHHRLFITQE-TSL--EQD--PSGG--PQLSG-LVALEPPVEPLVALSGCKY-PK-PVNN--GRKASESI--------LHSP-----------------------------MSPLP-----PTLSPHPRV-----QDPDV-LEE---------------------------------PMDMPVCP-------DG----------------ASGLGVI------------------------------TSETAVYMALLRQRE------------NGAGWWRGFRTPRTDK-TDFRPPELLA-DKL------EEA----KSDT--------------------------TTEGALLRRLYAKTHKRFKISEERVGDHIHTLGLFQQPGV-EALRE---SGDDPYDFK---EGD-----IEYTFSTSKRLKGQG----------REPSKKA--K---GEEI---------TSNGALPDGKDAMSIFNSAPKSE---------ESCQ-DDGAAKA-NPSLTREKDLVVNISDLDNLFDE-DEEEL------------------------------------------------------------GTVYPN-QHSTK--IPVS--TEDR----PLGKEAR----VAVPYPSTV---ADLQRMFPTPPSLEQH-PAFSPI-MTYRDTPSQEPPATSGVVDH-LPSLAPSQISDY-RMEMEEGMASPRQEDVKP-------------QICSSMFAPLPCLPSQSLPPLKIPE-QCYYRPSWALLPKMEHFPSVMHPQNSAFSKDGYTNIPSVNTLTDQEYGQMSAT-----------TASVSTT---------------IGIL--PSPATPRFSVPTPRTPRTPRGIN---AASSGQGSVKQD------GTELSSP-VSTPST-SLPLSSV-EPLAR---P--GPSLPEAHSLYAILLLSDSVLSVFKDRNFDSCCICACNMNVKGADVGVYIPD---------STCEDQY----RCMCGFSAIVNRRLAHGTGLFVEDELDIYGRT-SEVGRAAERRLALCRRDP-TM-GDSRT----------KRPQDAA----PTSPSVMILLQEQCSQPISSLASLH-LPLSCSCH-GRKG--------------ALLQSWMSEKQWADWSDASVECYNALEQGLQYVDNSTGGKVDPAVVRSTAFHSWPHTNV-LDMSMLSSQDMVRMLLSLQPFLQDAIQKKRTGRTWENIQHVQGPLTWQQFHKMAGRGSYGSEESPEPLPIPTVLLGY--DRERDFLALSPLALPFWEKLLLEPYGGQRDVAYVVLCPNSPSLLAAARAFFQELSAVYETCRLGKHRPLAKVSRDGLVHVG-----------------------EEVEP-EKLEELD-VDQWLTGPWAGQQHT--DNLNKLKLYAYACKQQLGPQLSALPLDSSLL-LPPKT-QVPVNN-ASAQPASSGQPQA-------------------WAPDGEQAPGAVS---------------SANVST-----------PSAVTS------GQQ--------------------------------------------------APETNQ---------------------------------------------------------G-------GASESKG----PPSSTPP------TNTP---AENPE-LS---SEQSRIGIHIVADTVESYTNPPAIVIYIVDAFLSSSGGRSEGVE--EEEGD-----EVE-----SGSLWLLGLLRCYTEMLQT-LPETMRPALVLQVVPCQYLLQPA-SGENHLYLQQLRSLAFSCYSQCRRLLPQQTHIKSLTGFGPVSTVNSVLKSPEH-PN-PLQLYCPPFILGPTRPKQPEPGEIWAELPPKYNVLFVGYCLSHDQRWILVSCTDQQGELLETCIINIDVP-NRARRPKVSARKMGLQKLWEWCIGLIQMTSLPWRIVIGRLGRLGHGELKDWSSLLGEHSLHSIGRQLREACRMCGISA-ADSPSILSACLVAMEPQGSFVIMPDAVTMGSVFGRSTALNLQTSQLNTPQDASCTHILVFPTSATTQLAPSSY-PT------------------EDNNDDMF-DLPFP--DELENDIGHDM-MLITGNLHPSPN--TSPVPSPGSPSG--MGMGSH---FQHTRSQ------GERL---LSRDNPPEELKQQPLALGYYVSTAQA-NGLPHWFWASCPQAESQCPLFLKASLHHHISIA-----QSDE-V-VSDK-TKRTPHPLDSKTTSDVLRFVLEQYNALSWLTCTPATQDRQSCLPVHLAVLTQMYNVILNML-
>XP_008294138.1_med13-like_partial_Stegastes_103367787
-------------------------------------------------------------------------------------------------------------------------------------------------------------------SFV--------------------------------------------------------------------YAVVLSPYGLSGTLTGQAYKMSDPAVRKLMEEWSYFYPMV------LQQKE------------------GSGEKENEEASQAYDRNCHVAVEVIVGGVRMTYPAAFVLIAQGDLP---V--EQPPPVPAAQ---------GLNKEP--NHCSVPLTPPTSPEQPC------SADS---------------------GFVTSVSSV-PTPDSSMGIASISPKHSGK---KLTCQVVHQAWRECYLNQPQHLPNQQ---TDVTP--RKEVPNVVTTWDFNDLGARAPCSCSRLKQ---Q---KLNLTN------TSAVNPQTSANP-------------------------TQSSGPS--LYP------APLPKHKT-SEK---------TEKADKQSK-R-PAVIPFHHRLSVTQE-TPL--EQD--SPGG--PQLGG-LVALEPPMEPLAALPPCKY-SK-PLSN--GRKAPESL--------LHSP-----------------------------MSPLP-----PTLSPHPRV-----QDPEV-LDG---------------------------------PVDMTVCP-------DG----------------ASGLGMI------------------------------TSETAVYTALLRQRE------------NGAGWWRGFRTPRTDK-TDFRPPDLPA-DKL------EEV----KTET--------------------------TTEGAPLKRLYTQTHKRFKISEERMRDHIHTLGLFQQPGV-EALRE---SGDDPYDFK---EGD-----IEYTFSTSKRLKGQG----------REPSKKA--K---GEEI---------TSNGALPDGKDAMSIFNSAPKSD---------ESGQ-DDGAAKA-NPSLTREKDLVVNISDLDNIFDE-DEEEL------------------------------------------------------------GTVYPN-QHSTK--LPVS--TEDR----PLGKEGR----VAVPYPSTV---ADLQRMFPTPPSLEQH-PAFSPI-MTYRDTPSQEPPAPSGTADH-LPSLASSQLTEY-RMEMDEGMVSPRQDDIKP-------------QIGSSMFAPLSCLPSQTLPPLKIPE-QCYYRPSWALMPKMEHFPAVMHPQNAAFTKDGYTNVPSVNTLTDQEYGQMSAT-----------TASVSTT---------------IGIL--PSPATPRFSVPTPRTPRTPRGIN---AASSGQGSVKQD------GTELSSP-VSTPST-SLPLSSV-EPLAR---P--GPSLPEAHSLYAILLLSDSVLSVFKDRNFDSCCICACNMNVKGADVGVYIPD---------STCEDQY----RCMCGFSAIVNRRLAHGTGLFVEDELDIYGRT-SEVGRAAERRLALCRRDP-TM-GDSRA----------KRPQDAA----PASPPVMVVLQEQCSQPISSLASLH-VPLSCSCH-GRKG--------------ALLQSWMSEKQWADGSDACVECYNALEQGLQYVDNPTGGKVDLAVVRSTALHSWPHTNV-VDMSMLSSQDMVRMLLSLQPFLQDAIQKKRTGRTWENIQHVQGPLTWQQFHKMAGRGSYGSEESPEPLPIPTVLLGY--DRERDFLALSPLALPFWEKLLLEPYGGQRDVAYVVVCPNSPSLLAAARAFFQELSAVYETCRLGKHRPLAKVSRDGLVRVG-----------------------EEVEP-EKLEELD-VDQWLTGPWAGQQHT--DNLSKLKLYAYSCKQQLGPQLSALPLDSSLL-LPPKV-QPPANN--TSSAQTASSGQP-----------------QTWGPDGEQPSGAVS---------------AANAST-----------PTGASS------GQA---------------------------------------------------GEATQ---------------------------------------------------------G-------GSSDSKG----PPSSTPP------ANTP---AENPE-LL---SEQSRIGIPTVADSMDSHANPPAIVIYIVDAFLSSSGARNDGGE--EEEGD-----EVE-----SGSIWLLGLLRCYTEMLQT-LPETMRPALVLQVVPCQYLLQPA-SGESHLYLQHLRSLAFSCYSQCRRLLPQQTHIKSLTGFGPVSTVNSVLKSPEH-PS-PLQLYSPPFILGPTRPKQPEPGEIWAELPPKYNVLFVGYCLSHDQRWILVSCTDQQGELLETCIINIDVP-NRARRPKVSARKMGLQKLWEWCIGIIQMTSLPWRIVIGRLGRLGHGELKDWSSLLGEHSLHSIGRQLREACRMCGISA-ADSPTILSACLVAMEPQGSFVIMPDAVTMGSVFGRSTALNLQTSQLNTPQDASCTHILVFPTSATTQLAPSSY-PT------------------EDNNDDMF-DLPFP--DELENDIGHDM-MLITGNLHPSPN--TSPVPSPGSPSG--MGMGSH---FQHNRSQ------GERL---LSRDNPPEELKQQPLALGYYVSTAQA-NGLPHWFWASCPQAESQCPLFLKASLHHHISIA-----QSDE-M-VSDK-TKRTPHPLDSKTTSDVLRFVLEQYNALSWLTCTPATQDRQSCLPVHLAVLIQMYNAILNML-
>XP_023136161.2_med13-like_X1_Amphiprion_111575345
-----MTTTANWVANGASLEDCHSNIFSLAELTGIKWRCYSFRGGGEYGPVISAPAQDDPVLRSFMRCVQANLLCVWRR----KIKP-----------------DAKELWIFWWGEEPNLCDVIHHELEVAEEGLWECGLSYECRTLLFKAIHNLLERCLMDKGFVRIGKWFFKPHELEGKSLG--NSEHLSCSFSFFLHGESNVCTSVEIAQHQPAYHITEHHIRLAQTSITPVQVVLSPYGLSGTLTGQAYKMSDPAARKLMEEWSYFYPMV------LQQKE------------------GSGEKENEEAGQAYDRNCHVAVEVIVGGVRMTYPAAFVLIAQGDLP---V--EQPPPVPAAQ---------GLNKEP--NHCSVPLTPPTSPEQPC------SADS---------------------GFVTSVSSV-PTPDSSMGITSISPKHSGK---KLTCQVVHQAWRECYLNQPQHVPNQP---TDVTP--RKEVPNGVATWDFNDLGARAPCSCSRLKQ---Q---KLNLTT------TSTVNPQTSANP-------------------------TQSSGLS--LYP------PSLPKHKT-SEK---------TEKADKQSK-R-PAVIPFHHRLSLTRE-TPL--EQD--SPGG--PQLGG-LVALEPPMEPLAALPPCKY-SK-TLSN--GRKAPESL--------LHSP-----------------------------MSPLP-----PTLSPHPRV-----QDPEV-LDG---------------------------------PVDMPVCP-------DG----------------APGLGMI------------------------------TSETAVYTALLRQRE------------NGAGWWRGFRTPRTDK-TDFRPPDLPA-DKL------EEV----KTEI--------------------------TTEGAPLKRLYTQTLKRFKISEERMRDHIHTLGLFQQPGV-EALRE---SGDDPYDFK---EGD-----IEYTFSTSKRLKGQG----------REPSKKA--K---GEEI---------TSNGALPDGKDAMSIFNSAPKSD---------ESGQ-DDGAAKA-NPSLTREKDLVVNISDLDNIFDE-DEEEL------------------------------------------------------------GTVYPN-QHSTK--VPVS--TEDR----PLGKEGR----VAVPYPSTV---ADLQRMFPTPPSLEQH-PAFSPI-MTYRDTPSQEPPAPSGTADH-LPSFASNQLNEY-RMEMEEGMLSPRQDDIKP-------------QMGSSMFAPLSCLPSQSLPPLKIPE-QCYYRPSWALMPKMEHFPTVMHPQNSAFTKDGYTNVPSVNTLTDQEYGQMSAT-----------TASVSTT---------------IGIL--PSPATPRFSVPTPRTPRTPRGMN---AASSGQGSVKQD------GTELSSP-VSTPST-SLPLSSV-EPMAR---P--GPSLPEAHSLYAILLLSDSVLSVFKDRNFDSCCICACNMNVKGADVGVYIPD---------STCEDQY----RCMCGFSAIVNRRLAHGTGLFLEDELDIYGRT-SEVGRAAERRLALCRRDP-TM-GDSRA----------KRPQDAA----PASPPVMVVLQEQCSQPISSLASLH-VPLSCSCH-GRKG--------------ALLQSWMSEKQWADGSDACVECYNALEQGLQYVDNPTGGKVDLAVVRSTALHSWPHTNV-VDMSMLSSQDMVRMLLSLQPFLQDAIQKKRTGRTWENIQHVQGPLTWQQFHKMAGRGSYGSEESPEPLPIPTVLLGY--DRERDFLALSPLALPFWEKLLLEPYGGQRDVAYVVVCPNSPSLLAAARAFFQELSAVYETCRLGKHRPLAKVSRDGLVRVG-----------------------AEVEP-EKLEELD-VDQWLTGPWAGQQHT--DNLSKLKLYAYACRQQLGPQLSALPLDSSLL-LPPKV-QPPVNNTSSAQTASSGQPQA-------------------WAADGEQPSGAVS---------------AANAST-----------PTGASS------GQT---------------------------------------------------GEAAQ---------------------------------------------------------G-------GTSDSKG----PPSATPP------ANTP---AENPE-LL---AEQSRIGIPTVADSMDSHANPPAIVIYIVDAFLSSSGARNEGGE--EEEGD-----EVE-----SGTVWLLGLLRCYTEMLQT-LPETMRPALVLQVVPCQYLLQPA-SGESHLYLQHLRSLAFSCYSQCRRLLPQQTHIKSLTGFGPVSTVNSVLKSPEH-PS-PLQLYSPPFILGPTRPKQPEPGEIWAELPPKYNVLFVGYCLSHDQRWILVSCTDQQGELLETCIINIDVP-NRARRPKVSARKMGLQKLWEWCIGIIQMTSLPWRIVIGRLGRLGHGELKDWSSLLGEHSLHSIGRQLREACRLCGISA-ADSPSILSACLVAMEPQGSFVIMPDAVTMGSVFGRSTALNLQTSQLNTPQDASCTHILVFPTSATTQLAPSSY-PT------------------EDNNDDMF-DLPFP--DELENDIGHDM-MLITGNLHPSPN--TSPVPSPGSPSG--MGMGSH---FQHTRSQ------GERL---LSRDNPPEELKQQPLALGYYVSTAQA-NGLPHWFWASCPQAESQCPLFLKASLHHHISIA-----QSDE-M-VSEK-TKRTPHPLDSKTTSDVLRFVLEQYNALSWLTCTPATQDRQSCLPVHLAVLIQMYNAILNML-
>XP_022071254.2 med13-like_X1_Acanthochromis_110966254
-----MTATANWVANGASLEDCHSNIFSLAELTGIKWRCYSFRGGGEYGPVISAPAQDDPVLRSFMRCVQANLLCVWRR----KIKP-----------------DAKELWIFWWGEEPNLSDVIHHELEVAEEGLWECGLSYECRTLLFKAIHNLLERCLMDKGFVRIGKWFFKPHELEGKSLG--NSEHLSCSFSFFLHGESNVCTSVEIAQHQPAYHITEHHIRLAQTSITPVQVVLSPYGLSGTLTGQAYKMSDPAARKLMEEWSYFYPMV------LQQKE------------------GSGEKENEEASQAYDRNCHVAVEVIVGGVRMTYPAAFVLIAQGDLP---V--EQPPPVPAAQ---------GLNKEP--NHCSVPLTPPTSPEQPC------SADS---------------------GFVTSVSSV-PTPDSSMGITSISPKHSGK---KLTCQVVHQAWRECYLNQPQHVPNQP---TDVTP--RKEVPNGVTTWDFNDLGARAPCSCSRLKQ---Q---KLNLTT------TSTVNPQTSANP-------------------------TQSSGPS--LYP------PSLPKHKT-SEK---------TEKADKQSK-R-PAVIPFHHRLSLTQE-TPL--EQD--SPGG--PQLGG-LVALEPPMEPLAALPPCKY-SK-TLSN--GRKAPESL--------LHSP-----------------------------MSPLP-----PTLSPHPRV-----QDPEV-LDG---------------------------------PVDMPVCP-------DG----------------ASGLGMI------------------------------TSETAVYTALLRQRE------------NGAGWWRGFRTPRTDK-TDFRPPDLPA-DKL------EEV----KTEI--------------------------TTEGAPLKRLYTQTLKRFKISEERMRDHIHTLGLFQQPGV-EALRE---SGDDPYDFK---EGD-----IEYTFSTSKRLKGQG----------REPSKKA--K---GEEI---------TSNGALPDGKDAMSIFNSAPKSD---------ESGQ-DDGAAKA-NPSLTREKDLVVNISDLDNIFDE-DEEEL------------------------------------------------------------GTVYPN-QHSTK--VPVS--AEDR----PLGKEGR----VAVPYPSTV---ADLQRMFPTPPSLEQH-PAFSPI-MTYRDTPSQEPPAPSGTADH-LPSFASNQLTEY-RMEMEEGMVSPRQDDIKP-------------QISSSMFAPLSCLPSQSLPPLKIPE-QCYYRPSWALMPKMEHFPTVMHPQNTAFAKDGYTNVPSVNTLTDQEYGQMSAT-----------TASVSTT---------------IGIL--PSPATPRFSVPTPRTPRTPRGIN---AASSGQGSVKQD------GTELSSP-VSTPST-SLPLSSV-EPMAR---P--GPSLPEAHSLYAILLLSDSVLSVFKDRNFDSCCICACNMNVKGADVGVYIPD---------STCEDQY----RCMCGFSAIVNRRLAHGTGLFLEDELDIYGRT-SEVGRAAERRLALCRRDP-TM-GDSRA----------KRPQDAA----PASPPVMVVLQEQCSQPISSLASLH-VPLSCSCH-GRKG--------------ALLQSWMSEKQWADGSDACVECYNALEQGLQYVDNPTGGKVDLAVVRSTALHSWPHTNV-VDMSMLSSQDMVRMLLSLQPFLQDAIQKKRTGRTWENIQHVQGPLTWQQFHKMAGRGSYGSEESPEPLPIPTVLLGY--DRERDFLALSPLALPFWEKLLLEPYGGQRDVAYVVVCPNSPSLLAAARAFFQELSAVYETCRLGKHRPLAKVSRDGFVRVG-----------------------EEVEP-EKLEELD-VDQWLTGPWAGQQHT--DNLSKLKLYAYACRQQLGPQLSALPLDSSLL-LPPKV-QPPVNN-TSSASASSGQPQA-------------------WAADGEQSSAAVS---------------AANAST-----------PTGASS------GQT---------------------------------------------------GETAQ---------------------------------------------------------G-------GTSDSKG----PPSATPP------ANTP---AENPE-LL---AEQSRIGIPTVADSMDSHANPPAVVIYIVDAFLSSSGARNEGGE--EEEGD-----EVE-----SGTVWLLGLLRCYTEMLQT-LPETMRPALVLQVVPCQYLLQPA-SGESHLYLQHLRSLAFSCYSQCRRLLPQQTHIKSLTGFGPVSTVNSVLKSPEH-PS-PLQLYSPPFILGPTRPKQPEPGEIWAELPPKYNVLFVGYCLSHDQRWILVSCTDQQGELLETCIINIDVP-NRARRPKVSARKMGLQKLWEWCIGIIQMTSLPWRIVIGRLGRLGHGELKDWSSLLGEHSLHSIGRQLREACRMCGISA-ADSPSILSACLVAMEPQGSFVIMPDAVTMGSVFGRSTALNLQTSQLNTPQDASCTHILVFPTSATTQLAPSSY-PT------------------EDNNDDMF-DLPFP--DELENDIGHDM-MLITGNLHPSPN--TSPVPSPGSPSG--MGMGSH---FQHTRSQ------GERL---LSRDNPPEELKQQPLALGYYVSTAQA-NGLPHWFWASCPQAESQCPLFLKASLHHHISIA-----QSDE-M-VSEK-TKRTPHPLDSKTTSDVLRFVLEQYNALSWLTCTPATQDRQSCLPVHLAVLIQMYNAILNML-
>XP_030291539.1_med13-like_X1-Sparus_115592655
-----MTTTANWVANGASLEDCHSNIFSLAELTGIKWRCYGFRSSGEYGPVISAPAQDDPVLRSFMRCVQANLLCVWRR----KIKP-----------------DAKELWIFWWGEEPNLSDVIHHELIVAEEGLWECGLSYECRTLLFKAIHNLLERCLMDKGFVRIGKWFFKPHELEEKSLA--NSEHLSCSFSFFLHGESNVCTSVEIAQHQPAYHITEHHIRLAQTSITPVQVVLSPYGLSGTLTGQTYKMSDPAARKLMEEWSYFYPVV------LQQKE------------------GGGEKEKEEASQGYDRAGHVAVEVIVGGVRMTYPAALVLIAQGDLP---V--EQPPPVPAAQ---------GLSREQ--NHCSVPLTPPTSPQQPC------SADS---------------------GFVTSTSSV-PTLDSSMGVTSISPKHSGK---KLTCQVVHQAWRECYLNQPQYASNQP---SDATP--KKEVPNGGTTWDFNDLGARVSCSCSRLKQ---Q---KLNLTA------VSTANPQASANP-------------------------TQSSGPS--LYP------PSLPKHKT-SDK---------TEKADKQSK-R-PATIPFHHRLSVTQE-TPL--EQD--SPGG--PQLGG-LVALEPPLEPLAALPSCKY-PK-PLSN--GRKAPESL--------LHSP-----------------------------MSPLP-----PTLSPHPVD--------------------------------------------------MPVCP-------DG----------------ASGMGMI------------------------------ASETAVYTALLRKRE------------NGAGWWRGFRTPRTDK-TDFRPPELPS-DKL------EEV----KTET--------------------------AAEGAPLKRLYTQTLKRFKISEERVRDHIHTLGLFQQPGV-EVLRE---PGDDPYDFK---EGD-----IEYTFSSSKRLKGQG----------REPTKKV--K--QGEEI---------TSNGALPDGKDAMSIFNSAPKSD---------ESGQ-DDGAAKA-NPSLTREKDLVVNISDLDNIFDE-DEEEL------------------------------------------------------------GTVYPN-QHSTK--LAVS--TEDR----PPGKEGR----VAVPYPSTV---ADLQRMFPTPPSLEQH-PAFSPI-MTYRDTPSQEPPAPSGAVDH-LPPLASAHHTEY-RMEIEEGMVSPRQEDIKP-------------QIGSSMFAPLSCLPSQTLPPLKIPE-QCYYRPSWALMPKMEHFSVVMHAQNNAFIRDGYTNVPSVNALTDQEYGQMSAT-----------TASVSTT---------------VGIL--PSPATPRFSVPTPRTPRTPRGIN---AAGSGQGSVKQD------GTEFSSP-VSTPST-SLPLSSV-DPLAR---P--GPSLPEAHSLYTVLLLSDSVLNVFKDRNFDSCCICACNMNVKGADVGVYIPD---------STCEDQY----RCMCGFSAIVNRLLAHGTGLFLEDELDIFGRT-SEVGRAAERRLALCRRDP-AM-GDPRA----------KRPQDAA----PASPAAMILLQEQCSQPISSLASLH-LPLSCSCH-GRKG--------------ALLQSWMSEKQWADGSDACVECYNALEQGLQYVDNPTGGKVDPAVVRSTALHSWPHTNV-VDMSMLSSQDMVRMLLSLQPFLQDAIQKKRTGRTWENIQHVQGPLTWQQFHKMAGRGSYGSEESPEPLPIPTVLLGY--DRERDFLALSPLALPFWEKLLLEPYGGQRDVAYLVLCPNSPSLLAAARAFFQELSAVYETCRLGKHRPLAKVSRDGLVRVG-----------------------EDVEP-EKLEELD-VDQWLTGPWAGQQHT--DNLSKLKLYAYTCKQQVGPQLSALPLDSSLL-LPPKV-QPPINPTSSAQPAPSGQPQA-------------------WGPEGEPAPGAAG---------------SGNAPT-----------PSGATS------NQT---------------------------------------------------GETTQ---------------------------------------------------------G-------ATSDSKG----PSGATPS------ANTP---AENSE-LS---SEQSRIGIPTVADSMDSHANPPAIVIYIVDAFLSSSGVRNEGGE--EDETD-----EVE-----AGSIWLLGLLRCYTEMLQT-LPETMRPALVLQVVPCQSLLQPA-SGESHLYLQHLRSLAFSCYSQCRRLLPQQTHIKSLTGFGPVSTVNSVLKSPDH-PS-PLQLYCPPFILGPTRPKQPEQGEIWAEVPPKYNVLFVGYCLSHDQRWILVSCTDQQGELLETCIINIDVP-SRARRPKVSARKMGLQKLWEWCIGLIQMTSLPWRIVIGRLGRLGHGELKDWSSLLGEHSLHSIGRQLKEACRICGISA-ADSPSILSACLVAMEPQGSLVVMPDAVTMGSVFGRSTALNLQTSQLNTPQDASCTHILVFPTSATTQLAPSSY-PT------------------EDNNDDMF-DLPFP--DELENDIGHDM-MLITGNLHPSPN--TSPVPSPGSPSG--MGMGSH---FQHTKSQ------GERL---LSRDSPPEELKQQPLALGYYVSTAQA-NGLPHWFWASCPQAESQCPLFLKASLHHHISIA-----QSDE-L-VSDK-TKRTPHPLDSKTTSDVLRFVLEQYNALSWLTCTPATQDRQSCLPVHLAILIQMYNAILNML-
>XP_019127274.1_med13-like_X1_Larimichthys_104924912
-----MTTTANWVANGASLEDCHSNIFSLAELTGIKWRCYGFRSGGEYGPVISAPAQDDPVLRSFMRCVQANLLCVWRR----KIKP-----------------DAKELWIFWWGEEPNLSDVIHHELEVSEEGLWECGLSYECRTLLFKAIHNLLERCLMDKGFLRIGKWFFKPHELEEKSLG--NSEHLSCSFSFFLHGESNVCTSVEIAQHQPAYHVTEQHIRLAQTSITPVQVILSPYGLSGTLTGQAYKMSDPAARKLMEEWSYFYPMV------LQQKE------------------GSGEKEKEEASQAYDRNCHVAVEVIVGGVRMTYPAALVLIAQGDVP---V--EQPPPVPVAQ---------GLNREP--NHCSVALTPPTSPQQPC------SADS---------------------GFVTSVSSV-PTPDSSMGVPSISPKHSGK---KLTCQVVHQAWRECYLNQPQYISNQP---SDETP--KKEVPNGVTTWDFNDLGARASCSCSRLKQ---Q---KLNLTT------TSTANPQTSANS-------------------------TQSSGPS--LYP------PSLPKHKT-SDK---------TEKADKQSK-K-PATIPFHHRLSVTQE-TPL--EQD--SPGG--PQLGG-LVALEPPLEPLAALPSCKY-PK-PLSN--GRKAPETL--------LHSP-----------------------------MSPLP-----PTLSPHPRV-----QDPEV-LDG---------------------------------PVDMPVCP-------DG----------------ASGLGLI------------------------------ASETAVYTALLRQRE------------NGAGWWRGFRTPRTDK-TDFRPPELSS-DIL------EEV----KTEI--------------------------ATEGAPLKRLYTQTLKRFKISEERVRDHIHTLGLFQQPGV-EALRE---PGDDPYDFK---EGD-----IEYTFSTSKRLKGQG----------REPSKKV--K--QGEEI---------TSNGALPDGKDAMSIFNSAPKSD---------ESSQ-DDGAAKA-NPSLTREKDLVVNISDLDNIFDE-DEEEL------------------------------------------------------------GTVYPN-QHSTK--LPVS--TEDR----PLGKEGR----VAVPYPSTV---ADLQRMFPTPPSLEQH-PAFSPI-MTYRDTPSQEPPAPSGAADH-LPPSASTQLTEY-RMEIEEGMASPRQDDFKP-------------QIGSSMFAPLSCLPSQSLPPLKIPE-QCYYRPSWALMPKMEHFPTVMHPQNNTFIKDGYTNVPSVNTLTDQEYGQMSAT-----------TASMSTT---------------VGIL--PSPATPRFSVPTPRTPRTPRGIN---AASSGQGSVKQD------GTELSSP-ASTPST-SLPLSSV-EPLAR---P--GPSLPEAHSLYTILLLSDSVLNVFKDRNFDSCCICACNMNVKGADVGVYIPD---------STCEDQY----RCMCGFSAIVNRLLAHGTGLFLEDELDIYGRT-SEVGRAAERRLALCRRDP-TM-GDPRA----------KRPQDAA----PASPLVMVLLREQCSQPISSLASLH-LPLSCSCH-GRKG--------------ALLQSWMSEKQWADGSDACVECYNAFEQGLQYVDNPTGGKVDPAVVRSTVLHSWPHTNV-VDMSMLSSQDMVRMLLSLQPFLQDAIQKKRTGRTWENIQHVQGPLTWQQFHKMAGRGSYGSEESPEPLPIPTVLLGY--DRERDFLALSPLALPFWEKLLLEPYGGQRDVAYLVLCPNSPSLLAAARAFFQELSAVYETCRLGKHRPLAKVSRDGLVRVG-----------------------DEVEQ-EKLEELD-VDQWLTGPWAGQQHT--DNLSKLKLYAYACKQQLGPQLSALPLDSSLL-LPPKV-QPPLNP--TSSAQTASSGQP-----------------QAWGPDGEQAPGAAS---------------SGNAPT-----------PSGATS------NQT---------------------------------------------------GETTQ---------------------------------------------------------G-------TTSDSKG----PSSATPP------ANTP---AEIPE-LT---SEQSRIGIPTVADSVDSHTNPPAIVIYIVDAFLSLSGSRNEGGE--EEESD-----EVE-----ASSIWLLGLLRCYTEMLQT-LPEMMRPALVLQVVPCQYLLQPA-SGESHLYLQHLRSLAFSCYSQCRRLLPQQTHIKSLTGFGPVSTVNSVLKSPEH-PS-PLQLYSPPFILGPTRPKQPEQGEIWAEIPPKYNVLFVGYCLSHDQRWILVSCTDQQGELLETCIINIDVP-NRARRPKVSARKMGLQKLWEWCIGLIQMTSLPWRIVIGRLGRLGHGELKDWSSLLGEHSLHSIGRQLREACRMCGISA-ADSPTILSACLVAMEPQGSLVVMPDAVTMGSVFGRSTALNLQTSQLNTPQDASCTHILVFPTSATTQLAPSSY-PT------------------EDNNDDMF-DLPFP--DELENDIGHDM-MLITGNLHPSPN--TSPVPSPGSPSG--MGMGSH---FQHTKSQ------GERL---LSRDSPPEELKQQPLALGYYVSTAQA-NGLPHWFWASCPQAESQCPLFLKASLHHHISIA-----HSDE-L-VTDK-TKRTPHPLDSKTTSDVLRFVLEQYNALSWLTCTPATQDRQSCLPVHLAVLIQMYNAILNML-
>XP_031715700.1 med13-like_X1_Anarrhichthys_LOC116390320
-----MTTTANWVANGASLEDCHSNIFSLAELTGIKWRCYSFRGSGEYGPVISAPAQDDPVLRSFMRCVQANLLCVWRR----KIKP-----------------DAKELWIFWWGEEPNLSDVIHHELEVAEEGLWECGLSYECRTLLFKAIHNLLERCLMDKGFVRIGKWFFKPHELEEKLLG--NSEHLSCSFSFFLHGESNVCTSVEIAQHQPAYHVTEHHIHLAQTSSTPIQVILSPYGLSGTLTGQAFKMSDPATRKLMEEWSYFYPVV------LPQKE------------------GSGEKAKEEASQAYDRNCHAAVEVIVGGVRMTYPAALVLIAQGDLP---L--EQSPPVAAAQ---------GLSREP--NHCSVPLTPPTSPQQPC------SADS---------------------GFVTSISSV-PTPDNSMGVASISPKHSGK---KLTCQVVHQAWRECYLNQPQHVLNPP---TDISL--KKEVPNGVTTWDFNDLGARASCSCSRLKQ---Q---KLNLTT------TSTANPQNSANP-------------------------TQSSGPS--LYP------PSLPKHKT-SDK---------TEKADKQSK-R-PAMIPFHHRLSVTQE-TPL--EQD--SPGG--PQLGG-LVALEPSMEPLAALPSCKY-PK-PLSN--GRKAPDSL--------LHSP-----------------------------MSPLP-----PTLSPHPRV-----QDPDV-LDG---------------------------------PVDIPVCH-------DG----------------ALGLGLI------------------------------TSETAVYTALLRQRE------------NGAGWWRGFRTPRTDK-TDCRPCEIPT-DKL------EEV----KTET--------------------------ATEGALLKRLYTQTHKRFKISDERVRDHIHTLGLSQHSGV-EALRE---PGDDPYDFK---EGD-----IEYTFSSSKRLKGQG------------PSKKA--K---GEEI---------TSNGALPDGNDAMSIFNSAPKSD---------ESGQ-DDAAAKG-NPSLTREKDLVVNISDLDNIFDE-DEEEL-------------------------------------------------------------------GHSTK--LPVS--TEDR----PLGKEGR----VAVPYPSTV---ADLQRMFPTPPSLEQH-PAFSPI-TMYRDTPSQEPPAPSGAADH-LLPLASAHFTEY-RMEIEEGMASPRQEDLKP-------------QIGSSMFAPLACLPSQTLPQLKITE-QCYYRPSWALLPKMEHFP-VMHSQNTTFIRDGYTNMPSVNALTDQEYGQMSAT-----------TASVSTI---------------AGIL--PSPATPRFSVPTPRTPRTPRGIN---AASSGQGSVKQD------GTELSSP-VSTPST-SLPLSSV-DPLAR---P--GPSLPEAHSLYAILLLSDSVLNVFKDRNFDSCCICACNMNVKGADVGVYIPD---------STCEDQY----RCMCGFSAIVNRRLAHGTGLFLEDELDIYGRT-SEVGRAAERKLALCRRDP-TM-GDPRA----------KRAQDAA----PASPLVMVLLQEHCSQPISSLASLH-LPLSCSCH-GRKG--------------ALLQSWMSEKQWADGSDACVDCYNALEQGLQYVDNPTGGKVDAAVVRSTALHSWPHTNV-VDMNMLSSQDMVRMLLSLQPFLQDAIQKKRTGRTWENIQHVQGPLTWQQFHKMAGRGSYGSEESPEPLPIPTVLLGY--DKDRDFLALSPLALPFWEKLLLEPYGGQRDVAYVVLCPSSPSLLAAARAFFQELSSVYETCRLGKHRPLAKVSRDGLVHVG-----------------------EEVEP-EKLEELD-VDQWVTGPWAGQQHT--DNLSKLKLYAYACKQQLGPQLSALALDSSLL-LPPTV-QPPLNI-ISSTQPA-SSGQP-----------------QAWGPEGEQAPSAVS---------------TGNAST--------PTAATSNQT------GET------------------------------------------------------TQ---------------------------------------------------------G-------APSDSKG----PSSAATP------ANTP---AENPE-LT---AEQARIGIPTVADTMDSLANPPAIVIYIVDAFLSSNGARNEGGE--EEEGD-----EVE-----ASSIWLLGLLRCYTEMLQT-LPETMRPALVLQVVPCQYLLQPA-SGESHFYLQHLRSLSFSCYSQCRRLLPQLTHIKSLTGFGPVSTVNSVLKGPEH-PS-PLQLYTPPFILGPTRSKQPESGEIWAELPPKYNVLFVGYCLSHDQRWILVSCTDQQGELLETSIINIDVP-NRARRPKVSARKMGLQKLWEWCIGIIQMTSLPWRIVIGRLGRLGHGELKDWSSLLGEHSLHSIGRQLKEACRMCGISA-ADSPSILSACLVAMEPQGSFVIMPDAVTMGSVFGRSTALNLQTSQLNTPQDASCTHILVFPTSATTQLAPSSY-PT------------------EDNNDDMF-DLPFP--DELENDIGHDM-MLITGNLHPSPN--TSPVPSPGSPSG--MGMGSH---FQHTKNQ------GERL---LSRDSPPEELKQQPLALGYYVSTAQA-NGLPHWFWASCPHAESQCPLFLKASLHHHISIA-----QTDE-L-VSDK-TKRSPHPLDSKTTSDVLRFVLEQYNALSWLTCTPATHDRQSCLPVHLAVLIQMYNAILNML-
>XP_032395371.1 med13-like_X1_Etheostoma_LOC116704201
-----MTTTANWVANGASLEDCHSNIFSLAELTGIKWRCYSFRGSGEYGPVISAPAQDDPVLRSFMRCVQANLLCVWRR----KIKP-----------------DAKELWIFWWGEEPNLSDVIHHELEVAEEGLWECGLSYECRTLLFKAIHNLLERCLMDKGFVRIGKWFFKPHELEEKSLG--NSEHLSCSFSFFLHGESNVCTSVEIAQHQPAYHITEHHIRLAQTSISPVQVILSPYGLSGTLTGQAYKMSDPAARKLMEEWSYFYPIV------LQQKQ------------------GIGEKEKEEASQAYNRNCHAALEVIVGGVRMTYPAALVLIAQGDLP---V--EQPPPVPAAQ---------GLSREP--NLCSVPLTPPTSPQQPC------SADS---------------------GFVTSVSSV-PASDSNMGVASISPKHSAK---KLTRQVVHQAWRECYLNQPQHVSNSP---SDVTP--KKEVPNGVTTWDFKDLGARASCSCSRLKQ---Q---KLNLTT------TSTANPQTSANP-------------------------TQSSGPS--LYP------PSLPKHKT-SDK---------TEKADKQSK-R-PAMIPFHHRLSVTQE-TSL--EQD--SSGG--PQLGG-LVALEPSLEPLATLSSCKY-PK-SLSN--GRKAPESL--------LHSP-----------------------------MSPLP-----PTLSPHPRV-----QDPEV-LDG---------------------------------PLDMPVCQ-------DG----------------ASGLGLI------------------------------TSETAVYTALLKQRG------------NGASWWRGFRTPRTNK-TDYRPCELPA-DKL------EEV----KTET--------------------------ATEETPLKRLYTQTHKRFKISEDRLRDHIHTLGLFQQPGV-EALRE---PGDDPYDFK---EGD-----IEYTFSSSKRLKAQG----------REPSKKA--K---GEEI---------TSNGALSDGKDAMSIFNSAPKSD---------ESGQ-DDGAAKA-NPSLTREKDLVVNISDLDNIFDE-DEEEL------------------------------------------------------------GTVYPN-QHSTK--LPVS--TEDR----PLGKEGR----AAVPYPSTV---ADLQRMFPTPPSLEQH-PAFSPI-MTYRDTPSQEPPAPSGAADH-LLPLASTQFIEY-RMDIEEGMASPRQEDIKP-------------QIGSSMFGPFFCLPSQSLPPLKIPE-QCYYRPSWALMPKMEHFP-VMHPQNATFLRDGYTNMPSVNTLTDQEYGQMNAT-----------TASVGTT---------------AGIL--PSPATPRFSVPTPRTPRTPRGIN---AASSGQGSVKQD------GTELSSP-VSTPST-SLPLSSV-EPLAR---P--GPSLPEAHSLYAILLLSDSVLNVFKDRNFDSCCICACNMNVKGADVGVYIPD---------STCEDQY----RCMCGFSAIVNRRLAHGTGLFLEDELDIYGRT-SEVGRAAERRLALCRRDP-AI-GDPRA----------KRPQDAA----PTSPLVMILLQEHCSQPISSLASLH-LPLSCSCH-GRKG--------------ALLQSWMSEKQWADGSDACVDCYNALEQGLQYVDNHTGGKVDPAVVRSTALHSWPHTNV-VDMNMLSSQDMVRILLSLQPFLQDAIQKKRTGRTWENIQHVQGPLTWQQFHKMAGRGSYGSEESPEPLPIPTVLLGY--DREREFLALSPLALTFWEKLLLEPYGGQRDVAYVVLCPNSPSLLAAARAFFQELSAVYETCRLGKHRPLAQVSRDGLVHVG-----------------------EEVEP-EKLEELD-VDQWVTGPWVGQQHT--DNLSKLKLYAYACKQQLGPRLSVLPLDSNLL-LPPKV-QAPLNPASSTQPTSSGQPQA-------------------WGPDGEQ--------------------APGTVSS-----------------------GNA----------------------------------------------------STTQ---------------------------------------------------------G-------ASSDIKG----PSSATPS------TNTP---AETPE-LT---AEQSRIGIPTVGDSMESHANPPAIVIYIVDAFLCSSGARNEGGE--EEEVD-----EVE-----ASSIWLLGLLRCYTEMLQT-LPETIRPALVLQVVPCQYLLQPA-SGESHFYLQQLRSLSFSCYSQCRRLLPQQTHIKSLTGFGPVSTVNAVLKSPEH-PS-PLQLYTPPFILGPTRPKQPEAGEIWAELPAKYNVLFVGYCLSHDQRWILVSCTDQQGELLETSIINIDVP-NRLRRPKVSARKMGLQKLLEWCIGIIQMTSLPWRIVIGRLGRLGHGELKDWSSLLGEHSLHSIGRQLREACRMCGISA-ADSPSILSACLVAMEPQGSFVIMPDAVTMGSVFGRSTALNLQTSQLNTPQDASCTHILVFPTSATTQLAPSSY-PT------------------EDNNDDMF-DLPFP--DELENDIGHDM-MLITGNLHPSPN--TSPVPSPGSPSG--MGIGSH---FQHTKSQ------GERL---LSRDSPPEELKQQPLALGYYVSTAQA-NGLPHWFWASCPQAESQCPLFLKASLHHHISIA-----QSDE-L-VSDK-TKRNPHPLDSKTTSDVLRFVLEQYNALSWLTCTPATQDRQSCLPVHLAVLIQMYNAILNML-
>XP_031133667.1 med13-like_Sander_LOC116034974
---MIMTTTANWVANGASLEDCHSNIFSLAELTGIKWRCYSFRGSGEYGPVISAPAQDDPVLRSFMRCVQANLLCVWRR----KIKP-----------------DTKELWIFWWGEEPILSDVIHHELEVAEEGLWECGLSYECRTLLFKAIHNLLERCLMDKGFVRIGKWFFKPHELEEKSLG--NSEHLSCSFSFFLHGESNVCTSVEIAQHQPAYHITEHHICLAQTSISPVQVILSPYGLSGTLTGQAYKMSDPAARKLMEEWSYFYPIV------LQQKQ------------------GIGEKEKEEASQAYNCTCHAAVEVIVGGVRMTYPAALVLIAQGDLP---V--EQPPPVPAAQ---------GLSREP--NHCSVPLTPPTSPQQPC------SADS---------------------GFVTSVSSV-PTSDSSMGVASISPKHSAK---KLTRQVVHQAWRECYLNQPQHISNPP---TDVTP--KKEVPNEVTTWDFNDLGARASCSCSRLKQ---Q---KLNLTT------TSTANPQTSANP-------------------------TQSSGPS--LYP------PSLPKHKT-SDK---------TEKADKQSK-R-PAMIPFHHRLSVTQE-TSL--EQD--SSGG--PQLGG-LVALEPSLEPLAALSSCKY-PK-PLSN--GRKAPESL--------LHSP-----------------------------MSPLP-----PTLSPHPRV-----QDPEV-LDG---------------------------------PLDMPVCQ-------DG----------------TSGLGLI------------------------------TSETAVYTALLKQRE------------NGASWWRGFRTPGTNK-TDYRPCELPA-DKL------EEV----KTET--------------------------ATEGTLLKRLYTQTHKRFKISEDRLRDHIHTLGLFQQPGV-EALRE---PGDDPYDFK---EGD-----IEYTFSSSKRLKAQG----------REPSKKA--K---GEEI---------TSNGALPDGNDAMSIFNSAPKSD---------ESGQ-DDGAAKA-NPSLTREKDLVVNISDLDNIFDE-DEEEL------------------------------------------------------------GTVYPN-QHSTK--LPVS--TEDR----PLGKEGR----AAVPYPSTV---ADLQRMFPTPPSLEQH-PAFSPI-MTYRDTPSQEPPAPSGAADH-LLPLASTQFTEY-RMDIEEGMASPRQEDIKP-------------QIGSSMFGPFFCLPSQSLPPLKIPE-QCYYRPSWALMPKMEHFP-VMHPQNATFLRDGYTNMPSVNTLMDQEYSQMSAT-----------TASVGTT---------------AGIL--PSPATPRFSVPTPRTPRTPRGIN---AASSGQGSVKQD------GTELSSP-VSTPST-SLPLSSV-EPLAR---P--GPSLPEAHSLYAILLLSDSVLNVFKDRNFDSCCICACNMNVKGADVGVYIPD---------STCEDQY----RCMCGFSAIVNRRLAHGTGLFLEDELDIYGRT-SEVGRAAERRLALCRRDP-AM-GDPRA----------KRPQDAA----PASPLVMILLQEQCSHPISSLASLH-LPLSCSCH-GRKG--------------ALLQSWMSEKQWADGSDACVDCYNALEQGLQYVDNHTGGKVDPAIVRSTALHSWPHTNV-VDMNMLSSQDMVRILLSLQPFLQDAIQKKRTGRTWENIQHVQGPLTWQQFHKMAGRGSYGSEESPEPLPIPTVLLGY--DREREFLALSPLALTFWEKLLLEPYGGQRDVAYVVLCPNSPSLLAAARAFFQELSAVYETCRLGKHRPLAQVSRDGLVHVG-----------------------EEVEP-EKLEELD-VDQWVTGPWVGQQHT--DNLSKLKLYAYACKQQLGPQLSVLPLDSSLL-LPPKV-QAPLNPTSSTQPASSGQPQV-------------------WGPDGEQ--------------------APGTVSS-----------------------GNA----------------------------------------------------STTQ---------------------------------------------------------G-------ASSDIKG----PSSATPS------TNTP---AETPE-LT---AEQSRIGIPTVADSMESHANPPAIVIYIVDAFLSSSGARNEGGE--EEEVD-----EVE-----ASSIWLLGLLRCYTEMLQT-LPEIMRPALVLQVVPCQYLLQPA-SGESHFYLQHLRSLSFSCYSQCRRLLPQQTHIKSLTGFGPVSTINAVLKSPEH-PS-PLQLYTPPFILGPTRPKQPEAGEIWAELPPKYNVLFVGYCLSHDQRWILVSCTDQQGELLETSIINIDVP-NRLRRPKVSARKMGLQKLWEWCIGIIQMTSLPWRIVIGRLGRLGHGELKDWSSLLGEHSLHSIGRQLKEACRMCGISA-ADSPSILSACLVAMEPQGSFVIMPDAVTMGSVFGRSTALNLQTSQLNTPQDASCTHILVFPTSATTQLAPSSY-PT------------------EDNNDDMF-DLPFP--DELENDIGHDM-MLITGNLHPSPN--TSPVPSPGSPSG--MGIGSH---FQHTKSQ------GERL---LSRDSPPEELKQQPLALGYYVSTAQA-NGLPHWFWASCPQAESQCPLFLKASLHHHISIA-----QSDE-L-VSDK-TKRTPHPLDSKTTSDVLRFVLEQYNALSWLTCTPATQDRQSCLPVHLAVLIQMYNAILNML-
>XP_039635968.1 med13-like_X1_Perca_fluv_LOC120545570
-----MTTTANWVANGASLEDCHSNIFSLAELTGIKWRCYSFRGSGEYGPVISAPAQDDPVLRSFMRCVQANLLCVWRR----KIKP-----------------DAKELWIFWWGEEPNLSDVIHHELEVAEEGLWECGLSYECRTLLFKAIHNLLERCLMDKGFVRIGKWFFKPHELEEKSLG--NSEHLSCSFSFFLHGESNVCTSVEIAQHQPAYHITEHHIRLAQTSISPVQVILSPYGLSGTLTGQAYKMSDPAARKLMEEWSYFYPIV------LQQKQ------------------GIGEKEKEEASQAYNRNCHAALEVIVGGVRMTYPAALVLIAQGDLP---V--EQPPPVPAAQ---------GLSREP--NHCSVPLTPPTSPQQPC------SADS---------------------GFVTSVSSV-PTSDSSMGVASISPKHSAK---KLTRQVVHQAWRECYLNQPQHVSNPP---TDMTP--KKEVPNGVTTWDFNDLGARASCSCSRLKQ---Q---KLNLTT------TSTANPQTSANP-------------------------TQSSGPS--LYP------PSLPKHKT-SDK---------TEKADKQSK-R-PAMIPFHHRLSVTQE-TSL--EQD--SSGG--PQLGG-LVALEPSLE---PLSSCKY-PK-SLSN--GRKAPESL--------LHSP-----------------------------MSPLP-----PTLSPHPRV-----QDPEV-LDG---------------------------------PLDMPVCQ-------DG----------------TSGLGLI------------------------------PSETAVYTALLKQRE------------NGASWWRGFRTPRTNK-TDYRPCELPA-DKL------EEV----KTEP--------------------------ATEGTPLKRLYTQTHKRFKISEDRLRDHIHTLGLFQQPGV-EALRE---PGDDPYDFK---EGD-----IEYTFSSSKRLKAQG----------REPSKKA--K---GEEI---------TSNGALPDGKDAMSIFNSAPKSD---------ESGQ-DDGAAKA-NPSLTREKDLVVNISDLDNIFDE-DEEEL------------------------------------------------------------GTVYPN-QHSTK--LPVS--TEDR----PLGKEGR----AAVPYPSTV---ADLQRMFPTPPSLEQH-PAFSPI-MTYRDTPSQEPPAPSGAADH-LLPLASTQFTEY-RMDIEEGMASPRQEDIKP-------------QIGSSMFGPFFCLPSQSLPPLKIPE-QCYYRPSWALMPKMEHFP-VMHPQNATFLRDGYTNMPSVNTLTDQEYGQMSAT-----------TASVGTT---------------AGIL--PSPATPRFSVPTPRTPRTPRGIN---AASSGQGSVKQD------VTELSSP-VSTPST-SLPLSSV-EPLAR---P--GPSLPEAHSLYAILLLSDSVLNVFKDRNFDSCCICACNMNVKGADVGVYIPD---------STCEDQY----RCMCGFSAIVNRRLAHGTGLFLEDELDIYGRT-SEVGRAAERRLALCRREP-AM-GDPRA----------KRPQDAA----PASPLVMILLQEHCSHPISSLASLH-LPLSCSCH-GRKG--------------ALLQSWMSEKQWADGSDACVDCYNALEQGLQYVDNHTGGKVDPAVVRSTALHSWPHTNV-VDMNMLSSQDMVRILLSLQPFLQDAIQKKRTGRTWENIQHVQGPLTWQQFHKMAGRGSYGSEESPEPLPIPTVLLGY--DREREFLALSPLALTFWEKLLLEPYGGQRDVAYVVLCPNSPSLLAAARAFFQELSAVYETCRLGKHRPLAQVSRDGLVRVG-----------------------EEVEP-EKLEELD-VDQWVTGPWVGQQHT--DNLSKLKLYAYACKQQLGPQLSVLPLDSSLL-LPPKV-QAPLNPTSSTQPSSSGQPQV-------------------WGPEGEQ--------------------APGTVCS-----------------------GNA----------------------------------------------------STTQ---------------------------------------------------------G-------ASSDIKG----PSSATPS------TNTP---AETPE-LT---AEQSRIGIPTVADSMESHANPPAIVIYIVDAFLSSSGARNEGGE--EEEVD-----EVE-----ASSIWLLGLLRCYTEMLQT-LPETMRPALVLQVVPCQYLLQPA-SGESHFYLQHLRSLSFSCYSQCRRLLPQQTHIKSLTGFGPVSTVNAVLKSPEH-PS-PLQLYTPPFILGPTRPKQPEAGEIWAELPPKYNVLFVGYCLSHDQRWILVSCTDQQGELLETSIINIDVP-NRLRRPKVSARKMGLQKLWEWCIGIIQMTSLPWRIVIGRLGRLGHGELKDWSSLLGEHSLHSIGRQLREACRMCGISA-ADSPSILSACLVAMEPQGSFVIMPDAVTMGSVFGRSTALNLQTSQLNTPQDASCTHILVFPTSATTQLAPSSY-PT------------------EDNNDDMF-DLPFP--DELENDIGHDM-MLITGNLHPSPN--TSPVPSPGSPSG--MGIGSH---FQHTKSQ------GERL---LSRDSPPEELKQQPLALGYYVSTAQA-NGLPHWFWASCPQAESQCPLFLKASLHHHISIA-----QSDE-L-VSDK-TKRTPHPLDSKTTSDVLRFVLEQYNALSWLTCTPATQDRQSCLPVHLAVLIQMYNAILNML-
>XP_028457423.1 med13-like_X1_Perca_flav_LOC114570955
-----MTTTANWVANGASLEDCHSNIFSLAELTGIKWRCYSFRGSGEYGPVISAPAQDDPVLRSFMRSVQANLLCVWRR----KIKP-----------------DAKELWIFWWGEEPNLSDVIHHELEVAEEGLWECGLSYECRTLLFKAIHNLLERCLMDKGFVRIGKWFFKPHELEEKSLG--NSEHLSCSFSFFLHGESNVCTSVEIAQHQPAYHITEHHIRLAQTSISPVQVILSPYGLSGTLTGQAYKMSDPAARKLMEEWSYFYPIV------LQQKQ------------------GLGEKEKEEASQTYNRNCHAALEVIVGGVRMTYPAALVLIAQGDLP---V--EQPPPVPAAQ---------GLSREP--NHCSVPLTPPTSPQQPC------SADS---------------------GFVTSVSSV-HTSDSSMGVASISPKHSAK---KLTRQVVHQAWRECYLNQPQHVSNPP---TDMTP--KKEVPNGVTTWDFNDLGARASCSCSRLKQ---Q---KLNLTT------PSTANPQTSANP-------------------------TQSSGPS--LYP------PSLPKHKT-SDK---------TEKADKQSK-R-PAMIPFHHRLSVTQE-TSL--EQD--SSGG--PQLGG-LVALEQSLE---PLSSCKY-PK-SLSN--GRKAPESL--------LHSP-----------------------------MSPLP-----PTLSPHPRV-----QDPEV-LDG---------------------------------PLDMPVCQ-------DG----------------TSGLGLI------------------------------PSETAVYTALLKQRE------------NGASWWRGFRTPRTNK-TDYRPCELPA-DKL------EEV----KTET--------------------------ATEGTPLKRLYTQTHKRFKISEDRLRDHIHTLGLFQQPGV-EALRE---PGDDPYDFK---EGD-----IEYTFSSSKRLKAQG----------REPSKKA--K---GEEI---------TSNGALPDGKDAMSIFNSAPKSD---------ESGQ-DDGVAKA-NPSLTREKDLVVNISDLDNIFDE-DEEEL------------------------------------------------------------GTVYPN-QHSTK--LPVS--TEDR----PLGKEGR----AAVPYPSTV---ADLQRMFPTPPSLEQH-PAFSPI-MTYRDTPSQEPPAPSGAADH-LLPLASTQFTEY-RMDIEEGMASPRQEDIKP-------------QIGSSMFGPFFCLPSQSLPPLKIPE-QCYYRPSWALMPKMEHFP-VMHPQNASFLRDGYTNMPSVNTLTDQEYGQMSAT-----------TASVGTT---------------AGIL--PSPATPRFSVPTPRTPRTPRGIN---AASSGQGSVKQD------GTELSSP-VSTPST-SLPLSSV-EPLAR---P--GPSLPEAHSLYAILLLSDSVLNVFKDRNFDSCCICACNMNVKGADVGVYIPD---------STCEDQY----RCMCGFSAIVNRRLAHGTGLFLEDELDIYGRT-SEVGRAAERRLALCRRDP-AM-GDPRA----------KRPQDAA----PASPLVMILLQEHCSHPISSLASLH-LPLSCSCH-GRKG--------------ALLQSWMCEKQWADGSDACVDCYNALEQGLQYVDNHTGGKVDPAVVRSTALHSWPHTNV-VDMNMLSSQDMVRILLSLQPFLQDAIQKKRTGRTWENIQHVQGPLTWQQFHKMAGRGSYGSEESPEPLPIPTVLLGY--DREREFLALSPLALTFWEKLLLEPYGGQRDVAYVVLCPNSPSLLAAARAFFQELSAVYETCRLGKHRPLAQVSRDGLLRVG-----------------------EEVEP-EKLEELD-VDQWVTGPWVGQQHT--DNLSKLKLYAYACKQQLGPQLSVLPLDSSLL-LPPKV-QAPLNPTSSTQPASSGQPQV-------------------WGPEGEQ--------------------APGTVSS-----------------------GNA----------------------------------------------------STTQ---------------------------------------------------------G-------ASSDIKG----PSSATPS------TNTP---AETPE-LT---AEQSRIGIPTVADSMESHANPPAIVIYIVDAFLSSSGARNEGGE--EEEVD-----EVE-----ASSIWLLGLLRCYTEMLQT-LPETMRPALVLQVVPCQYLLQPA-SGESHFYLQHLRSLSFSCYSQCRRLLPQQTHIKSLTGFGPVSTVNAVLKSPEH-PS-PLQLYTPPFILGPTRPKQPEAGEIWAELPPKYNVLFVGYCLSHDQRWILVSCTDQQGELLETSIINIDVP-NRLRRPKVSARKMGLQKLWEWCIGIIQMTSLPWRIVIGRLGRLGHGELKDWSSLLGEHSLHSIGRQLREACRMCGISA-ADSPSILSACLVAMEPQGSFVIMPDAVTMGSVFGRSTALNLQTSQLNTPQDASCTHILVFPTSATTQLAPSSY-PT------------------EDNNDDMF-DLPFP--DELENDIGHDM-MLITGNLHPSPN--TSPVPSPGSPSG--MGIGSH---FQHTKSQ------GERL---LSRDSPPEELKQQPLALGYYVSTAQA-NGLPHWFWASCPQAESQCPLFLKASLHHHISIA-----QSDE-L-VSDK-TKRTPHPLDSKTTSDVLRFVLEQYNALSWLTCTPATQDRQSCLPVHLAVLIQMYNAILNML-
>XP_039628252.1_med13-like_X1_Polypterus_senegalus_120541053
-----MTASANWVANGASLEDCHSNLFSLAELTGIKWRRYRFRGNGECGPVISAPAHDDPVLRSFTRCVHANLLCVWRRYVKPDAKP-----------------DAKELWIFWWGEEPNLVDIIHHELEVAEEGLWESGLSYECRTLLFKAIHNLLERCLMDKRFVRIGKWFVKPYEKEEKTAN--NSEHLSCAFTFFLHGESNVCTSVEIAQHQPVYLINEEHITFAQNASSPFQVILSPYGLSGTLTGQAYKMSDPAVRKLMEEWCYFYPMV------LQKQE--------G--------------KKEECELGYDSSSHVAVEVIVGGVRMVYPSAFVLIAQSDIP------QAQPLSAQGV-----------MREP--TSCGIPLTPPTSPEQTC------TGES---------------------GIQTVLNGL-PPQE-GIVGNTYSPKHTGK---TLTNQAVQHVWKECYMNTCQYKVTVS---GDMNP--DEVVSNGAPEWSFMSPAGRVSCCCSRQKL---Q---KQRQPPAVS---RTSSNPPLGSNP-------------------------APPATAP--LPP------PAPSKHKV-LDK---------VDKLEKQPK-R-LLMTPFHHRASVCED-FSL--DQDPASAGT--QKLA--ITTVDPPME---VLPGRKY-PK-QLQA--PGKAPDSP--------MHSP-----------------------------VSPLP-----PTLSPHPRS-----QDTEG-LET---------------------------------AVSLPVYH-----------------------ELPPGPKPP-----------------------------EPSDTTLYAAPLATGK------------EGTGWWRDFVVPMAEG-TEFRPPELHA-DRA------EV-----KVEA--------------------------ATEGIALKRLFAQPYKRFKVSEDRVREHVQSLGYLDHTSV-EGRVD-ICDPGDPYTFV---DED-----IEYRFTN-KRGKGPC--------QDRDPSKKG--K---AEDGFNSREATP-SNSTPVPDGKDAMSIFSPAPKSE---------DSRQ-DSASAKA-NPSLTRETDLVVLISDLENIFDNSDEDEL------------------------------------------------------------GAT----SSTQRLSKPPP--AEDR----PLGKDVK----AAVPYPPTV---ADLQRMFPTPPSLEQH-PAFSPV-MTYRDVLNSEPPSSLTAVDN--TIASGIHLSEF-KMEVEEGLASPKPEEIKD-FSFVFQPLPLQPVVGSSMFAPLRTLPSQCLPPIKLPE-SCFYRPSWSVPPKMEQLP--PLPQHASFTRDGYVNVPSVGSPLEQDYTQMSTP-QTSTPAAANSTASASNA----------------GVLPSPSPATPRFSVPTPRTPRTPRTPRAG-GPASGQGSVKYD------GTDLCSP-ASTPST-SRPLSSV-EPSAL---P----PLPEAHSLYVVLILSDSVLNIFKDRNFDSCCICACNMNVKGADVGLYIPD---------STREDQY----PCMCGFSAIVNRRLAHGAGLFLEDELDIFGRG-SEVGQAAERRLALCRRTSP-----------------------------EPPTPLLILLQEQCSRPLYSLSSLD-QSAACSCP-GRQG--------------ALAQSWAADKLWADSSDLCEECFNALEQGQQYVDNPAGGKVNRVLVRSSGLHPWSHTSV-LDISMLSSQDVVHMLLSLQPFLQDAIQKKRTGRTWENIQHVQGPLTWQQFHKMAGRGSYGSDESPEPLPIPTLLVGY----DRDFLTLSPLALPFWEKLLLEPYGGQRDAAFLVVCPDNDALIDGANNFFRDLSAVYETCRLGKHRPLSKISRDGIIRVG------------------------SLDS-QHLAEEP-EDEWIAQPWGSDGED--DNLSKLRLYAHTCRNQLAPQLATLSLDSSLL-LPPKP-QPVAAANQASSGLLPPPPPP-----------------PPPPPSAGAAGTTVG--------------STVTPVSTASGASQPSLPVVGGSQ------GQN--------------GAERTQGNSTAGSV-----------AAPEAENGQNSTPAAPA-----------------------------------------------------------------AAAATTA----PPPPPPP--------PP---QEGQE-NS---AERERIGIPTEADSADSHAHPPAIVVYVVDPFLC------------SAEEE-----EAE-----PGSVWLLGLLRCYTDVLQS-LPEALRPALVLQVVPCQYLLQPV-KDDHMHYIQQLRSLAFSVYSQCRRLLPVQTHIKSLTGFGPASTIENILKNPEQHPC-PLPLYSPPFVLSPMRNKQPELGEAAGEAMQHFGVLFVGYCLSHDQRWLLASCTDQHGELLETCVINIDIP-NRARRTKVSARKMGLQKVWDWCVGIIQMTSLPWRVVIGRLGRLGHGELKDWSILLGESSLQSITRQLKETCRICGISP-SDSPSILSACLVAMEPQGSFVVMPDAVTMGSVFGRSTALNLQTSQLNTPQDASCTHILVFPTSATT---SETY-TSED--------NPGA--AVLSPSDDMF-YLPFP--DELENYIESEM-MLITRNLHPSPN--SSPVPSPGSPSG--IGGGCH---FQQSRGQ------GERL---LSREA-PEELKQQPLALGYYVSTAKA-EDLPQWFWASCPQAQYQCPLFLKASLHHHISIA-----HMDE-L-AANKNSQRTSHPLDSKITSEVLRFVLEQYNALSWLTCSPASQDRRSCLPVHFVVLTQMYNAILNML-
>XP_015221754.2 med13-like_X1_Lepisosteus_102697457
-----MTAAANWVANGASLEDCHSNLFSLAELTGIKWRRYSFRGNGDCGPVISAPAQDDPILRSFTRCVQANLLCVWRR----DVKP-----------------EAKELWIFWWGEEPNLADIIHHELEVAEEGLWESGLSYECRTLLFKAIHNLLERCLMDKDFVRIGKWFVKPYEPEEKNLN--NSEHLSCAFTFFLHGESNVCTSVEIARHQPAYRINEDHIALAQTSSSPFQVILSPYGLNGTLTGQAYKMSDPAVRKLMEEWCYFYPMV------LRKRE----------------------SEREDAEPGYDNDSHVAVEVIVGGVRMVYPAAFVLVAQGDLP---M--FQAPTVSGSQ---------GATRDP--SNASVPLTPPTSPEQPC------TDDT---------------------GFQTTVSSS-PGQEGGICTTTPSPKHSGR---KLSNQALHQAWKECYLNKTHHKRTLS---GSMTP--EEEVPNSVPTWDFIDQAQRAPCCCSRHKS---Q---KQRQMSALG---RPPANSQPGANP-------------------------TPPAAPS--LPP------PAPSKHKV-ADK---------PEKTEKQPK-R-LAMTPFHHRLSLSQE-ACL--EQD--PASG--QKLG--LVALEPPLD---VLPSCKF-PK-PLPA--TGKVPDSP--------VHSP-----------------------------VSPLP-----PTLSPHPRM-----QDPEV-LEP---------------------------------PVGLPPCP-------------------------EVPLGPR---------------------------LPEPSESTLYVAPLSFSE------------AGGGWWKGYKLPSSDT-PEFRPSDVHC-ERA------EL-----KPDA--------------------------ATEGAALKRLFTQSHKRFKISEERVRKQVRTLGLLEQPGI-EGLGG-PGESSDPYAFV---DTE-----IEYIFTSSKRVKGVG--------QERDPCRKV--K---GEEMTS-------GNSNPVPDGKDAMSIFSTAPKSD---------DSRQ-DSAAAKA-NPSLTRETDLVVLISDLENIFDNSDEDEL------------------------------------------------------------GTTSPT-RQSTR--APAA-GAEDR----PLGKDGR----TTVPYPPTV---ADLQRMFPTPPSLEQH-PAFSPV-MTYRDALSAEPPPGMAGAENHLGTLSTAQLSEF-KMEVEEGLASPKPEDIKD-FSYVFCVPPVQLQLGCSMFAPLRTLPSQCLPPLKVPE-TCYYRPSWALPPKMEQLP---LPPHVPFTRDGYVNVPSVGSLMDQDYI--STP-QMGTPVAANSAASTGNT---------------GGVL--PSPATPRFSVPTPRTPRTPRGV----GTASGQGSVKHE------GTEPGSP-GSTPST-SRPLSSV-EPLAL---P----ALPEAHSLYTVLLLSDSVLNIFKDRNFDSCCICACNMNVKGADVGLYIPD---------STREDQY----RCMCGFSAIINRRLAHGTGLFLEDELDIFGRG-SEVARAAERQLALCRRTS-PI-GDPTA----------KRPQD-------PPSSVLVLLQEQCSRPISSLSSLH-HPPTCSCH-GRQG--------------ALLQSWAADKLWADGSDPCAECYNALVHGQQYVDNPAGGKVDQATVRSSALHSWPHTNV-LDISMLSSQDVVRMLLSLQPFLQDAIQKKRTGRTWENIQHVQGPLTWQQFHKMAGRGSYGSEESPEPLPIPTLLLGY----DRDFLALSPLALPFWEKLLLEPYGGQRDVAFLVVCPDSEALTAGARGFFRELSAVYETCRLGKHRPLAKVSRDGLVRVG------------------------TLDP-QKLAEEL-VDEWFSEPWASEHDD--DNLTKLKLYAHACRQQLAPQLAALSLDSSLL-LPPKP-QPPPPP-PAAPPNLGSQSSA-----------------------------------------------PPGGTT--GAS--ATSTPSGATP------GQG--------------------------------------------------GAETPQ---------------------------------------------------------G-------GAGDPEN----GQSTAPT------PAPP---AESQE-SC---AERERIGIPTEAESADSHAHPPAIVLYVVDPFLCRAG---------GEEDE-----EAE-----PGSTWVLGLLRCYTDILQS-LPESLQPALALQVVPCQYLLQPV-SGESSHYIQHLRSLAFSTYSQCRRLLPTQTHIKSLTGFGPASIVHAVLKNPER-PS-PLQLYSPPFVLGPTRSKQLELGEAWGEGVPRYSVLFVGYCLSHDQRWILVSCTDQQGELLDTCIINIDVP-NRARRTKVSARKMGLQKVWEWCIGIIQMTSLPWRVVIGRLGRLGHGELKDWSMLLGECALHSISRHLRDTCRMCGISA-SDSPSILSACLVAMEPQGSFVVMPDAVTMGSVFGRSTALNLQTSQLNTPQDASCTHILVFPTSATTQVAPGTY-PT------------------EDNPDDMF-DLPFP--DELENDIGNDM-MLITGNLHPSPN--SSPVPSPGSPSG--MGGGSH---FQHTRSQ------GERL---LSRDA-PEELKQQPLALGYYVSTAKA-EDLPQWFWASCPQAQNQCPLFLKASLHHHISIA-----QTDD-F-ISNKTSQRTPHPLDSKTTSDVLRFVLEQYNALSWLTCSPATQDRRSCLPVHFAVLTQMYNAILNML-
>XP_043924194.1_med13-like_X1_Protopterus_annectens_122799298
-----MTAATNWAANGASLEDCHSNLFSLAELTGIKWRRYNFKGHGDCGPVISAPAQDDPILQSFIRCLQSNLLCVWRR----DVKP-----------------ECKELWIFWWGEEPNLGDMIHPELQMVEEGFWENGLPYECRTLLFKAIHNLLERCLMEKNFVRLGKWFVRPYEKEEQSIN--KSEHLSCAFMFFLHGESNVCTSVEIAQHQPVYKIDEEHIALAQSSVTPLQVILSPYGLSGTLTGQAYKMSDPATRKLMEDWHHFYPVV------LKKKE-----------------------VLKEEEGTAYDDSHVAVEVIVGGVRMIYPASFILIPESDIP---Q--LMNTAAVGGQ-GGTSHQGFSIGKDT--ASCTMPLTPPTSPEQGV------MGES---------------------GGTSVTA---SHLEQEGVTSLQSPKHSGNPPSRLNRQMVQRTWREFTLRKSHHR-----ALSNANP--EDESPSTTPPWDFQEPSKRVACSCSRHKL---L---KQRSANGSS---RPPSVSQPGFSTAPSSSSS------------------SSSSSSSSSLPP------PASSKHKT-IEK---------QEKVDKVQK-R--PMTPFHHRPFVSDE-LYM--EQE--RPA---QKLG--LSGIDPSLE---VSSSRKY-SK-QISI--SSESQNKSTHVNPMDSPHSP-----------------------------ISPLP-----PTLSPQPRG-----QESEA-LDP------------------------------TSAPVNPSIFTNGLELHSVP--------------ALDDRTSLL---SQRLP------------------VIQEVSETVLYCSALSQNQ------------ESSSKWKSYNVPTYNG-LDFRIPELQS-DIH------DV-----TMEG--------------------------NSDRSTLKRLLAQPNKRFKILEEQRQGKMQTTSYFDHLDVTPQVVDSLGDAGDPYTFV---DGE-----IEYRFTDRPKNKLYA---------EKDLSKKV--K---PEDGFGSKEILPVGHTTPVPEGKDAMSIFSSAPKTD---------HGQ--DSAAAKAATSSLMQVKDLAVSLNDLDNIFDNSDDEDLVQPQIWRSRSTPRHSQAATHINASKGHSPSALSEESNNRNGKSNSVNKQLHEVQFDQGTTTTLNPGASPAHVTSKLSVVSSEDR----SLGKDGR----TAVPYPPTV---ADLQRMFPTPPSLEQH-PAFSPV-MYYKDGIGSEMIPGVSAADSTVTSMSAAHLTDF-KLEVEEALGSPKPEEIKNYYSYVYEMQDVGPFMGSSMFAPLKVLPSYCLPSLKITD-SCVYRPSWSLPAKVVQLP---ISVTTPFHRDGYTNVPSVGSLGDQDYIQTNTP-QMSTPVATSSTAPPSNS--------------GAGIL--PSPATPRFSVPTPRTPRTPRTPRGT-GPASGQGSVKYD------STDLCSP-ASTPST-TRPLNSV-EPGTI---Q----PIPEAHSLYVSLILSDSVMNIFKDRNFDSCCICACNMNIKGEDVRLYIPD---------SSKEDQY----RCTCGFSAIVNRKLGYSSGLFIEDEMDIFGWG-SEIGQLAERRLMICRTATMSL-ANGDP----------KRMKE-------PPVSLLILLQEQCTRPFTSLSSID-----SITATQRTS--------------LLSVDWCSDKLLADGSDSCTECFNALEQGRQYVDNASSGKVDEALLRSTVLHSWPHSNV-LDISRLSSQDVVRMLFFLQPVLQDAIQKKRSGRTWENIQHVQGPLTWQQFHKMAGRGSYGSEESPEPLPIPALLVGN----DKEFLTISPFALPFWERLLLEPYGSSRDIAYIVVCPENEALLAGAKTFFRDLSAVYEMCRLGKHRPICKVLHDGIMQVG------------------------KAPV-ETASEAS-MEEGCTDSWNREE-S--DNHAKLKLYVHICRHRLASYLATLQLDNSLF-VPPKH-QPLISASGPQSNTSASTTPS-----------------SAGGPSAPSTSGTVN-------------LTPSNGVT---------AGSTPAIP------GAS------------ISASSATSGLSHLGTT-----PTSGFSNNLPGQNTEGTDRGTAA---------------------------------------------------------N-------SGGDSES----SQSSSQH-------------SETQE-ST---TERERIGIPTEPESADSNTYSPAVVIYLLDPFTY-------------TSEE-----ECP-----SSNPW-ITLMQCFSEVLEN-MPESTRHSFVLQIVPCQYILQPV-KDEHASYSQHLKSLAFSVYSQCRRSLPTQIHIRSLTGFGPGASIEMVLKNPER-PS-LIQVYSPPFILAPVKDKQAEPGDTFGEANQKYNVLFVGYCLSHDQRWLLASCTDLQGELLETCTVNIDVPTSRLRRSKVSARKMGLQKLWEWCIGIIQMTSLPWRVVIGRLGRLGHGELKDWSILLGECSLQSISKQLKETCKLCGISA-ADSPTIVSACLVAMEPQGSFVVMPDAVTMGSVFGRSTALNLQTSQLNTPQDASCTHILVFPTSATIQVASSNY-P-----------NEDG--FSPNNVEDMF-DLPFP--DDMDNDIG----ILITGNLHSPPN--SSPVPSPGSPSFSIIGVGPH---YQHSRSQ------GERL---LSREA-PEELKQQPLALGYYVSTAKA-ESLPQWFWSSCPQAQNQCPLFLKASLHHHISVA-----QSDE-L-ISSKNSQRVPHPLDSKTTSDVLRFVLEQYNALSWLTCNPSTADRRSCLPVHFVVLTQMYNAIMNIL-
>XP_064424327.1_med13-like_X1_Latimeria_102355048
-----MTAAANWVANGASLEDCHSNLFSLAELTGIKWRRYNFQGHGDCGPIISAPAQDDPVLQSFIRCLQANLLCVWRR----DVKP-----------------DCKELWIFWWGDEPNLVDVIHHELHMVEEGLWENGLPYDCRTLLFKAIHNLLERCLMDKSFVRIGKWFVKPYEKNEKPVN--KSEHLSCAFTFFLHGDSNVCTSVEIAQHQPLYLVNEEHIALAQSAASPFQVILSPYGLSGTLTGQAYKMSDPATRKLLEEWQYFYPMV------LKKKE----------------------GVKEEASMEYDDDSPVAVEVIIGGVRMVYPSAFVLISQNDIP---V--SQSVSSAGGQ-LSFGQLGLGSIKES--NSCGMPLTPPTSPEQAN------LGEM---------------------GGLQTTVSHLPGQ--EGAAGLQSPKRLGKIPQ----QMVHRVWKECNLSKVQPRRTQA---ANGNP--EEEACNNVPAWDFVEPAKRVTCSCYRHKL---L---KQRNAVGPS---RPQTTSQPGFNGGG-----------------------SSSSSSS--LPP------PASSKHKT-TDK---------QEKGDKQQK-R--PMTPFHHRPSVTEE-LCM--EQD---PSG--QKLS--LAGIDPSLD---VHGSRKF-PK-QV----PETLQSKPINLNPMDSPHSP-----------------------------GSPLP-----PTLSPQPRG-----QEAEV-LDP------------------------------TSVPMNPALYGNGLELRPVP--------------SLDDRTAIL---AQRLP------------------LMQEVSETALYCGAIGS--------------HSQEWWQGFSLPSSED-TGFRTPKLHG-DIC------DL-----KQEA--------------------------NTDSSALKRLLAQPNKRFKILEERIQAQVESLNYMDPSRLIQQLGDSSGEASDPYTFV---DGD-----IKYSFTSSKKYK-IG--------TEKDPMKKA--K---SEEGFITRETPLPGHPAAVPDGKDAMSIFSPTPKNA---------DARQ-DGALSRTVPTSLMRETDLVVSLNDLDNIFDNSDEDEL------------------------------------------------------------GAVSPA-LPSAK--MAAV-GMEDR----QLGKDGR----AAGPYLPTV---ADLQRMFPTPPSLEQH-PAFSPV-MSYKDGISSETGTGLIVMDNPIINMATAQLAEY-KMEVEDGLGSPKPEEIKD-FSYVHKAVTVQPFIGSSVFAPLKTLPSQCLPPLKALD-SCLYRPSWAIPPKIEHLP---LPPAAPFIRDGYVNVPSVGSLADQDYIQMNTP-QISTPVAVSSTAPASNS--------------GAGVL--PSPATPRFSVPTPRTPRTPRTPRGV-STASGQGSVKYD------GTDLCSP-ASTPST-TRPLNSV-EPATV---Q----SIPEAHSLYVTLILSDSVMNIFKDRNFDSCCICACNMNIKGADVGLYIPD---------SSNEDQY----RCTCGFSAIMNRKLGYNSGLFIEDEMDIFGRG-SEMGQAAERRLMMCRTTALPQ-TGDGN----------KRPQD-------PPPNLLILLQDQCTRLFTSLSSID-----CISSRNRPA--------------LPLGTWLYDKLRADGSDCCTECFNALEQGRQYVDNPTGGKVDEALVRSTSLHYWPHTNV-LDISMLSSQDVVRMLLSLQPFLQDAIQKKRTGRTWENIQHVQGPLTWQQFHKMAGRGSYGSEESPEPLPIPTLLVGY----DKDFLTISPFALPFWERLLLDPYGGQRDVAYLVVCPENEAMLDEARTFFRDLSAVYEMCRLGQHRPICKVLRDGIMRVG------------------------KNAA-QKLSEEP-VDEWFSQPWSSEE-S--DNHSKLKLYAQVCRHHLAPYLATLQLDNGLL-IPPKH-QPSSNTSSTQSQAAPGNTGS-----------------CPSNPEVAPAPGPTG---------------SGVNSTSSTGSINATSGTSGMSS------GSI----------SGSSVPPASSTVPGLNLM-----GVAPPSSGFGGSVGTNPMQNANP-----------------------------------------------------------------TANSVDR----PQGSTPS-MGGEAEAGQNSMQQQQE-GQENATDRERIGIPTEAESADSNTYPPAVVIYIVDPFTY-------------TSDE-----ESP-----TANMWLLGLMRCYTEMLDN-LPENMRNSFILQIVPCQYLLQPV-KDDHVFYSQHLKSLAFSIYSQCRRPLPTQIHIKSLTGFGPAASIEMVLKNPER-PS-PIQLYSAPFILAPIKDKHTELGETFGEASQKYNVLFVGYCLSHDQRWLLASCTDLHGELLETCIVNIDVP-NRARRNKTSARNKGLKKLWEWCIGIIQMTSVQWRVVIGRLGRVGHGELKDWSILLGECSLQSISKQLKETCKMCGISA-GDSPSILSACLVAMEPQGSFVVMPDAVTMGSVFGRSTALNMQTSQLNTPQDASCTHILVFPMSATIQVAPANY-PN------------------EDGLSPINDDMFDLQFDEMDNDIG----IFI-----TSPN--SSPVPSPGSPSG--IGGSSH---FQHSRSQ------GERL----SSKEAPEELKQQPLALGYYVSTAKA-ENLPHWFWSSCPQAQNQCPLFLKASLHHHISIA-----QTDE-L-LSSKKPQRVPHPLDSKTTSDVLRFVLEQYNALSWLMCNPATHDRRSCLPLHFVVLTQMYNAIMNLL-
>XP_032899015.1_med13-like_X1_Amblyraja_116987249
------MTAANWVANGASLEDCHSNLFSLAELTGIKWRRYSFQGLGSCGPIISAPAQDDPILQTFIRCLQANLLCVWRR----DVRP-----------------EAKELWIYWWGEEPNLVDIIHHELRVVDAGLWENGLTYECRTLLFKAIHNLLERCLMEKNFVRIGKWFVKPYEKNEKPVN--KSEHLSCSFTFFLHGESNVCTSVEIAQHQPVYLVNEEHINVALSSATPFQVIISPFGLNGTLTGQTYKMSDPATRKLIEEWQYFYPMV------LKKKE-----------------------IKEEEEMDCDDDFPVAVEVIVGGVRMVYPSAFVLIPQGDIP---I--ISNAATAGGQ--TNPTQGPGSVKDA--NSCGLPLTPPTSPEQTI------IAGD---------------------AVVQSVVSH-VSGQ-EGSVNSTSPKHCGKIPPKITNQMIQKVWKECNLNKTQLKRHST----GEKS--EEEVASNAAAWDFTEPGQRVNCSCSRQKL---Q---KQRGATGTN---RPPSISQP-----------------------------GFNTGLPCASLP-----SSASSKHKT-NEK---------QEKGDKQQK-R--PMTPFHHRPSLTDE-LCM--EQD---PTG--QKLG--LVGIDVPLE---MQNNRKY-GK-PASG--PPGNQSKPLNLNPMDSPHSP-----------------------------ISPLP-----PTLSPQPMG-----PEAEG-LEG------------------------------APVPINPLLYSNGMELQAIP--------------SLDDKTGLL---SQRLP------------------PVPEVSETTLYNGITAQNL----ES------SDKVSWQCYKTLSCAE-REFRPPELHC-DRC------DS-----KMD---------------------------NADGSALRRLLAQPHKRFKVSEERRQVHIQEINYLDPTRLMQQHSEGPGELNDPYTFV---DGD-----IEYSFTSIKKFK-LG--------TEKDASKKS--QQNKLEDGFGTRETPP-THATQLPDGKDAMSIFSTAPKSE-----------SR-QSPTGRTLPASLTRETDLVVSYNDLDNLFDNSDDEEN------------------------------------------------------------GT-----CPTRS--KPAHAGSEDR----AVGKDVK----TTGPYPPTV---ADLQRMFPTPPSLEQH-PAFSPV-MNYKDGVNSEMVAGINSVENPMNSISASQFTEF-KMEVEDGLGSPKPEEITD-FSFVHKPPKAKAFVGSSMFAPLKAVPSQCLAPLKIPD-ACIYRPSWAIPPKIEQLP---VPSSASLIRDGYVNVPSVGSLTE-DYIQMNTP-QMSTPLAVSSTAPASNS--------------GAGIL--PSPATPRFSVPTPRTPRTPRTPRGA-GTASGQGSVKYD------SADLCSP-ASTPST-TRPLNSV-EPATI---Q----SIPQAHSLYVTLILSDSVMNFFKDRNFDSCCICVCDT--KGADVDLYIPD---------PTNEVQN----PCTCGFSAVVNRRLGYNAGLFLEDEFDIFGRT-SEVGQAAERRLILCRNSMEPQ-GCEGS----------KRPQD-------PTSNLLFLIQDQSTGPFTSLSSLD-----YISF-DRSA--------------LQSANWNYDKLRADNSDSCTECFNALEQGRQYVDNPSGGRLDETLIRSRSLHPWPNSNV-LDVSILSSQDVVRMLLSLQPFLQDAIQKKRTGRTWENIQHVQGPLTWQQFHKI-GRGSYGAEESPEPLPIPTLLLGY----DKDFLMISPFALPFWEKLLLEPYGSQRDVAYIVVCPENEALLTGAKNFFRDLSAVYETCRLGEHRPICKVLRDGIMRVG------------------------QSSA-KKLADES-VDDWFSQAWMNDE-S--DNLAKLKLYAQVCRHHLAPYLATLQLDNSLL-IPPKH-QPTASS-GTQGQATPGAGGP---------------SSGTGGTSAPATTGTTV--------------TSTISTG--SNT--ATTGNSGVGS------GST------GTCCTSTSTTTTTTTTTPVLHQTG-------TTSSTAGFSGTVGSASLPS---------------------------------------------------------G------SSGTSAER----PQGSTPSVSGDLDVQTSAQQQEVQE-ST---TERERIGIPTEPESADSNAYPPAVVIYLVDPFTY-------------SSDE-----ETS-----FTSGSLLGLLRCYMEMLDN-LPEHMRNAFTVRIVPCQYLLQPV-KDDHSFYIQHLKSLAFSVYTQCRRPLPTQIHIKSLTGFGPASTIEMTLKHPER-PH-PIQVYSPPYILAPIKDKQTELGETFGEASQKYNVLFVGYCLSHDQRWLLASCTDLHGELLETCILNIDVP-NRSRRSKVPARKIGLQKLWEWCVGIMQMTSVPWRIVMGTLGRVGHGELKDWSILIGRRSLQSTSKQLKETCTMCGISA-ADSPTILSACLVALEPQGSFVVMPDAVTMGSVFGRGTALNLQTSQLNTPQDASCTHILVFPTSAATVVANTEA------------------LEGLGNQDGI--GILDE--DIFAEDFDNDIRILI-----------TGNLTSPDSPTG----ASSQ---FQHSSEA-GRGQGGERLLSTEVHEEVANVL-QQPLALGYFVSTAKA-ENLPQWFWSACPHAQNQCPLFLKASLHHHVSLA-----QSDE-L-LPGK--HTHPHPLDSNRTSDVLRFVLEQYNALSWLNCNPATQDRQSCLPVHFVVLTQMYNAIMNLL-
>XP_007900522.2_med13-like_Callorhinchus_103184376
------MTAANWVANGASLEDCHSNLFSLAELTGIKWRRYSFQGLGGCGPIISAPAQDDPILQTFIRCLQANLLCVWRR----DVRP-----------------EAKELWIYWWGEEPNLVDIIHHELRVVEDGLWENGLTYECRTLLFKAIHNLLERCLMDKNFVRIGKWFVKPYEKNEKPVN--KSEHLSCSFSFFLHGESNVCTSVEIAQHQPVYLVNEEHINVALSATSPFQVIISPFGLSGTLTGQTYKMSDPATRKLIEEWQYFYPMV------LKKKE-----------------------TKEEEELDCDDDFPVAVEVIVGGVRMVYPSAFVLIPQSDIP------VVPSGTNGGG-HTNVTAAPGSMKDT--INCGMPLTPPTSPEQTI------IGD----------------------GVAQTVVSHMPGQ--EGTVNTSSPKHCGKIPQRVTNQMVQKVWKECNLNKTQIKRRHS---TSENS--EEEVASNASSWDFTEPGQRVNCSCSRQKL---L---KQRSTMGTN---RPPSISQPGFTAGL-----------------------PSSSSLP--SSA--------SSKHKT-NEK---------QEKGDKQQK-R--PMTPFHHRPSLTDE-LCL--EQD---PTG--QKLG--LVGIDVSLD---MHSNRKY-GK-PASG--PTGNQSKPLNLNPMDSPHSP-----------------------------ISPLP-----PTLSPQPRG-----PDAES-LEG------------------------------APVAINPLLYGNSLELQAIP--------------SLDDKTGLL---SQRLP------------------PVPEVSETTLYNGITAQNS----EL------LDNPSWQCYKTPTQEE-GEFRPPELHC-DRC------DN-----KMD---------------------------NSDVSALRRLLAQPNKRFKVSEERIQMHIQTFNYMDPTRLMQQHGEGPGELNDPYTFV---DGD-----IEYSFTSNKKYR-----------MEKDAARKS--QQNKVEDGFSSRETPP-GHAGQLPEGKDAMSIFNTAPKS----------ETRQ-SPTSGRTGSTSLTRETDLVVSLNDLDNLFDNSDDEEN------------------------------------------------------------GT-----ASPARLSKQVAVGSEDR----PIGKDVK----TTGPYPPTV---ADLQRMFPTPPSLEQH-PAFSPV-MNYKDGVNSEMAAGMNSGDNTVTSMTATSFSDF-KMEVEDGLGSPKPEEIKD-FSYVHKPPKAKAFVGSSLFAPLKALPSQCLPPLKVPE-ACVYRPSWAIPPKIEQLP---VPPSASFSRDGYVNVPSVGSLTE-DYIQMNTP-QVSTPLAVSSTAPASNS--------------GAGIL--PSPATPRFSVPTPRTPRTPRTPRGG-GTASGQGSVKYD------SADLCSP-ASTPST-MRPLNSV-EPATI---Q----SIPQAHSLYVTLILSDSVMNFFKDRNFDSCCICACNMNIKGADVGLYIPD---------PTNEAQF----GCTCGFSAVINRRLGYNAGLFLEDEFDIFGRN-SEIGQAAERRLTLCRTSIVPQ-GIDGS----------KRPQD-------PTSNLVFLIQDQCTGPFTSLSSLD-----YISL-DRPA--------------LHSANWNYDKLRADGSDSCTECFNALEQGRQYVDNPSGGRVDESLIRSTGLHPWPNINV-LDVSVLSSQDVVRMLLSLQPFLQDAIQKKRTGRTWENIQHVQGPLTWQQFHKMAGRGSYGSEESPEPLPIPTLLLGY----DKDFLMISPFALPFWEKLLLEPYGSQRDVAYIVVCPENEALLTGAKNFFRDLSSVYETCRLGEHRPICKVLRDGIMRVG------------------------KSSA-KKLADES-VDEWFSQAWLSDE-N--DNLAKLKLFAQVCRHHLAPYLATLQLDNSLL-IPPKF-QPSAPSSSGSQGPAAAGNGG-----------------ALPAPGSTSAPVTTS--------------GTTVTSTMSTSSSTVTTGSSGVAS------GSL------------TTSSTSTTSTTTTTTPSLHQTGTVSSSSGFGGAVGAVPVQSGNS---------------------------------------------------------GNNAERPPGNVPSGG---GDPETTQT------AAQQ---QEVQE-ST---TERERIGIPTEPESADSNAYPPAVVIYIVDPFTY-------------SSEE-----ESS-----FTSVWLLGLLRCYTEMLDN-LPEHMRNAFNIQIVPCQYLLQPV-KDDHTFYIQHLKSLAFSVYTQCRRPLPTQIHIKSLTGFGPASTIDMTLKNSER-PH-PIQVYSPPYILAPIKDKQTELGETFGEASQKYNVLFVGYCLSHDQRWLLASCTDLHGELLETCILNIDVP-NRARRTKVPARKIGLQKLWEWCVGIMQMTSLPWRIVMGRLGRVGHGELKDWSILIGRRSLQSTSKQLKETCKMCGISA-ADSPTILSACLVSLEPQGSFVVMPDAVTMGSVFGRGTALNLQTSQLNTPQDASCTHILVFPTSAATQVAAANY-QT----------EALEVLGFSANPDGM--GILDE--DIFADDLDNDIRILITGNLHPSPT--SSPVPSPGSPTG--TGAGSH---FQQISEA-GRGQGGERLLSTEAHEEVANVL-QQPLALGYFVSTAKA-ENLPQWFWSACPHAQNQCPLFLKASLHHHVSLA-----QSDE-L-LPGK--HSHPHPLDSNRTSDVLRFVLEQYNALSWLNCNPATQDRQSCLPVHFVVLTQMYNAIMNLL-
