# Supplementary material for: The subunit composition of the mammalian Mediator complex is not conserved in all vertebrates: Insights from evolutionary plasticity of fish genomes
Source: Protein Sci. 2026 Apr 11;35(5):e70566. doi: 10.1002/pro.70566 (PMC13069492; doi:10.1002/pro.70566)
Supplement: Supplementary file 6 — Table S3. Results of the protein parameters analysis with ProtParam (Expasy). [file PRO-35-e70566-s001.xlsx]

## Sheet: TabS2
Tab S2	Physical and chemical parameters computed by ProtParam tool (Expasy) for proteins produced by three med13 paralogs
	XP_031166903.1 med13a 116058278	XP_031152306.1 med13b 116047565	XP_031133667.1 med13l 116034974
	Number of amino acids: 2174	Number of amino acids: 2118	Number of amino acids: 2107
	Theoretical pI: 5.63	Theoretical pI: 5.60	Theoretical pI: 5.64
	Molecular weight: 238123.28	Molecular weight: 232756.18	Molecular weight: 231465.22
	Amino acid composition:	Amino acid composition:	Amino acid composition:
	Ala (A) 124 5.7%	Ala (A) 115 5.4%	Ala (A) 145 6.9%
	Arg (R) 101 4.6%	Arg (R) 88 4.2%	Arg (R) 94 4.5%
	Asn (N) 88 4.0%	Asn (N) 80 3.8%	Asn (N) 62 2.9%
	Asp (D) 114 5.2%	Asp (D) 109 5.1%	Asp (D) 98 4.7%
	Cys (C) 57 2.6%	Cys (C) 60 2.8%	Cys (C) 53 2.5%
	Gln (Q) 111 5.1%	Gln (Q) 105 5.0%	Gln (Q) 115 5.5%
	Glu (E) 128 5.9%	Glu (E) 128 6.0%	Glu (E) 133 6.3%
	Gly (G) 158 7.3%	Gly (G) 142 6.7%	Gly (G) 131 6.2%
	His (H) 64 2.9%	His (H) 60 2.8%	His (H) 62 2.9%
	Ile (I) 73 3.4%	Ile (I) 58 2.7%	Ile (I) 82 3.9%
	Leu (L) 191 8.8%	Leu (L) 201 9.5%	Leu (L) 221 10.5%
	Lys (K) 86 4.0%	Lys (K) 95 4.5%	Lys (K) 84 4.0%
	Met (M) 44 2.0%	Met (M) 49 2.3%	Met (M) 47 2.2%
	Phe (F) 75 3.4%	Phe (F) 80 3.8%	Phe (F) 56 2.7%
	Pro (P) 180 8.3%	Pro (P) 184 8.7%	Pro (P) 188 8.9%
	Ser (S) 247 11.4%	Ser (S) 235 11.1%	Ser (S) 212 10.1%
	Thr (T) 112 5.2%	Thr (T) 124 5.9%	Thr (T) 128 6.1%
	Trp (W) 30 1.4%	Trp (W) 28 1.3%	Trp (W) 33 1.6%
	Tyr (Y) 53 2.4%	Tyr (Y) 52 2.5%	Tyr (Y) 52 2.5%
	Val (V) 138 6.3%	Val (V) 125 5.9%	Val (V) 111 5.3%
	Pyl (O) 0 0.0%	Pyl (O) 0 0.0%	Pyl (O) 0 0.0%
	Sec (U) 0 0.0%	Sec (U) 0 0.0%	Sec (U) 0 0.0%
	# negative residues (Asp+Glu): 242	# negative residues (Asp+Glu): 237	# negative residues (Asp+Glu): 231
	# positive residues (Arg+Lys): 187	# positive residues (Arg+Lys): 183	# positive residues (Arg+Lys): 178
	Atomic composition:	Atomic composition:	Atomic composition:
	Carbon 10433	Carbon 10229	Carbon 10207
	Hydrogen 16228	Hydrogen 15894	Hydrogen 15997
	Nitrogen 2920	Nitrogen 2810	Nitrogen 2807
	Oxygen 3270	Oxygen 3189	Oxygen 3139
	Sulfur 101	Sulfur 109	Sulfur 100
	Formula:C10433H16228N2920O3270S101	Formula:C10229H15894N2810O3189S109	Formula:C10207H15997N2807O3139S100
	Number of atoms: 32952	Number of atoms: 32231	Total number of atoms: 32250
	Extinction coefficients:	Extinction coefficients:	Extinction coefficients:
	at 280 nm measured in water	at 280 nm measured in water	at 280 nm measured in water
	Ext.coeff. 247470 M⁻¹cm⁻¹	Ext.coeff. 235230 M⁻¹cm⁻¹	Ext.coeff. 262230 M⁻¹cm⁻¹
	Abs 0.1% (=1 g/l) 1.039, assuming all pairs of Cys residues form cystines	Abs 0.1% (=1 g/l) 1.011, assuming all pairs of Cys residues form cystines	Abs 0.1% (=1 g/l) 1.133, assuming all pairs of Cys residues form cystines
	Ext. coefficient 243970	Ext. coefficient 231480	Ext. coefficient 258980
	Abs 0.1% (=1 g/l) 1.025, assuming all Cys residues are reduced	Abs 0.1% (=1 g/l) 0.995, assuming all Cys residues are reduced	Abs 0.1% (=1 g/l) 1.119, assuming all Cys residues are reduced
	Estimated half-life:	Estimated half-life:	Estimated half-life:
	The N-terminal of the sequence considered is M (Met).	The N-terminal of the sequence considered is M (Met).	The N-terminal of the sequence considered is M (Met).
	The estimated half-life is:	The estimated half-life is:	The estimated half-life is:
	30 hours (mammalian reticulocytes, in vitro)	30 hours (mammalian reticulocytes, in vitro)	30 hours (mammalian reticulocytes, in vitro)
	>20 hours (yeast, in vivo)	>20 hours (yeast, in vivo)	>20 hours (yeast, in vivo)
	>10 hours (E. coli, in vivo)	>10 hours (E. coli, in vivo)	>10 hours (E. coli, in vivo)
	Instability index (II): 55.9	Instability index (II): 58.2	Instability index: 57.40
	unstable protein	unstable protein	unstable protein
	Aliphatic index: 71.47	Aliphatic index: 70.24	Aliphatic index: 78.24
	GRAVY:-0.445	GRAVY:-0.439	GRAVY:-0.366
